# Supplementary material for: Generalized functional varying-index coefficient model for dynamic synergistic gene-environment interactions with binary longitudinal traits
Source: PLoS One. 2025 Jan 27;20(1):e0318103. doi: 10.1371/journal.pone.0318103 (PMC11771918; doi:10.1371/journal.pone.0318103)
Supplement: S1 Data — (ZIP) [file pone.0318103.s001.zip]

Archive with 17 entries (13 files):
- Code_and_Data/
- Code_and_Data/Fig_Ex_With_Intermediate_Data/
- Code_and_Data/Fig_Ex_With_Intermediate_Data/.Rhistory
- Code_and_Data/Fig_Ex_With_Intermediate_Data/beta.txt
- Code_and_Data/Fig_Ex_With_Intermediate_Data/cp.txt
- Code_and_Data/Fig_Ex_With_Intermediate_Data/fig_plotting.R
- Code_and_Data/Fig_Ex_With_Intermediate_Data/gamma.txt
- Code_and_Data/Fig_Ex_With_Intermediate_Data/m0SE.txt
- Code_and_Data/Fig_Ex_With_Intermediate_Data/m1SE.txt
- Code_and_Data/Fig_Ex_With_Intermediate_Data/SE.txt
- Code_and_Data/README.txt
- Code_and_Data/Real_Data_Analysis/
- Code_and_Data/Real_Data_Analysis/case_study.R
- Code_and_Data/Real_Data_Analysis/functions_real_data.R
- Code_and_Data/Simulation/
- Code_and_Data/Simulation/functions.R
- Code_and_Data/Simulation/main.R
