# Supplementary material for: Generalized functional varying-index coefficient model for dynamic synergistic gene-environment interactions with binary longitudinal traits
Source: PLoS One. 2025 Jan 27;20(1):e0318103. doi: 10.1371/journal.pone.0318103 (PMC11771918; doi:10.1371/journal.pone.0318103)
Supplement: S1 Data — (ZIP) [file pone.0318103.s001.zip › Code_and_Data/Fig_Ex_With_Intermediate_Data/beta.txt]

0.669709893737153 0.59321075321108 0.446754586440156 0.630011592428048 0.553499404243479 0.544723602305233
0.669709893737153 0.59321075321108 0.446754586440156 0.630011592428048 0.553499404243479 0.544723602305233
0.683388435968968 0.474561130765788 0.554772006098166 0.67527581629104 0.475273638115903 0.564019096170106
0.586742849745547 0.705212296005287 0.398005585181197 0.606454502455014 0.65708812933542 0.447714336087777
0.664926870631592 0.553484337621573 0.501525019036626 0.705094691976266 0.469605201490375 0.531330810399773
0.534390153479134 0.597979209697341 0.597367582510376 0.43079798541725 0.666332876547592 0.608616129750314
0.56017626026736 0.488001018131192 0.669371020985966 0.464478959884708 0.547192073623434 0.69630462470682
0.526880564520887 0.569287668563169 0.631116804682035 0.437220447584974 0.592414952209615 0.676670381066051
0.682669190125408 0.528359987938128 0.504775692758219 0.648554870587753 0.53112712129577 0.545234409094814
0.709899461237178 0.417521209091996 0.567202604801426 0.599673072055362 0.510782187029172 0.616030651887858
0.581904164782493 0.619697684102057 0.526651994515673 0.590150742071875 0.608062797266316 0.531019525265012
0.567532451014095 0.581289186484742 0.583103591758652 0.555867049946025 0.573537943651954 0.601719245143274
0.644315044206283 0.528299298383211 0.552953863479823 0.601804573745657 0.530593529140603 0.596910179049519
0.703472551247451 0.59199843899872 0.393273718756392 0.665077646414269 0.621609573310565 0.41385173988847
0.577568153984298 0.545882159599943 0.606982450597769 0.580133258797105 0.623399039232789 0.524231857026152
0.511428259881765 0.719740961621417 0.469482782600797 0.427648935492161 0.791038709382217 0.437463310725983
0.38192723371841 0.622995357589165 0.68264805908063 0.359156538825953 0.571184127146591 0.738075384709685
0.64483376698165 0.660381411293058 0.384819184265602 0.709388696025954 0.543248895157717 0.449052687176589
0.405857521077152 0.726096919275056 0.555034175888641 0.447562538972085 0.691733181048905 0.566738899269164
0.553841452962033 0.484878171024391 0.676869857686797 0.615795903014226 0.566961423560568 0.547129006748014
0.65435147849943 0.624994974353913 0.425682304797794 0.635828362767959 0.618566284449251 0.461625437819954
0.628649513516273 0.372295436307248 0.68278539619748 0.368545554671177 0.607804498782411 0.703383156886755
0.764443957012949 0.499331404427111 0.40779110478189 0.439971109232344 0.664803292478092 0.603706886950239
0.729787595467513 0.469801226538114 0.496685889718068 0.558554436636672 0.599259929228571 0.573501942921259
0.575004037438346 0.545405690955788 0.609838494359483 0.510020393476056 0.527461876315173 0.679457995223108
0.582502914983705 0.634507168499929 0.508026581152689 0.725344050743358 0.482252611771735 0.491231540610492
0.559140113728083 0.544217538160507 0.625451520406389 0.608064713451867 0.553891799593066 0.568736475529971
0.674704882292299 0.694690572241989 0.249355831391674 0.873611193448467 0.458422879050993 0.163254239283837
0.660495965074928 0.497214011254124 0.562604041162452 0.724574365408307 0.45176574090673 0.520480263157156
0.544284294778886 0.522147534062697 0.656594668824912 0.656161332477159 0.48372097469647 0.579194547972006
0.582807215750302 0.626382092750143 0.51766902858036 0.625800450730685 0.60562037841939 0.491525943474427
0.481918886355728 0.573096162666153 0.662808400151194 0.463485701616055 0.562221392123804 0.684900073467543
0.632697739175474 0.468065633210246 0.616934464793252 0.630033971720324 0.485686598435593 0.605942012554318
0.721049979862824 0.563240061804849 0.403543751429619 0.770317094868491 0.51204964837018 0.380022013779916
0.662526447468931 0.546980936942899 0.511732900080957 0.739885241004506 0.50012013418357 0.449944087112957
0.564140116257055 0.54648360395362 0.618952017396615 0.399785325217175 0.54660387346478 0.735796098966484
0.86304370443791 0.417504385442244 0.284333698964058 0.830047199155377 0.4355036813864 0.348365025042994
0.558542088263736 0.681036801571368 0.473518331792368 0.828336878123551 0.460453715795427 0.319124414532504
0.506335707728389 0.631008890180483 0.58775159003816 0.519944638597818 0.610978262563572 0.596961586258432
0.727819020513372 0.505961839284082 0.462906135806412 0.582492489649229 0.620852549449888 0.524637600009585
0.517364092142175 0.405511105428864 0.753588176350826 0.529390710963329 0.477092699759012 0.701518375370452
0.63805946253142 0.604503773852818 0.476922750214138 0.607797656027537 0.671068898212004 0.424556878615763
0.677265316955255 0.464737248524004 0.57037792759173 0.632007112100568 0.514913526615171 0.579164113497226
0.627320670483944 0.437886307457688 0.643990961213468 0.646013503331762 0.443204467888368 0.621479165505017
0.552739225237074 0.563090253207356 0.614335995711788 0.529201384197385 0.526651673197137 0.665269802472822
0.668160031388083 0.492118784267436 0.558015478841417 0.532124365340276 0.631377762131453 0.564097315449282
0.582962287840049 0.620988372364845 0.52395458996363 0.525488138027237 0.671938938733227 0.52188148022969
0.707653247569194 0.41614389602692 0.571008878218465 0.697796572011088 0.397795986756044 0.59568305079997
0.6474055453176 0.507266855604367 0.56881138973941 0.581838314399965 0.565926213491067 0.584116167196107
0.421070356228679 0.527820276814772 0.737635079486213 0.488066950960109 0.54049895556895 0.685311265345447
0.682141712510842 0.525251698813438 0.508717344845222 0.673657122545939 0.48743302622062 0.555513389750899
0.71224438280954 0.550091266600902 0.436013230952541 0.607633215615067 0.581184211456129 0.541301013887293
0.642823862060431 0.394169139263595 0.656816695903742 0.652230164785379 0.41686303011767 0.633104277560302
0.435204868038193 0.697063299407809 0.569824077636737 0.410563940567182 0.766179906799111 0.494373948669683
0.618313862053484 0.509741540192679 0.598206929243134 0.607517912028194 0.571969790694314 0.55115564507497
0.700774623109008 0.48149936406363 0.526377516629222 0.583090133285027 0.573288101533524 0.575627178915083
0.529753443582879 0.511201953882954 0.676781982146638 0.476700759326714 0.596042266080819 0.646134663288216
0.497610969229116 0.617561574842563 0.609098534377512 0.501319035292786 0.616757139654608 0.606868894851414
0.652784733756691 0.607196359889445 0.452973147008974 0.620879365961477 0.640154110461837 0.452450580485966
0.691308516586549 0.423321055406126 0.585569653367341 0.692109202157192 0.472379180343773 0.545749724935414
0.688888320492576 0.511827208930503 0.513289187580771 0.572945822135467 0.588170394820261 0.570779004128999
0.706334266426643 0.50348192312347 0.497592058979471 0.642409103195656 0.551623058366739 0.531998633089859
0.620593032091147 0.552659153871472 0.556266256537268 0.640271067106961 0.532938629847715 0.553199220391491
0.564024295239002 0.616777169749097 0.549056023786682 0.564901924092958 0.597609567720947 0.568989121797998
0.443607152043595 0.728400341106624 0.522154802459505 0.428480551669965 0.733163021915092 0.528087492880615
0.616069030605511 0.54651784915068 0.567254078952721 0.602082251285167 0.515409490323236 0.609795063912563
0.563053481467122 0.663140035737743 0.493169413091989 0.455748207444896 0.640936587638843 0.617651893898691
0.611891033232166 0.56375552830336 0.554769382498233 0.636039900245196 0.593459872804103 0.493212555261339
0.573583977237106 0.601994421730783 0.555521500269686 0.588531883890367 0.618875424999309 0.52021479215453
0.413305485640102 0.681119610774784 0.60436301289689 0.558370943151841 0.673305084916359 0.484646420052288
0.656588811800348 0.548021108341946 0.518231605587957 0.644522770153506 0.57365100881376 0.505484835421011
0.447191999616355 0.727433451181236 0.520442013659238 0.406655529468143 0.817760468270149 0.407307128451702
0.547683533611194 0.543638191941214 0.636003351621706 0.550040493343788 0.609545692825661 0.570884843063649
0.647664752660962 0.555908929481965 0.521052425656797 0.572550695792327 0.561271755137129 0.597628410998848
0.530864894328648 0.567675661618881 0.629227150697583 0.624507719087762 0.560694565620955 0.543701860290114
0.649316061340006 0.524675447782249 0.550549114049235 0.585423971283993 0.597612183040015 0.547848932214189
0.62838435598476 0.419002728961097 0.655415756811486 0.559106182552847 0.539459377924599 0.629590228799961
0.652495286036532 0.61001138633286 0.449595385034551 0.56720701959806 0.660476047492803 0.49198332045606
0.508843629908153 0.62198447439852 0.595158360362258 0.545938269989672 0.611738066278474 0.57247527774268
0.584971545333022 0.662451013551177 0.467939040683415 0.634589174591117 0.608377620163869 0.476626951373412
0.668401536147379 0.40724242693482 0.622409023215492 0.704190858962318 0.408493187339083 0.580731047948592
0.595811331567758 0.571098112172589 0.564673182866303 0.594681987360591 0.575345355912347 0.561543458103603
0.719451853306384 0.439159459011135 0.538078061562685 0.655038443270477 0.422261027778552 0.626594176686307
0.544374517203171 0.550076178176884 0.633302915848433 0.539265907288823 0.532508758409979 0.652400723062617
0.625309017047702 0.63134272318405 0.458688346354455 0.716293487857912 0.547091546408199 0.43314487080079
0.564478702899878 0.69995422208451 0.437524720397076 0.532374294589528 0.703729550443004 0.470470328813188
0.603306028352482 0.639967790920428 0.475881353635527 0.500226538630974 0.687478043533099 0.526447860389969
0.590724193899969 0.560777343476983 0.580149720144834 0.515183699616636 0.50921411351287 0.689410430910802
0.576817329391387 0.634151128628846 0.514911754160409 0.467391987682346 0.710911967946208 0.525498719010041
0.506068818715372 0.642714045127517 0.575163461043773 0.542891609328171 0.625343645473851 0.560547969032573
0.735245662099945 0.478715063288198 0.47983924864916 0.711031022599268 0.512870727357702 0.481038981706287
0.636182716653566 0.544928782203854 0.546190601674098 0.557373089856731 0.575736431498381 0.598216348948331
0.665950893340403 0.430317151881496 0.609373905296014 0.629220497163431 0.468738179022031 0.619972648974545
0.525161335047895 0.64418903974404 0.556080977236557 0.554104214254964 0.581459814165129 0.595712182396787
0.458418281781815 0.7391946005947 0.493400467551309 0.426697752279866 0.811964291148716 0.398300160806737
0.560817247265856 0.478239873163673 0.675848088615735 0.514807088211199 0.565013866747857 0.644773597714842
0.80889242524259 0.333908503374447 0.483940239863764 0.818087989650373 0.324604436843069 0.474725184471611
0.499258096971675 0.536062360859 0.680719103506357 0.416771313171688 0.623226072905316 0.661733280535417
0.634546125752488 0.612634867392958 0.471200311488565 0.542352776374515 0.561392846027658 0.625053228443643
0.611806920630869 0.584593366906524 0.53286291598972 0.523877053578228 0.643783793241834 0.557759141828576
0.629369468769974 0.617983661337059 0.471158429936941 0.447923596699572 0.692902298000076 0.565022881789697
0.603612188650744 0.438485157582851 0.66587017675505 0.477624889875705 0.543837559953434 0.690010994807413
0.719128867097871 0.429471186076869 0.546267492018572 0.642188308054285 0.501353134308573 0.579861372844704
0.724665124351618 0.520992878222538 0.451028689098431 0.730976726687725 0.488401297141389 0.476589129115959
0.597845583509521 0.636076489130874 0.487839480006592 0.593028708252569 0.658261808282453 0.463689921116476
0.70699784062272 0.513358220193549 0.48643333676314 0.650463233243201 0.595471382824397 0.47149911392918
0.681887148080267 0.570100930079825 0.458273768401683 0.5719399026704 0.620247651902449 0.536821756305454
0.520627291612757 0.579594159223068 0.626911344467836 0.460337909071581 0.614555771579278 0.640632666268435
0.605772798603715 0.61339403585497 0.506741623758474 0.540687315442803 0.571109329165385 0.617649869310695
0.690712403880002 0.432885469294737 0.579246532660994 0.611527687047332 0.505145106864443 0.608984654146104
0.674167273663769 0.624587162348766 0.39419457600261 0.753623787057018 0.486625108722624 0.441867843526244
0.731912470150437 0.476756592482698 0.486833942492275 0.645072061559476 0.532739940106334 0.547786629638682
0.628442059139473 0.619368230473623 0.470577914254922 0.637314775230817 0.62325080533231 0.453197871712919
0.518828547912772 0.702380631108556 0.487317542177861 0.43686463812962 0.58615922357404 0.682324448170337
0.623358684039318 0.567978633050286 0.537423690798143 0.638222758028806 0.539470364861869 0.549220753950455
0.753480261586382 0.52713678279885 0.392930410658421 0.724764212317356 0.487420603164543 0.486968163389268
0.619205695376744 0.481103900287055 0.620583067720661 0.596402983909758 0.448687742898163 0.66556952315779
0.587148219154706 0.68270980680044 0.434930211001677 0.527788637147986 0.593807103551449 0.607315633150761
0.633566401428048 0.517510307500173 0.575131894970701 0.578751725564128 0.522459193359496 0.626165179030812
0.483930792729969 0.603235049614169 0.633970395810983 0.48052608179171 0.628533294893742 0.611588572430782
0.581352122368525 0.569483370052038 0.58113544122845 0.608329919858213 0.524453659228451 0.595720629093191
0.559640515933613 0.680130273345323 0.473524343835431 0.493013100146588 0.647457545764347 0.581151279372814
0.778589128555781 0.487350104665891 0.395333839149767 0.713957229724493 0.48607123100674 0.503983960569898
0.610439176729644 0.563459430832517 0.55666640038674 0.636157589677587 0.543731937124443 0.547411272852965
0.641277028246384 0.606297717436627 0.470283798226797 0.476982377986636 0.736199962220788 0.480101475436521
0.56531389207236 0.516299898060518 0.643315333792611 0.597976380020409 0.542237822034701 0.590256209872248
0.606783876039701 0.621878567291074 0.495055931508993 0.423505445539292 0.671771104379536 0.607755477901487
0.4621385378957 0.548627382680138 0.696732349446447 0.411498344917158 0.625961339433708 0.662451140586834
0.529370603111752 0.634744328279782 0.562908875643073 0.523415281064912 0.64808885318009 0.553188287955787
0.72763542901411 0.578479862215057 0.368656657955747 0.593917476596252 0.639510846587652 0.488147424545377
0.719329467081768 0.527841854980832 0.451606126971562 0.765111066437804 0.54202797609467 0.347578378420064
0.615783505715796 0.559607816076585 0.554661848583764 0.615231887634183 0.544012008252192 0.570561705090253
0.631218219333576 0.457009672878828 0.626662364017927 0.574208957069049 0.483179301273018 0.660924985488515
0.56853637775826 0.586112130874655 0.577268531280797 0.543247216511132 0.574085857886697 0.612623774863009
0.590167660830924 0.52745594520649 0.611140211388257 0.638972612440478 0.524731098525625 0.56246891006622
0.617703171932571 0.49679722503347 0.60961898640338 0.618205631143036 0.55798188813034 0.553604561163961
0.523648292223413 0.518829928683133 0.675727734486427 0.482723552767838 0.538819595821675 0.690399460284959
0.534469948553792 0.527287960694184 0.660537115232654 0.560791564018366 0.476597926682243 0.677028240185018
0.741132366765434 0.344939222589538 0.575968530088226 0.744200416444004 0.387393484583915 0.544143389435636
0.564956771590119 0.538728485954228 0.624976371278095 0.60590815651891 0.456136530492776 0.651778161197405
0.478001684353266 0.559867321496107 0.676803495910161 0.548599832010252 0.533428823887184 0.643810464472782
0.515994549644079 0.730475729982439 0.447386670168242 0.522487102651799 0.734101504273729 0.433707515482009
0.578516222873899 0.622932993021248 0.526567627259126 0.556004787182312 0.648628688413796 0.519749460025647
0.612863527780594 0.519521523193827 0.595395400767163 0.546440851920664 0.52438379295643 0.653011510646517
0.576557108422472 0.570006008760305 0.58538453234149 0.591939830826206 0.58619430686693 0.553157727305912
0.612099075659962 0.603072032195934 0.511506447231398 0.560261251573211 0.620792875408361 0.548382654565076
0.67603051486958 0.629695037481844 0.38270994595896 0.629712612819721 0.594055777089178 0.500559445982925
0.713728657113781 0.512616371015935 0.477300597297983 0.633338650142453 0.568014890734777 0.525586565790351
0.575835422667939 0.515440770235421 0.6346135661802 0.598497996753579 0.526757301355685 0.603594974590104
0.582068280640183 0.616278296180962 0.53046920582525 0.461742670394751 0.697075077159541 0.548525335002627
0.617330797978316 0.583178708049989 0.528020151456932 0.544418905490498 0.664874431657566 0.511419637355231
0.560139204019107 0.609447249974418 0.561086554481089 0.519482727396503 0.676641340952389 0.52181815956408
0.649451043654209 0.534508726162098 0.540845415579193 0.671513286147661 0.50484878739327 0.542399860245848
0.579661063295436 0.451550484037548 0.678303185946123 0.55203137666199 0.483158126192163 0.679573089722619
0.413985447612565 0.660115612126936 0.626788184150998 0.352892301787705 0.778378930658778 0.519223712522332
0.712999450489359 0.570795640372176 0.407215078961953 0.730234928686954 0.57456719256738 0.369634265390533
0.650869534884364 0.506291019074116 0.56571923474839 0.612718194389209 0.55109914566882 0.566450479660425
0.521252756475537 0.55775365452389 0.645915183853035 0.540149642974802 0.527693053275544 0.655574865838317
0.673725447851441 0.605377263762138 0.423807019098602 0.673857720431625 0.568740446718701 0.471646135233723
0.620997506265394 0.577862727117486 0.529562806303939 0.545140902233907 0.529138287617106 0.650256925598828
0.577210813321119 0.496443440683032 0.648360692198382 0.532320155188326 0.516056572981617 0.671059509926464
0.661509856310957 0.57334042223369 0.48341025044609 0.539986412612845 0.591843965759357 0.598444144751829
0.44965023054262 0.568174089272989 0.68919726816912 0.45848581839326 0.57911176269034 0.674107054291786
0.649376098715316 0.476990705778436 0.592275737320266 0.536375975791009 0.612775646459859 0.580350600671649
0.671102744694842 0.510907091168446 0.537210433868187 0.659522247669677 0.48382051994768 0.575280896003243
0.646022650489708 0.445460020215157 0.619854906767838 0.553432221527162 0.574665589231624 0.602886586953616
0.489223590488568 0.313056081514169 0.814036957598651 0.470805498101016 0.374073751268058 0.799006265038077
0.628644192454141 0.460516518841683 0.626682547361596 0.567820208299012 0.486410943887948 0.664066717064861
0.627703379355701 0.557827513167842 0.542970471663436 0.528215163677377 0.550013773052682 0.646895347265409
0.633795207107463 0.536209176880324 0.557479465161662 0.622731387232496 0.574328030825412 0.531368923031537
0.689712615776604 0.558769153440538 0.460514430612049 0.650702665809539 0.608529394861981 0.454178396995356
0.68653213301207 0.430450417223837 0.585991526093785 0.579704984946195 0.50370745180099 0.640484920531847
0.595197885686243 0.546964274582716 0.588701587567784 0.594405406463571 0.546013669037479 0.590382321882276
0.72268666500961 0.344125119730939 0.599417956177036 0.546087154359706 0.596404289752052 0.588294775608852
0.537622497631893 0.591998698178925 0.600416181822662 0.528333448392174 0.619153162832214 0.580958800832641
0.664749974952726 0.412204889821085 0.623052645936069 0.650003242014945 0.399545906706832 0.646420028931558
0.481371088155165 0.61042074633503 0.629021770634449 0.477809177366752 0.61958752699167 0.622743676339194
0.616644049671092 0.512157658055111 0.597866748783322 0.615006586883916 0.538764027923426 0.575760558136038
0.637820116773808 0.553766267909347 0.535283494201343 0.632773573935646 0.534047859159213 0.560705348874228
0.639267127515673 0.568629270995854 0.517685514424137 0.566505689956546 0.648737581129857 0.508144520856656
0.690859589849225 0.482964057301475 0.538013704721598 0.656481657743892 0.447517536701876 0.60725603116817
0.6892062613524 0.536728503999731 0.486741453244797 0.563087838396934 0.629846600072045 0.535000323950513
0.685404152097684 0.480655295894882 0.546984126657674 0.641392646463598 0.527399471702761 0.557194104697879
0.678470944177654 0.570670730664676 0.462614412950276 0.708439524534789 0.529434867069073 0.466703505031274
0.637733034505654 0.447930258789957 0.626621943408123 0.510767058714106 0.562094171876731 0.650512992702492
0.700828008360016 0.495435776587551 0.513209015874842 0.651233450352618 0.479848432383374 0.587911962015609
0.650541825684183 0.614000112950699 0.446989031556725 0.57373672585092 0.566280613751099 0.591736796134519
0.562683429973208 0.582732017311357 0.586353778561904 0.536465912855359 0.559558595298007 0.631742433886143
0.605671464257756 0.571146690623179 0.554033875475188 0.549884416507054 0.627119252618439 0.55167795993495
0.608608136599509 0.587408958244242 0.533429331626306 0.646448095025449 0.555442766921284 0.523056586912732
0.715847604912287 0.599371385198592 0.358212435778635 0.643291601054989 0.636967613604231 0.424791919922496
0.655315718364464 0.547711176906771 0.520167065427893 0.675572198649129 0.487825755378716 0.552836537144179
0.613774476119451 0.660412091036132 0.432593067995289 0.571378171051243 0.619589339776462 0.538178442230366
0.535013543303205 0.549549307496212 0.641682216609269 0.614070851858296 0.569362583521054 0.546574091394989
0.64087046728633 0.548348090889657 0.537214496619246 0.609407008444142 0.546540126218219 0.574384007866283
0.534650650743257 0.593243234503911 0.601839801255408 0.510813013880691 0.627735783500916 0.587382201775485
0.690819842769525 0.49524198775076 0.526785837323447 0.57903534140791 0.591267881430958 0.561355828141805
0.50270447707154 0.51804119337298 0.692041567177094 0.535108412377589 0.510944453147405 0.672751627869184
0.477803452977932 0.620858443600321 0.621481016067709 0.50607029260268 0.566863028954791 0.65004551021389
0.529037448947846 0.616025924615907 0.583636391781623 0.502234492095612 0.605591536602778 0.617267693747656
0.650849357127695 0.555966133400713 0.517007517196729 0.596890442238491 0.564796049387779 0.569848420687726
0.591596340557594 0.566109633813287 0.574050217613973 0.614738722795578 0.493360748028851 0.615379131105431
0.827052491154871 0.389760346333418 0.405056846998759 0.777969470729339 0.488917953916743 0.394617203060101
0.671809967367026 0.411984962184128 0.61558083033868 0.569927131104774 0.506265245622844 0.647208286647446
0.634694478905906 0.561802655531735 0.530604084684477 0.656716714271834 0.531752770389214 0.534754287855088
0.661615841763875 0.583475897536409 0.470978083270507 0.68773036132641 0.596765700429521 0.413397688552692
0.716460538511631 0.598893746252936 0.357785658536991 0.633604914332064 0.636988302531826 0.439079394838657
0.718444394785056 0.498716131867467 0.484891607905402 0.693413375084513 0.519072181388975 0.499741895143879
0.64796935590207 0.548364489329789 0.528613375402038 0.570237201799817 0.554735245567323 0.605886409328412
0.718594282114154 0.482572790825282 0.500745203939031 0.745300652470519 0.484891167380215 0.45761063495473
0.680269843487144 0.536598225538259 0.499294787065885 0.603635385697722 0.553819574623264 0.573505187332834
0.661424167329164 0.517730515868926 0.542653834235986 0.612335194067267 0.549780928116783 0.568143064012623
0.684635502687441 0.577238355645624 0.445050681643621 0.593948096210873 0.592676518318112 0.544022245539464
0.524786142619669 0.699707534562154 0.48477713497165 0.539530398190227 0.661188749135677 0.521283404152763
0.687098414479615 0.612692132429396 0.390517758467804 0.654550517285467 0.574783478175471 0.491108515032915
0.759239622231725 0.522324091628794 0.388243144611187 0.706201297505061 0.503703438160343 0.497556603601658
0.47392077870111 0.593219161014324 0.650761187011637 0.493186885009054 0.617771339146038 0.612474708853171
0.652233689243262 0.323310318349334 0.685610423392888 0.48435029605131 0.511907143050846 0.709475769571118
0.620093583070826 0.44285350054361 0.647583759285743 0.615753004993306 0.483484454953781 0.622166391457912
0.58534340752318 0.512311586657907 0.628418597310113 0.59970699524493 0.514684789820838 0.612740635980165
0.481091082336843 0.643393340634652 0.595479957448567 0.44079486521244 0.654762760499246 0.61399154250344
0.676639442319113 0.517541347652552 0.52374613943022 0.655015824689074 0.57630581976475 0.488698139460519
0.66999303202704 0.447481782120348 0.592342292686932 0.555865427592513 0.572579241788482 0.602633087608306
0.669505354043549 0.441056963513479 0.597688326674774 0.660853922707581 0.485826519932151 0.57205304419487
0.421001093967532 0.802242449854854 0.423279022075302 0.479805948459363 0.707481753505459 0.518898660896183
0.652084464488416 0.578305632563563 0.490253451306683 0.651687845552601 0.625642611376019 0.428805637544102
0.557552804466435 0.650381499759564 0.515886397380385 0.621497522890799 0.612391757458574 0.488586905716271
0.544819154540174 0.51036618173768 0.665355881753992 0.594952517426631 0.533969524118544 0.600756231195591
0.68979114178943 0.562085022734755 0.456342643116008 0.642916137949122 0.652950640658896 0.400392682784941
0.589003879625672 0.618430360842828 0.52020987935036 0.606286857024619 0.559185686504006 0.565444617100785
0.624304027947692 0.579448861617297 0.523911726781054 0.644344437759375 0.521618195916749 0.559226879912894
0.769251486011387 0.14080127429078 0.623239241726133 0.601138103534082 0.176977597212122 0.779302194635991
0.458078393828278 0.542834940634033 0.703913639827039 0.453236071586855 0.534065460442296 0.713688410565194
0.689928011769429 0.49947477538296 0.523950653527624 0.563513182655031 0.57787027355598 0.590354842373919
0.736500444627501 -0.0343531966612049 0.675564173815227 0.657787507417403 0.528781225620213 0.536382336134577
0.731766743517955 0.448400433782319 0.513278174156038 0.642763881497377 0.445340357383071 0.623318986337127
0.60325505106533 0.624711696426621 0.495801008179632 0.513888913752871 0.697156010919725 0.499891669024791
0.552249252146887 0.683191162966724 0.477776724367544 0.435534731886231 0.703799951725478 0.561226447409603
0.604924534524233 0.557039715029398 0.569010600437819 0.508478868895289 0.624536506015412 0.592792874907441
0.603235186101531 0.660839700900466 0.446540255702478 0.585196921381041 0.70482103348766 0.400963681596649
0.662304182603872 0.551162683309599 0.507516370408266 0.630413972589358 0.601247004560973 0.490999249154784
0.758603189197579 0.416091039473498 0.501387522989081 0.743970537981349 0.459663230024836 0.484992323216436
0.607302672786496 0.495345257543849 0.621141320035301 0.573335127785061 0.551131937583066 0.606251118451441
0.669197234395583 0.464756257364029 0.579807453141372 0.679745159467464 0.492355857853912 0.543628758821211
0.651042717081433 0.489196532438287 0.580370686015052 0.546668011939595 0.602985786051133 0.581001055543196
0.547456461124831 0.747119990771052 0.376965704756998 0.612063244167867 0.655806910225983 0.441922936311927
0.620847364786241 0.565947120941292 0.542450371864784 0.668982962137523 0.520748054890105 0.530361442506785
0.604942224488658 0.593401889543868 0.530960547043262 0.558697509696002 0.589643109892895 0.583247885221473
0.652080192553056 0.578709012668313 0.489782912254435 0.61311592540061 0.61536680149825 0.495391321718465
0.477470341401679 0.649942428190206 0.591267209576164 0.522040755460402 0.657078968316106 0.543802058689533
0.522727702241688 0.622087777206623 0.582891539447305 0.525961481126449 0.60273760025915 0.600059918345754
0.589906290111752 0.579464200141001 0.56234492052613 0.514644667593465 0.64794518852007 0.561522839064719
0.418772791069866 0.562005609926945 0.713287490336258 0.429778575028405 0.530619339325241 0.730570662688147
0.597524295222816 0.560444666037404 0.573468824722583 0.595144458373932 0.502885552825768 0.626824691940196
0.554976016329081 0.668269126305953 0.495396806737571 0.48621305287475 0.715857376685008 0.50114377523808
0.619955846818422 0.524518066728026 0.583554235415653 0.581298175457416 0.547691789254807 0.601769171022201
0.753392182563392 0.464351586706999 0.465594054058964 0.669604097231462 0.569404609388985 0.476873928598971
0.625619179573447 0.425499350254675 0.653873799048942 0.588011983010384 0.508581585320562 0.628956818000266
0.794590044832317 0.428180646171433 0.430450920428324 0.687372906777095 0.483770899603075 0.54174182386635
0.613693211924774 0.603160165442198 0.509488426228894 0.611617021402116 0.536064535025825 0.581858602599248
0.686783332653595 0.537428385829512 0.489386742866934 0.637280754862709 0.577553381639047 0.510201265030691
0.397175609738401 0.31031264052789 0.863688369817226 0.461758820089496 0.386753483963471 0.798248416667189
0.686991810348516 0.639363856142361 0.345334782454415 0.610837399343274 0.628842237258226 0.481077033544125
0.662186012953152 0.551908450374804 0.506859691289503 0.609304544989776 0.561391651543671 0.559988736522326
0.599057065734864 0.598007996641667 0.532463208067707 0.532733419280403 0.632720897027915 0.562013674607657
0.606602078586657 0.576996021844281 0.546909050053317 0.647266582258291 0.55412840050293 0.523438331847922
0.596041395447208 0.556109923526263 0.579203252640175 0.608484056631264 0.526521172641591 0.593736143068354
0.779022731545122 0.240976559638062 0.578838389743615 0.648308273175428 0.154005534284129 0.745639777870088
0.254790833086396 0.878782643276524 0.403512945580518 0.538833593474681 0.582442220823931 0.608620914810565
0.466039763917152 0.671867467380063 0.575674425977344 0.451230763432959 0.709621876420445 0.541135464220592
0.708295114676767 0.523799621485173 0.473235657000839 0.617289370008139 0.582176698535585 0.529173058041659
0.619330181867608 0.619489964027718 0.482350816622894 0.60197851028819 0.604665960841305 0.52153710218073
0.51746726083139 0.545164665323697 0.659562826158479 0.56444248156225 0.524959817051326 0.637041502171787
0.613365279710459 0.602379370820248 0.51080537120895 0.505663885113752 0.635176859000422 0.58382736582146
0.649917062716601 0.596668715981581 0.470737989712662 0.663215176630672 0.543884189567891 0.51413579706613
0.647736696888449 0.445005553791778 0.618390838061589 0.629663298405761 0.450186835031955 0.633131853727712
0.643257771265471 0.578311345156022 0.501772286770016 0.588034751285376 0.631018057958336 0.50599539702574
0.587830839030153 0.692218227005214 0.418675089881 0.56939947973385 0.68202016940084 0.458947405493561
0.713955777411045 0.451310899325132 0.535336921995608 0.729300480211421 0.452858170761807 0.512874533134236
0.55329326310898 0.64729140104164 0.524290384363253 0.473911012645784 0.58056394696189 0.66208296729419
0.729254723182169 0.453435470314493 0.512429334618123 0.66433007355917 0.570290043064195 0.48315092895151
0.648073555209617 0.582992219990244 0.490021161245935 0.699860618366446 0.567897693487699 0.433228951700008
0.477553211815928 0.729281955787855 0.489990570160828 0.485260194511522 0.70299302817079 0.519926288973642
0.578952892934709 0.458295127285412 0.674373134154215 0.505616915678621 0.614863148285935 0.605222970036289
0.58389318976088 0.510633909464809 0.631127367062742 0.615158826248443 0.574490103321252 0.539945126540258
0.585226380930801 0.474845603592992 0.657291210812258 0.576275949878144 0.482311384808019 0.659758863280073
0.456943949010292 0.500813477527479 0.735110935974777 0.538342838456901 0.524477178597016 0.659629196907687
0.543624797602073 0.475149975280128 0.691884802856227 0.555785960666609 0.512372412237116 0.654657526577228
0.641587600389548 0.549346011661261 0.535335698882717 0.641933141885186 0.581970358618462 0.499231752835207
0.510955085017698 0.627774941984855 0.587216760072861 0.495234033250323 0.567916729791865 0.657429722733261
0.673333342170362 0.519198572236846 0.526360193127207 0.532032404036506 0.598459795148532 0.598988643169395
0.579618035855824 0.629510396670413 0.51745491880404 0.570343861814513 0.649510044507473 0.502836535441099
0.6105922281096 0.592745847133673 0.52519471786942 0.617694631374942 0.594769584787994 0.514492452210615
0.583234316510411 0.551593127952795 0.596307599515456 0.557027109664142 0.514940428047161 0.651580505127201
0.536201406312343 0.586308953195416 0.607231309528388 0.531464477336337 0.561983192775094 0.633814168639299
0.583196314412732 0.560162321834847 0.588302840424895 0.488483122226462 0.619827195693355 0.614164869378572
0.624917544452665 0.492063883662331 0.606095039602202 0.612205687730459 0.524670424863443 0.591544707679893
0.732964921998078 0.568587725585532 0.373457389047028 0.666348008585765 0.621924881516678 0.411326844740593
0.6416914163593 0.602508635349751 0.474568720523989 0.601809903222209 0.600885638855792 0.526081067327596
0.52835695144394 0.508443146951416 0.679944481688768 0.577950612971641 0.497570556480722 0.646835860392085
0.806140062414855 0.276868334063676 0.522955184851034 0.776818765755426 0.280096334630946 0.564002347953026
0.554695209530789 0.565576035968903 0.610276144103058 0.55988622463984 0.631813002421862 0.536040805750102
0.681266127170447 0.456623092355694 0.57216415083235 0.614082818835141 0.53619300496527 0.579136730865692
0.666758166325215 0.474599304958368 0.574620785711473 0.655305993987485 0.538632426124184 0.529574512010963
0.579610104679745 0.397102601924676 0.711590928903529 0.588896947176013 0.398328897877385 0.703231451744417
0.49671336064158 0.472591645362886 0.727964953890878 0.418190446161878 0.513068584731659 0.749584803808336
0.586972746071794 0.55522890670678 0.589223095716836 0.569233348334597 0.592314233892757 0.570208070332067
0.601318408770935 0.629544551605366 0.492026248097792 0.589807248861297 0.637508397395773 0.495691892651615
0.619695226792749 0.578118042591055 0.530808208980391 0.575017581635932 0.619278133606867 0.534648832455435
0.612977890354623 0.640469106810639 0.462663408059874 0.545023427322415 0.594308665785058 0.591393839537167
0.644771314090017 0.581024813610616 0.496669023088194 0.673075227071526 0.473779871520121 0.567892923045349
0.622180170655495 0.566300420882374 0.54055126357409 0.565837744790666 0.565056040202883 0.600449263468989
0.606539761823056 0.522651199845433 0.599120389093678 0.621402410936018 0.487741473799175 0.61316172289137
0.663549430825608 0.630580043599441 0.402580378887421 0.608864545200552 0.676543031116133 0.414214307630628
0.537715528273176 0.630404924074863 0.559867522147932 0.51236863209894 0.71980704811687 0.468354778263593
0.5204782894457 0.565030597953472 0.640189638772778 0.4597403941824 0.589324184904605 0.664331073368945
0.57183677449031 0.605355129845375 0.553667653119096 0.560025267974146 0.558060649818363 0.612323452396519
0.627010473345932 0.528213526393692 0.572580419547552 0.567072385578329 0.558474167812156 0.605421764888761
0.695414127085618 0.407325269016935 0.592018004008348 0.608986390312109 0.495842305680041 0.619092872122211
0.612492550244594 0.418331666497829 0.670709693310021 0.568402637756647 0.463833965584127 0.67954138487791
0.604534749020991 0.370304879549168 0.70527443836297 0.601750705451697 0.455812141865403 0.655844020950454
0.701447630764578 0.386125100984434 0.599064794228906 0.677534172741554 0.438362825747532 0.590580627662352
0.521829305586933 0.478323516780037 0.706329094067232 0.537540847589034 0.514236094837851 0.668289664695766
0.661615343126773 0.464341806690034 0.58877145336631 0.557219952094149 0.559250140458982 0.613795735880271
0.806136767857099 0.427788115111315 0.408828619446362 0.670944527596584 0.534683064946037 0.513758173607106
0.658204763818777 0.580805011781157 0.478990633703999 0.562059012976857 0.604177991397015 0.56485274244085
0.463296970285627 0.582425739561206 0.667934259654902 0.403140532023011 0.56570562938361 0.719343348008375
0.571441961269726 0.581458434499941 0.579102904369411 0.595430940809743 0.616757731851572 0.514851332840587
0.37367845016114 0.652199451153244 0.659545519127055 0.385974783887201 0.612495969848453 0.689834873808676
0.59815049819635 0.591854850298789 0.540299747996662 0.594561627300785 0.606836291452585 0.527490461257372
0.580122825565931 0.569226750112293 0.582613434632259 0.479189969221119 0.584555652334631 0.654730221328982
0.598083316879942 0.525582657817565 0.605028276918782 0.575635651214543 0.484469183581211 0.658736067944487
0.766781373433 0.611727566766395 0.194514033977674 0.871050971642054 0.459360727303146 0.173948058376512
0.569848280671879 0.376278390504155 0.730539191183407 0.549955364716281 0.338234971423106 0.763640099082148
0.621170841929352 0.527688850435239 0.579388697044667 0.586534907080948 0.553732989784356 0.591063937996577
0.43615948928032 0.60224291459426 0.668631716067778 0.459549204066953 0.627877519847669 0.62815949337041
0.537265944319426 0.531766962025446 0.654651971029481 0.322561983176632 0.581436592649781 0.746917167922234
0.60095688483933 0.476643869781825 0.64160848183578 0.532555355058897 0.585584188118794 0.611126789155365
0.566492822875787 0.53773812148008 0.624438623354847 0.609089937598861 0.587773322641297 0.532477200551372
0.559171436735087 0.513728036544063 0.650700244973214 0.474925912768464 0.576683732014157 0.664741491567411
0.553933585544756 0.691874600888535 0.463105948407987 0.590110107742791 0.610977684368864 0.527708565349334
0.656175380692388 0.567793243282238 0.49703591686742 0.610517745880261 0.630307646277879 0.479562668489662
0.534800141999966 0.497817803181238 0.682763680165124 0.512971516699546 0.531355119727636 0.674182438064206
0.586205605353804 0.527204293289956 0.615157395621981 0.55447235144135 0.590905341170246 0.585995980586536
0.680586490881937 0.56562478071705 0.465693714653526 0.464164178395451 0.677918537869706 0.570068479664572
0.712172176676725 0.543762900573017 0.443996282335736 0.746918883006953 0.42392852046686 0.512246807449715
0.598232575155202 0.540842423984213 0.591275957943544 0.586210504411506 0.52279412472811 0.618905120084958
0.552672316338409 0.672195788993726 0.492652140980063 0.573405380255729 0.669644907947396 0.471997846556429
0.702787901780748 0.566420401045687 0.430415025748239 0.573861972183532 0.676185308616171 0.46201284104804
0.666669412128115 0.526256592737304 0.52783131162643 0.623119940147373 0.53669631858571 0.56892758924777
0.658721504902578 0.47428495581765 0.584071707638654 0.560730261214853 0.570676867609362 0.599924567702882
0.673157885912414 0.538109173417821 0.507244495403862 0.706050879100025 0.526503015282496 0.473589200700904
0.692386030026911 0.421612580302052 0.585529177372588 0.679780289415624 0.490500342877451 0.545259728715694
0.654144416444749 0.570744503738743 0.496332342172234 0.608668112113402 0.546653749335335 0.575058960137069
0.608432896854962 0.499763701741197 0.616478428208657 0.516311403346074 0.503595350446424 0.692686262158815
0.600489501122422 0.487445685170726 0.633884108532613 0.569779881171125 0.540650829448462 0.618908367716344
0.701725426403461 0.555330268776821 0.446306753835458 0.678019602519487 0.571111251907849 0.462732489180917
0.616577768400612 0.525771700872603 0.585999977880248 0.616940167532799 0.528565753515946 0.583097825321551
0.687079145034876 0.507412508648036 0.520052684375007 0.676776373952829 0.493798211969292 0.546019290424058
0.535742042381001 0.399880941473908 0.743690592028281 0.471889263413766 0.498624223009538 0.727113751281701
0.604813590234405 0.649599008442877 0.460675210205413 0.5555188256646 0.612447056382401 0.562412159773201
0.686048823036499 0.634892440295508 0.355314792354399 0.694260378456044 0.554465460928405 0.458879700513677
0.618344411677203 0.454212313736967 0.641358996660439 0.65580221563631 0.491623580354732 0.572913352266904
0.689154629367544 0.496448796941276 0.527829980994678 0.666965416274688 0.488075173696283 0.562974029876046
0.643659275792437 0.61195267438302 0.459583138291457 0.607713635581782 0.63646423551968 0.474970961251655
0.587553524887538 0.409268948530534 0.698054283821066 0.620169024357615 0.509256616789167 0.596697644945726
0.503353156410382 0.653437666621792 0.565380239990375 0.496740084253464 0.648489960471487 0.57681024597657
0.589742231647393 0.597921186173587 0.542857582922375 0.554290841209368 0.635310855734362 0.537719052979792
0.558624870376502 0.477950904325238 0.677865168932232 0.589265129523267 0.468022471631042 0.65857541191294
0.666278144314944 0.330865246970922 0.668282591988678 0.707988593212496 0.433239658065392 0.557723543129006
0.693222382239327 0.52785109558954 0.490730017063716 0.581906694298646 0.540540261842458 0.607618979672055
0.629921945441263 0.522614698352195 0.574519120410921 0.62866215960337 0.420529444413433 0.65417037189417
0.67925877360415 0.49334664851172 0.543338387088598 0.661708949230566 0.510562781984073 0.549060026008873
0.692807214647457 0.397917910914601 0.601397954357838 0.612504096684464 0.411128667353829 0.675138467593584
0.507662636061436 0.634880203856144 0.582413748720559 0.498484543107147 0.62977076707952 0.595736469603239
0.519889366558666 0.603835872228723 0.604232807739704 0.494874957870271 0.52595237720975 0.691717336041471
0.632314037706864 0.452361751992097 0.628925912213421 0.616258742294708 0.507349657398972 0.602346650760581
0.681355388612091 0.546416264013462 0.487015503686316 0.69662982083478 0.527560553034347 0.486196211015467
0.511689686368881 0.570384597413123 0.642522432213527 0.529138422904793 0.541122916381073 0.653604252413546
0.650691588200982 0.459623064082602 0.60443948912013 0.621789215301872 0.515582179297812 0.589536417980095
0.564755402193376 0.586297287874598 0.580781220361238 0.601145786859123 0.578889010348463 0.550918557174564
0.676138451560632 0.520933891954877 0.521022719786705 0.684145239655815 0.562874300837447 0.463807947876105
0.698199634750165 0.550365319495721 0.457837618737374 0.58864483316718 0.615229109954776 0.5243952732909
0.546580072759902 0.535512149222419 0.643798852202275 0.449375451594515 0.634063321456197 0.629305496470642
0.657198883403499 0.675427612266527 0.334495393452782 0.609761159896278 0.706498619047068 0.359236731371572
0.648833175290156 0.586974138263969 0.484228119435628 0.590001936774095 0.604165221007386 0.535613760398213
0.605831911065609 0.50390911707265 0.615664922880664 0.558127450767237 0.565471206792654 0.60723641441248
0.52763825929442 0.698330939234806 0.483664932196027 0.5839423460521 0.651067743800082 0.484893936310036
0.574807524207002 0.590330565244153 0.566662274951788 0.543959530007345 0.614797603948094 0.571079623077089
0.609157402663676 0.429534748533747 0.666653702143845 0.548117958577838 0.501741239017068 0.669195362023738
0.659032636715817 0.483868994768922 0.57580098961769 0.617237110680161 0.454203474806803 0.642430971134357
0.559321884857672 0.478840159350889 0.676661755171723 0.538745741387811 0.547247070123367 0.640526088756648
0.582477759230544 0.53429730517298 0.612573301480447 0.60797894730739 0.582222543378267 0.539794877349851
0.312327576578956 0.661376711390646 0.681932790338176 0.170523440066272 0.585214812943734 0.792745469302219
0.63526323885963 0.51257215446239 0.577676729515182 0.580984095627544 0.478203471613565 0.658618949290543
0.57068766809001 0.569617768501764 0.591482191868071 0.515135382063795 0.586806406392249 0.624734967456603
0.553668942772872 0.630741832200446 0.543705290503223 0.541995175480043 0.56708789742134 0.620203632974365
0.600657312046917 0.660781580665697 0.450087209480025 0.579609016561731 0.694946328909664 0.425561967115628
0.694074015243826 0.448150486284337 0.563402523074245 0.686342691539508 0.494749803731089 0.533063168375337
0.54118334704148 0.569463376835714 0.618734229962952 0.524538237444091 0.61825533568469 0.585337490134075
0.726632471662112 0.55444201462733 0.405708397179794 0.684642868486742 0.588175433958976 0.430480895647433
0.54195023489985 0.722964704733823 0.428499683315091 0.547790752028596 0.700102538376407 0.458019353030913
0.654298405987815 0.510439854339087 0.557982751547121 0.608112186064446 0.530031789212544 0.590987200863157
0.677066358978479 0.579126326657016 0.45408572242736 0.608252084168651 0.616964070435654 0.499384358881975
0.517916251758017 0.520172273597883 0.679104971226787 0.481303173992713 0.492941144125941 0.724814654330573
0.724076864658758 0.375970311760179 0.578237856544257 0.651751728886361 0.538777906994292 0.533795888733222
0.579862020802871 0.635400799743365 0.509927309050911 0.433273086890692 0.647148988932721 0.627273957931913
0.667744561047476 0.528886133119999 0.523828845506706 0.497065669892017 0.624684517885227 0.602241623378276
0.532387915419491 0.578070646263717 0.618382919754045 0.535150785636504 0.605754293791818 0.588791450502985
0.628258811381572 0.581859453894909 0.516459525843538 0.504361757281575 0.675811412458648 0.537492467465814
0.604884190851705 0.481387036562064 0.634335586805338 0.598767710520065 0.413432176839252 0.685967247026064
0.625606545722184 0.464820583368261 0.626544711275058 0.632421211902768 0.465897296857386 0.618856299569146
0.722438979601804 0.489871488623951 0.487962954931273 0.700296207994605 0.472605417669712 0.53500405630015
0.667967029670233 0.44077460304487 0.599614706777747 0.645375379379761 0.529537259182807 0.550527847458773
0.582287284153626 0.663411241596439 0.469922380012343 0.595980357743357 0.602143251852528 0.531254098744248
0.645739865765113 0.586591454750134 0.488805166682775 0.598512551709873 0.567960738263915 0.564980818467711
0.711601332388199 0.516032702015379 0.476795337848481 0.6328419156763 0.557958894470486 0.536836084707822
0.719010869943138 0.480479291148709 0.502158361157959 0.69333329100316 0.497642312467098 0.521191976558663
0.616059530357778 0.549521658939263 0.564355031351715 0.631100523643403 0.555135379623807 0.541790401674812
0.434500987795614 0.614362039100009 0.658610792894798 0.252285581278341 0.967307682559245 -0.0258424600398841
0.580397362523624 0.559751920425881 0.59145303207876 0.595576711448828 0.592367455615559 0.542576426236293
0.771533672422715 0.407806636361867 0.48829247347992 0.682930754675112 0.504451722407666 0.528331377147733
0.580423882420276 0.584673680542696 0.56680226181344 0.591482133746542 0.621873818627167 0.51324637277306
0.556433247763276 0.720934831850686 0.413079906323264 0.63675489510003 0.638066881750816 0.432913222226972
0.689376086720419 0.500838173882931 0.52337532865015 0.597569526333096 0.494342455663981 0.631297234055516
0.604163773569929 0.504715376232796 0.616642946687895 0.627619422401337 0.561135140931035 0.539649158469574
0.562198469279766 0.507839691158913 0.652711061054667 0.551428557060868 0.533714358313159 0.641151721660437
0.677732889743078 0.507382764152974 0.532203777514764 0.63911428852983 0.547386390606434 0.540278692505887
0.529738782989821 0.588778909693956 0.610504887200798 0.486492723874286 0.610790968524083 0.62470730937519
0.594530598668273 0.539379817159941 0.59632439165915 0.532175493469955 0.526945168078031 0.662659817696248
0.574859719433857 0.656503610163361 0.488404865674884 0.564764351783265 0.646124625771103 0.513385035745084
0.66871855869559 0.540911643376633 0.510127516720754 0.598634412763619 0.670248920224988 0.43863791992074
0.546641716386693 0.674156090160691 0.496685413521537 0.61452723044427 0.61775708031628 0.490644955911707
0.662424811934273 0.510476675455134 0.548276328460491 0.610986221897636 0.626437272427212 0.484016714964688
0.725425578551884 0.565625257915336 0.392206320182214 0.713924739403672 0.574662622180499 0.400092910629559
0.722542556500436 0.490756225017762 0.486919481692949 0.645683987632741 0.51731042798618 0.561677940826803
0.6055659129577 0.563817584730025 0.561604537208264 0.526958694842958 0.577541976981359 0.623506053502185
0.577339721815272 0.475540404615337 0.663732001030948 0.612126678901089 0.491137196905821 0.619746063152494
0.59126786642428 0.537330589431889 0.601396830549396 0.462403097137269 0.627287736239544 0.626652592527415
0.604636124201052 0.564964052119362 0.56145416297682 0.53146303537094 0.552694921794652 0.641930966270292
0.676970565482953 0.553061972273756 0.485626717031049 0.712793334741719 0.488695463868016 0.503092839884056
0.560503049714103 0.656562076424093 0.504740102491245 0.58770332371093 0.630845929156297 0.506594726547814
0.615045891198483 0.51531699785481 0.596797238131821 0.508898572071858 0.514588818656241 0.690087379291346
0.432761958437376 0.74449043126192 0.508380846500817 0.450818305199185 0.701775571117874 0.551610282246004
0.659725914376444 0.486193344664236 0.573042537255628 0.588410245714799 0.584021948764863 0.559188470999485
0.623765599350697 0.590434693531811 0.512155591339841 0.572571057601867 0.578735840721703 0.580712674789196
0.650068900124898 0.530894895722019 0.543655253618239 0.585896659377225 0.603382770365037 0.540975357070192
0.468564601230285 0.653171661427085 0.59482265859875 0.463958453460634 0.621305256261801 0.631444638906591
0.638962434768231 0.437139936479349 0.632957883977982 0.653663689293486 0.503946872458245 0.564589524379245
0.620807905560745 0.424220298930895 0.659268293161641 0.569646693307916 0.532247517715619 0.626270887626847
0.595206415292868 0.612453928786584 0.520220634258285 0.575295247046307 0.617559281799306 0.536335633898638
0.580566211270323 0.644363442843673 0.497733490793889 0.559613154513117 0.650180104473588 0.513905583782267
0.686923417146098 0.718772409401048 -0.107249440372157 0.676343407592146 0.588044074080503 0.44358061493425
0.654876204603676 0.574055586467955 0.491525523537504 0.633527372438758 0.541739831295632 0.552413815503037
0.632508336061369 0.343446330259622 0.69424622652491 0.636384848197553 0.434018832999352 0.637684857579713
0.597626053340936 0.532555144578684 0.599356420129887 0.585574473238207 0.578350141596206 0.567990889017988
0.674674401044385 0.514358741448646 0.529386000637309 0.691011416656747 0.454080845642949 0.562417823037482
0.700881543451894 0.455943910086438 0.548525489748271 0.746266008814559 0.404573775202312 0.528589731745272
0.609530050393954 0.648381412442413 0.456152015961703 0.577634428954246 0.621282391025514 0.52947772105002
0.459981736912773 0.617280208985067 0.638264792466309 0.617748253010648 0.578379939186095 0.532788646509458
0.515626076725194 0.665639937676927 0.539493486865635 0.484314855329882 0.671913024297279 0.560332052167712
0.593664263697418 0.706252720099549 0.385706931958178 0.510173907604922 0.665263143312154 0.54511240505932
0.51240124050909 0.701959241444129 0.494669780839632 0.473548655958091 0.702115221666157 0.531776161504978
0.578962418612553 0.461209915960368 0.67237484430497 0.662270663266325 0.428686125414909 0.614512631646848
0.528214177709916 0.705507507461487 0.472492263832666 0.559187963811626 0.67965186966207 0.474744307172882
0.577291401758985 0.574088720948491 0.580652028270695 0.550548563501795 0.64969738589691 0.524203763802619
0.728743998511855 0.474325650258046 0.493910277419123 0.822367746812 0.405436455796378 0.399164839777536
0.578841045502101 0.488399129153445 0.653000256266559 0.56008180191504 0.548347028456938 0.62098624102797
0.617728370474906 0.680604023147632 0.393941396638733 0.578144446613949 0.736531845944879 0.351098047215418
0.61559884343493 0.513784414489609 0.597548022663574 0.675273443423008 0.513299326607859 0.529650429917273
0.713743071949036 0.495111011952185 0.495414889853379 0.696448449077972 0.488975544671461 0.525226117486684
0.700236849717927 0.438480777963582 0.563385269290532 0.643838550588694 0.468328306886965 0.605095461678766
0.544017834500639 0.645842198822635 0.535660760150657 0.610390136692659 0.614177897616606 0.500209347281279
0.816213120220439 0.4345307068331 0.380761352029248 0.55170395865717 0.518588062344766 0.653214485139077
0.710550211649354 0.527887941424056 0.465244793656125 0.698264182201758 0.495722692722511 0.516416637778115
0.598256685130172 0.575574196740677 0.557497338776951 0.658831544435162 0.544274110444125 0.519332926702549
0.620628309241072 0.560282571185989 0.548547119392478 0.494745005353385 0.581763947883122 0.64558352567373
0.432717540902265 0.2593240792218 0.863427212758124 0.735910913260524 0.30689669197003 0.603530900784635
0.429079085735168 0.622725538855208 0.654296600512461 0.384166781990505 0.64692644726505 0.658712422415184
0.581429830644204 0.701219811489033 0.412589539387921 0.594240307446914 0.698032857412907 0.399535463979569
0.618194727317372 0.641741811247879 0.453875232650219 0.573214318854033 0.707821712900957 0.412812024299999
0.685503730097032 0.395325682690211 0.611393687102325 0.638823381070094 0.429953392845239 0.638000601707429
0.517332277393727 0.650845278554967 0.555668730584444 0.478907601904544 0.64891638358031 0.591231795456816
0.704479340005155 0.44655882805557 0.551628563973565 0.648046675965514 0.521886612339134 0.554679970461554
0.706326369733142 0.517196569480188 0.483332978326046 0.62091594199988 0.629355805939221 0.467305748414242
0.303912739683661 0.805463739856649 0.508787981809822 0.264752493757308 0.815776129036129 0.514213403504922
0.580025400192213 0.507848398657822 0.636914860175635 0.512826264461336 0.52667026503324 0.677958445930463
0.65893542778741 0.559462199723143 0.502798318501131 0.533840693096757 0.645341508577601 0.546395874527581
0.529520245094847 0.421765285083228 0.736017903541318 0.541111881351231 0.437096995441425 0.718431728445097
0.600899434449386 0.539620141230133 0.589686334297463 0.576829420142638 0.550868006943503 0.603168516240694
0.694027448545844 0.336758425007528 0.636332981898153 0.708709222957251 0.347759159640095 0.613836137891656
0.738797468188692 0.577477203384444 0.347416724653924 0.667375549779749 0.625998584373639 0.403405066798097
0.680530237232855 0.47039079330766 0.561792753409284 0.612542747634504 0.434962592003215 0.659999186270875
0.727781328165436 0.568566465412105 0.383492519852134 0.627900581028298 0.552236222498922 0.548430501435183
0.700075361826178 0.47438403633254 0.533717410093388 0.712712047383386 0.491637224578632 0.500334265189984
0.616565226684043 0.5388724407207 0.573989384811052 0.562277527907952 0.578425475648943 0.590988959905358
0.640216003944808 0.584051297061905 0.49900656377772 0.597818772436227 0.638229800100542 0.485051994724756
0.552818936744553 0.563721117504289 0.613685363078131 0.602488374130715 0.59825253247715 0.528300734830082
0.630716537312739 0.556567247447161 0.540767555081957 0.685264025557923 0.539477926477928 0.489261466006905
0.74029919021405 0.623126851099328 0.252329222262222 0.615915795810792 0.67839375366958 0.400536699258453
