# Supplementary material for: Generalized functional varying-index coefficient model for dynamic synergistic gene-environment interactions with binary longitudinal traits
Source: PLoS One. 2025 Jan 27;20(1):e0318103. doi: 10.1371/journal.pone.0318103 (PMC11771918; doi:10.1371/journal.pone.0318103)
Supplement: S1 Data — (ZIP) [file pone.0318103.s001.zip › Code_and_Data/Fig_Ex_With_Intermediate_Data/gamma.txt]

-3.69869498146723 29.6009648312101 -68.3411459055211 57.0909160662254 -15.8247340375456 -0.0023299519329761 3.40410471333893 -27.358058156591 67.8448678859793 -60.2438709723298 17.4757974360307 0.00115128845159399
-3.69869498146723 29.6009648312101 -68.3411459055211 57.0909160662254 -15.8247340375456 -0.0023299519329761 3.40410471333893 -27.358058156591 67.8448678859793 -60.2438709723298 17.4757974360307 0.00115128845159399
-10.6756484504478 61.7996690956628 -121.22591611431 93.2852695470469 -24.5169710464422 0.003264328102846 9.6776090574639 -55.0670495632756 111.891806865927 -90.3873127804981 24.9876060499884 0.000973145806047568
7.75279494595515 -34.6328514874379 56.4757145753251 -43.1227667160721 12.5643523469492 0.000969808360880754 -7.08885012285125 31.9398808357304 -48.2304931544707 33.4196543009899 -9.20060188649282 0.000675200561025295
-7.63874151060356 40.2463308459489 -73.6006043757929 52.4618846389053 -12.7648327903388 0.000916188981371902 6.66762905036105 -33.999067934211 65.5025180529473 -50.1198934265161 13.1081285419272 -0.00141599466454161
-5.14645163399046 37.8753733391106 -88.2604978339846 79.1903160587872 -24.5130855263498 0.00199855863196189 4.66675696928745 -35.0886626789188 86.5335925857897 -81.144239578402 25.8305478010399 0.00033964789749196
1.79319769070297 -4.99023316580679 2.92741677553797 -1.86000336016753 1.22850913631954 2.14828251156702e-05 -3.50431250979311 17.3826780623857 -27.5979730526679 21.0259926342775 -6.56803392221785 2.25587039417864e-05
5.61583278986908 -20.4330319613772 24.0340844966325 -13.1886596208444 3.00431803392338 0.00135772689877984 -4.10462602462546 16.4063857693168 -17.5935977200716 7.31843269801281 -1.12478008345059 0.00138232378458547
-8.31801082274971 57.6716786946541 -130.320696684395 113.033833903269 -33.310041941417 0.00447828592426266 8.02340974560613 -56.0995777934027 130.544918547112 -115.833527627097 34.4956793637037 0.00578562387334765
6.37811007885371 -34.1432109497745 63.9704170554093 -53.1186329506028 16.2256763718763 0.0019099718344838 -5.06024651056858 26.1994102373372 -43.1684801578994 31.5066559067402 -8.93388751706248 0.00166164914095662
-1.22240421503991 12.1466375081323 -30.3797618327147 24.4135865942713 -6.2431619586386 -1.45657464363698e-05 1.9889113734091 -15.4138806694185 39.6552627485198 -34.8553549955829 9.8804148163242 8.21305613411351e-06
-10.8349970319821 59.0151630713257 -106.650041441174 75.3523488777066 -17.9933873153998 0.000150733488029899 13.5549195953561 -72.6926617097901 134.79775885741 -99.4453998491373 24.9307285812041 -0.00639073161142067
2.68341139754229 -4.36428920637471 -4.96482484603621 7.10545362559368 -1.568710120361 0.00376289540965485 -2.40397144815386 5.04272392345865 6.00497303369929 -11.2747245816716 3.54588695777904 -0.000454424554693939
4.27278698365758 -14.8299293041429 16.9882884813512 -10.1066571586958 2.87242767614685 -0.00468390617974751 -4.56992790839008 19.1977564705732 -25.9229273232558 16.4877470517124 -4.50786720750088 -0.00479710017213902
2.05325333237327 -4.91577852314553 1.50696263082824 -0.929142931231357 1.07022067994811 -0.000696661500945556 -2.9108147905515 10.1165550453777 -7.01236936565303 0.717826904387033 0.05093908073368 -0.000878630600609542
-0.978975994764308 8.25207654023204 -20.3799727589642 16.1537232967797 -3.97704789493678 0.000849820728202467 0.812693629775611 -5.08036745836102 15.0160017538313 -13.533268708521 3.54102090479716 0.00066322686406355
10.2445517547889 -63.2844483295887 132.722702635956 -117.030147232959 36.3214604075692 -0.000316891894383009 -9.56250653468905 59.7747942286565 -123.008496954088 107.261736584991 -33.5089825174535 -0.00115963837357978
3.1858974754321 -5.17335558033864 -9.9575079414828 17.1787079834964 -6.14895477547513 -0.00118140708148918 -4.443495187237 16.267080564947 -11.7332359522081 -1.13466927632948 1.92681135172751 -0.00167680437215066
-10.6913680006893 60.8574688575284 -119.458500048788 93.8468563914006 -25.5756840543351 -0.00476723784784302 10.599299081028 -56.9444380753007 109.99545085421 -86.0162908274929 23.1827389954001 -0.00378255652107816
7.21889913809973 -33.100382975609 53.9735819008719 -40.3839149569439 11.4609728264739 -0.00153659150947479 -7.28265405454935 33.9782440409546 -51.3890976342057 34.4864310946809 -9.05740178383181 -0.000167928975012951
5.87873708657758 -30.9704719016145 57.4506652426434 -48.2316259497777 14.6883991292434 -0.000204268829855139 -6.32475703388525 34.7574187648312 -60.8839790266612 46.9929060187996 -13.3876663025825 0.00234755138635812
-0.961359079161501 12.4786930668647 -32.1518488489761 27.7940530464917 -7.91191980448381 0.00177217150461946 0.966392368455057 -10.1327605882522 30.1437674243936 -29.0844657529482 8.89679326450729 0.00209303938537213
0.284196097548879 -2.34275813311184 4.57900918319282 -6.86648743499913 3.28770570833089 -0.000406233435574006 -1.3391994481963 7.55110566254879 -11.5734164218213 9.74059112850505 -3.50810457570771 -0.00117284582844221
0.787762934753446 1.70359441149705 -13.8590600860913 14.8728789766256 -4.54289374220722 0.00164300617810077 -0.702921267573066 1.17377873414282 6.18032609559588 -7.79574439961203 2.16112544249601 0.00120297378258537
-3.8651652046308 26.2234199484137 -57.0040625956969 45.9557260379195 -12.4380719575136 -0.00335396048558187 2.64537452075608 -19.6986699242261 47.9825378215955 -42.0088533164905 11.9634508749895 -0.00113043734751563
-3.05417621354851 19.1579936578588 -36.6277159928591 24.0298929424941 -4.67304348566912 -0.00123064959308832 2.09074833660504 -12.7972392827149 28.8981686224858 -22.1215353013227 5.02555743678673 -0.00161091473431769
-5.92113846350519 34.1466109668686 -66.9155412140451 50.0216699384071 -12.6143950069146 -0.000893523230884258 6.05539923122445 -35.9429012157865 74.7131436843631 -59.7140211237059 15.9304953199765 -0.000900770379265347
-2.30754582303764 12.9360439893302 -24.9690162367824 16.5526344304265 -3.21948789805847 -0.00133248218954398 1.81248539374828 -10.5321201172068 26.379925491613 -23.3249788996664 6.47996228171147 -0.00129692613355588
2.12911071692881 -3.804769526582 -4.70280445373486 8.42235540562828 -2.94011758717167 0.00136121773316749 -1.17549808143203 1.14825078058369 11.2904304877677 -16.3876123189198 5.94705287164526 0.00440369336821254
3.11727005051027 -14.008737206487 24.439148421064 -21.8214716553035 7.2882094706936 0.00119644976718273 -4.90099221884256 25.7088614011068 -45.775344271066 36.9162579371721 -11.0893897964432 0.00378372188389056
12.6420979995757 -58.0531494267292 95.9575797010452 -70.369786888008 19.1370314673687 -0.00210934025499863 -12.4951156778424 60.9719775135561 -101.665534210438 73.3753683623688 -19.5684709653028 -0.000876109662259004
7.19255653840206 -32.6226718637483 54.0864470200975 -41.5849005548131 12.0000192510749 0.000342693087485419 -8.03012670046819 39.3806714509046 -64.5764350855329 46.6611020660809 -12.6911298562762 -0.000709107404518106
0.113138478605044 3.50174259494167 -11.8570028429508 7.73286490287422 -0.818469962727107 0.00256991602428214 -1.37459281575179 3.78905118498832 -0.694690624901922 0.609368804659764 -1.28499789987612 0.00252178507518049
10.8623941738763 -57.4396401517809 106.49468572465 -86.0728518903706 24.9111797001238 -2.89023492542932e-05 -9.96177860888206 54.5303114484853 -97.8823251458697 75.5146098399278 -21.1360141832798 -2.7878599850903e-06
-9.4351159027837 63.3624566654492 -141.700509921832 125.535592538513 -38.7274137907857 -8.85253382515873e-05 8.70462161822101 -59.0812473006357 136.345721572241 -124.606982740079 39.2921269301323 -0.00165704501950673
1.93704744411711 -5.33400508720384 3.69931385259047 -2.90716269149046 1.53633132330186 0.00253822289274396 -2.19315820426836 7.90814320626381 -4.69104982504707 -0.357309720488585 0.254276729372058 0.00212570776631914
6.77048768579392 -31.1077410314436 46.6584444771094 -31.0498531983138 7.92712939803864 4.86359944483437e-05 -8.60025459796041 43.1099373111096 -70.1134446829622 49.3358642582802 -13.0426107819528 -9.54068521847547e-06
0.902671791995507 -2.4224880236954 0.209411498937403 0.1160248722691 0.339283710108998 0.00106036066459485 -3.46630703522452 24.541533129194 -49.4591883245751 42.0014460103089 -12.8892411243374 0.000847078643325841
-1.2752847050787 10.9408607551693 -24.3815952680896 16.8030772517474 -3.19846326373363 -0.00122074255129382 2.56789614985205 -17.483077612026 39.0502090378444 -30.5167613870391 7.41423998126894 -0.00113621076682348
0.202561491580924 3.34205470666819 -12.5210605097484 9.74556949934645 -1.88000923707803 -0.00535911812717728 -0.501671527243928 -0.616006673120319 11.2754993485575 -13.16427177021 3.96974114987942 -0.00570303100128072
10.4776982016274 -53.4936983376394 95.5999203964454 -73.9204047312003 20.511649620212 -0.00137600488797017 -9.98749679201214 50.369305697227 -86.2802183209425 63.8911305521765 -17.190520795331 -0.00110729943636302
5.71595967873952 -23.7117746725651 35.8131403100187 -26.8128675100713 7.9964687127308 0.00168386028904192 -4.80739808576349 23.6525143489369 -38.7045065454539 29.5084289007165 -8.81686773605173 0.00108401726934836
0.55255298446805 -0.661368747217025 -1.29031621894022 -1.52183135749193 1.91192797442445 0.00136560604674671 -1.01501110817369 4.9195341116807 -6.49815960327127 7.05456010499733 -3.47805706180429 -0.00100805553626372
-5.40665704820531 37.6347453087757 -81.1157546381318 65.8203606351619 -17.8852625720488 0.00272755014424348 4.55335959443817 -30.8600532395512 71.0638947331559 -61.0722592155939 17.2631816919363 0.00434596719952468
-0.845714552311039 8.47184477047897 -19.3918294876069 14.0147114095175 -3.08878699266029 -0.00270460371193011 2.56000112817908 -17.21460566681 39.9170083466677 -33.6541549990662 9.24139782330834 -0.00206422477133863
-1.38425484161779 12.7247123480484 -32.5672289007712 27.2603432578749 -7.20528845201668 -0.00321217899136609 3.68795804731319 -23.6966828305983 55.0106864709515 -47.0080594176799 13.1302275400872 -0.000858654827153765
6.59065300361832 -21.0846649177034 21.7079485402281 -10.0713731708165 1.96394764849667 0.00145083753132217 -6.25598346194026 20.944847105537 -19.1702724012327 5.37393139519412 -0.0758251641901647 -0.00074220258448699
-18.1310879891917 95.7970663722038 -176.242941759356 131.657699412483 -34.3771467448353 0.00101375300530815 17.1262820565092 -88.0297734806469 161.825650382117 -121.998796998683 32.1859193783047 -0.00235542990577198
-2.06126907237188 18.6390604990173 -48.1193641607357 41.4179521692078 -11.4537275411142 -7.01638373220853e-05 1.21942106161832 -12.6396434775916 37.9264980050501 -35.5179355992244 10.3717229099101 0.00122964791940297
-5.12722152598627 31.5362187472139 -64.8754439302557 51.3211957215988 -13.7906963359633 -4.42428274172698e-05 4.87124767914553 -29.3128043681077 62.8121209734625 -51.7057805706477 14.2216401672537 4.88117172521003e-05
1.48795306553868 6.32725137592788 -31.2281455766709 32.4040195547593 -10.175564870235 -0.00297509543986375 -0.43111583408344 -9.84403943312148 37.984495436507 -39.3404770031995 12.5172051709188 0.000181212046153027
-0.149770654513617 10.3039208330459 -30.5766711963739 26.6143959791679 -7.25412801775678 0.00108276210462204 -0.996298451879727 -2.08530029171531 16.2509029283004 -17.1759136124183 4.94264879906583 -0.000778326443137749
21.8515722576375 -115.276231885139 218.128490430877 -180.130995099522 54.2584881420345 -0.000281480650315596 -22.6943584053769 122.20657096891 -231.546519201065 189.972198455268 -56.9002372414652 0.0018073007315931
6.66730564344311 -27.4245022906448 37.7709945162008 -23.8411632820543 5.8503278606115 6.9213383110093e-06 -8.40206137465994 42.1529463059167 -68.6928432985711 48.0376401664931 -12.4404018514215 4.80004595149452e-08
-5.0877212362812 34.9366149277064 -77.5716265005633 64.6435397705789 -18.0802672794223 -0.00398387456525117 6.38692720846582 -42.8773880720696 98.4665095521327 -85.6529292950255 24.8957280029396 -0.00381584500426612
-1.28878075554412 14.4029823273762 -38.407463198159 32.4499510622513 -8.47911438050028 -6.07042751475645e-05 -2.11328771735374 8.19785783587839 -5.03568044845708 0.0823437001923405 0.0397648883834983 0.000421402852835895
5.77020446087445 -22.8818136183326 31.0408182527504 -20.5453439060225 5.5782510584226 0.00131106968752813 -4.83199580322534 20.1085686705215 -26.8850013033104 17.8185188326284 -5.12215498257668 0.00288860900923424
13.25845075285 -69.3937667544676 130.18282889641 -108.663347984682 33.2394042208219 1.72574860200175e-05 -12.8758252348417 71.3518182800009 -135.786565395885 113.004086197983 -34.4434444280825 1.29723111959327e-05
-23.4329621829356 131.657082766902 -255.492598361228 201.676227542287 -55.6650577109428 0.00230301853225946 23.8702537980901 -129.80073905833 251.076398397953 -199.40835662746 55.4368731701339 -2.20527466777044e-05
2.39435156689613 -6.85068160986441 -0.00918334923852861 5.47218790423461 -2.2614352083971 0.00210852900426104 -2.43864186384354 10.2366357267217 -8.37516870569825 1.3711181067002 0.304243028356255 0.00282329009803297
1.44465245508452 -1.7149817263486 -7.71951926404888 10.206603437703 -3.28836921313797 0.000270466797851687 -1.40371853600855 3.35365305867352 4.98496520725116 -9.57759776052409 3.50864627754253 -0.00193488089632285
-8.7365386266296 55.3022397388305 -115.110335998748 93.8921994303502 -26.4175016458087 0.000196795486030831 9.07878270627556 -55.9787120873366 118.357687576129 -98.4623813562638 28.0387143316686 0.000933632760743056
2.4224006248354 -9.25001175554755 14.0089359403215 -14.1981450908946 5.79628968035041 0.00131260628870843 -3.40719181747589 15.2128689582059 -21.3811053855938 16.2534429335666 -5.63752501178207 0.000646111896087392
-4.61801120446138 30.2754193524157 -63.16768549997 49.1750254376552 -12.7538949647546 -0.00168201465110302 4.46928365354061 -27.4453892795669 57.4079187055957 -45.1842738223206 11.6813671124622 -0.000263192468522678
-0.325891151851556 3.48623772397487 -8.99855166747984 4.1714894076091 0.429813376054035 1.03338938485362e-05 0.258161853054256 -0.48832657656553 3.84230535718698 -1.44748211220075 -1.04015431963756 2.79597372575641e-05
14.5997792363117 -71.0309657356417 123.087385705986 -94.2456501112166 26.3688387981099 -0.000863355236092885 -14.3871793598081 70.924873998712 -120.327758782661 88.9720797916537 -24.1900566355371 -0.0005864328834286
3.75875381081079 -14.7511299212976 19.4633309399625 -13.6530773511795 4.13268047894313 -0.00141011587359994 -3.32325445527777 13.799950139939 -14.7778087213677 6.32997743198282 -1.17236624714421 -0.00128831992551767
-13.4871423193896 69.667862487733 -123.384626453317 88.0166075024163 -21.8611383043811 0.00456073010431105 15.0958020300115 -78.5255264397303 144.211353483271 -107.899990688226 28.1165054456297 0.00162336175586111
3.38150319088712 -8.42894640136398 6.29574245355881 -4.72387114676716 2.38001210349148 0.00346349428499588 -1.8166647924169 0.430167970850404 13.0080124752065 -14.3040716650452 3.65550285583602 0.00348189425869186
-1.38382175249156 8.0590321196049 -21.6353767601492 18.7183764628412 -5.02815161010043 -0.000331860028177063 1.18376490764425 -6.07932228745238 19.690331802468 -19.235363553397 5.59927743653757 -0.000147521512437582
5.31905011479734 -23.39099515101 37.6927562631654 -29.6592695207233 9.04925627767081 -0.00317438039803502 -5.44003197540415 23.8958835909608 -35.5067277303017 24.9131014418543 -7.08116091525738 -0.000253951377057433
6.96066824036052 -35.7384743105862 65.3669835407084 -53.7406161820637 16.1020325308584 -0.00390678487673809 -7.94456309505907 46.5044479837791 -90.5147917801563 75.6794640218713 -22.8688487971868 -0.00293838214299728
2.07152409386963 -3.45534522575606 -2.22313188564035 3.52540356416457 -0.672833927572903 -0.00244977844751295 -0.833662008981179 -1.99614575387499 14.0012008755423 -14.1372103485336 3.78354834309369 0.00029578892917067
0.453445668824138 3.50814569332815 -15.4012271503984 14.3133149083124 -3.70456581862596 -0.00306054252808268 -0.869754786709036 0.226437735372239 10.1653991545738 -11.9110858464623 3.26380368224521 -0.00294678440324353
1.87257902542027 1.98591793372036 -20.1078362693415 22.607678372488 -7.32046635860415 0.000143358531170835 -2.03867715039058 1.09107745702624 14.955559607311 -20.1545320416194 6.96962237827572 0.00140968235440803
-3.5678148978452 31.7379491902574 -77.2877307748216 67.4959605846219 -19.6086912955714 0.00547971855933299 1.63244864103116 -18.4686179645543 53.3647525118342 -50.9727890060056 15.5333926642453 0.00196804210955229
3.52906678355264 -10.9244043984017 7.67043452380427 -1.69300583111562 0.32284680240952 0.000892705042528906 -4.34750512666692 17.9834944353371 -21.6209759628491 12.4070914135902 -3.36346030727929 0.000505972399814335
3.5198924344432 -7.24523325217868 1.13060710132078 3.2800009594186 -1.3437348473543 -0.0062707381337575 -5.39863676964994 19.8583910085528 -24.0479648227847 13.1017806403103 -2.95098496617857 -0.00536859665565595
2.56631118662793 -6.23074043283586 2.22249100506414 -0.0046522626413825 0.410881923927745 2.99766316005663e-06 -2.02469117747948 3.15933864320764 8.70040498120412 -12.7403309538746 3.98079050484813 2.02013114740185e-05
4.4322032346408 -11.9110453496994 8.15188232925519 -1.6269765153785 0.229456359965632 0.000732594135699002 -5.82739152816876 25.3126523906221 -36.364413546571 23.6543858163957 -6.10895230846967 0.000602459660281047
-1.93969551489862 18.6460848206706 -45.0213946090388 37.6416956170541 -10.2391292063393 5.37721340493835e-05 2.32659321935594 -20.5674709040653 51.0459224980099 -44.4427651535599 12.4881756462416 1.44895014258981e-05
7.58962866358656 -31.8633877915715 48.9522223282115 -37.0358369861798 11.2013726894994 -0.000133201210303796 -7.62988395567499 31.8027360195746 -44.9756420084367 30.3839886747483 -8.60594279167534 -0.000908155934684999
2.03505075281021 -3.42931720265936 -2.40700934542723 3.4574341848068 -0.668368574405667 1.10583237382282e-05 -1.14003531319664 1.92486728060179 3.97821364277986 -5.22919012588845 1.30014472158732 1.09222165840526e-05
-16.4354075653464 97.6136104700634 -193.475507444439 151.586366746379 -40.9632647828026 -0.000122124814682845 14.1373985271729 -82.5107354720008 165.237278980084 -131.021945470737 35.5662192909692 -0.00308044008955851
4.96985393916352 -23.068226363542 36.819475836936 -28.5507486134388 8.59295964542047 -0.0030579479045439 -6.573826303376 34.9089386977293 -61.1669735278881 47.9825688732801 -14.1161557515864 -0.00342256540778422
2.68190794956338 -12.6912739027096 24.2050080004509 -23.6080528222733 8.45133077568028 -1.72538129825516e-05 -2.52676043477697 12.3778153346369 -20.238209159921 17.4111051366506 -6.11394652352254 -8.13483611305561e-06
9.869956242275 -44.2808314342314 69.5949372748509 -50.0741726583807 13.8264630933205 -0.00302511502274686 -8.11967067794924 36.5667324139044 -54.3153815414529 36.3770103706238 -9.67915118896889 -0.00310754893017674
1.96521950918611 -5.31427535402002 1.56168061875895 1.18276733740628 -0.300721984765566 -8.04028679654353e-06 -0.317620544599714 -2.82586198214882 15.3994813994044 -16.5022716556216 5.05881982963148 2.60508952222924e-05
3.21677608109874 -8.41053021708759 7.13579866813882 -4.69296283007297 1.97918463393055 0.00254205802329859 -3.10962582782637 11.7680276710634 -14.4758627019627 9.9327579713442 -3.40292840977626 0.00252867590255444
-9.21595364542621 65.3178600365965 -150.606057128962 133.186426620434 -40.1135860188989 -5.72512137028114e-06 10.0299353846079 -66.0783670649982 149.381387607825 -131.219720734828 39.2153748223902 3.17471330691041e-05
11.1529706267228 -52.3234337931539 86.7356685675449 -64.7775839306903 18.2453456975407 0.00115265442351872 -13.565561711031 69.10388797126 -118.097374971077 87.604797284017 -24.1008313988546 0.00255435185841314
4.76180720609167 -19.5250158052749 32.1477665681438 -27.4466440153386 9.23071890927431 2.70423845541479e-06 -3.66671478712785 15.6590663811055 -23.4155460639819 18.7183008286197 -6.41337608389737 9.18027750865617e-06
11.3475907219744 -49.7495850569967 72.5378229716474 -44.7531455077539 9.84172329834412 -1.13707411105108e-05 -12.6367023843272 55.722388333128 -80.8993722701837 48.8844927207524 -10.5294569792764 2.53707392535466e-05
-3.39407943941934 24.68918372655 -53.3740666379195 42.7595481397346 -11.4666828305916 -0.000300333518816426 2.22164040625727 -17.6980281798903 43.3670818656382 -37.9175187320258 10.760157881962 -0.000258525595814245
-0.752478224888484 -1.58618072078672 15.4981141118315 -24.289104120926 10.4823871087543 0.000566425551915614 1.21217524815183 -0.427593090069871 -10.121901112864 19.526422545244 -9.44613612035873 -0.00201199223791393
-0.503606113299462 7.69344584934836 -22.2950307390857 18.6072884838011 -4.63430435550101 -0.00221864007142115 -0.893839076216627 -0.933534770595734 13.9386176014741 -15.6266613160877 4.50872578125708 -0.00218745711786685
9.12263747887813 -54.8639691011796 112.419454806659 -99.2387216407072 31.5866515275961 -0.000952796743771263 -8.91031769647952 57.4154137681395 -119.47027280592 104.844709355324 -33.1237536912564 -0.000797263525595538
4.50940937509842 -18.7730617460439 24.6367658925915 -15.9670393629042 4.31227716401055 5.13311149454122e-06 -2.89690038674375 13.1096736884346 -13.1390711982104 4.47195159511941 -0.47054493658768 -2.03832830851814e-06
4.07615101903002 -13.8064298439163 13.8527975378437 -6.87501969014231 1.70784044605946 -0.00427749159733621 -5.08799241194333 20.1564340345557 -23.1448403905799 11.4336888399919 -2.43059678212876 -0.00407298398708726
-0.00895950272295618 9.95951106269663 -31.2005711884303 27.352593048552 -7.30665617173432 0.00157647001991086 0.0786977040135118 -9.93862554671693 34.3645914570384 -32.8800576098491 9.44492308116458 0.00151812598568857
0.129336118218146 6.72993639178423 -20.5147521228217 15.65209456581 -3.16932333798014 1.45150536737035e-06 -1.51656782452893 3.59493122137744 0.716781556059198 -1.5681376152249 -0.396163065818315 -1.59884970164838e-06
-3.90571019169821 22.4387907388892 -43.421800004144 31.4057953371189 -7.46600206143824 -8.06547156097479e-05 3.12792268081023 -18.0810127264488 38.4296509310281 -30.3995626772342 7.72824492992111 -7.41132559347622e-05
0.121438447368395 7.46232483592783 -25.4636002204326 23.4678395567219 -6.65047493273936 6.66788699330936e-05 0.0616539860839538 -7.46668964092028 27.7833859141651 -27.6333858252122 8.28059092517844 3.8515258328621e-05
-10.6940344123473 64.5444254720067 -128.94873967413 100.015173297509 -26.3079102018444 -0.000225623946565956 9.22955026082562 -57.136817916758 119.18492585159 -96.2774245752452 26.1826716138949 -0.00228495307154001
5.50421571909665 -17.6750657661253 15.9584879550584 -5.52528281120065 0.704732435099795 -0.000644128601736475 -6.64415763255032 26.7120606907556 -31.2710727810682 14.612906296318 -2.46604595757974 -0.00145775011888154
-1.26681680738744 10.6867683137911 -25.216467400767 18.8496882252148 -4.25336930883501 0.00126221583886406 1.59091953342494 -14.1453171829109 38.4740168066032 -34.3346643686536 9.56602300718526 0.00109151640593841
-0.294323803435559 3.82249521086392 -8.43174687162619 3.09541388172916 0.747167253063444 -0.002810556354392 -0.847246726240004 0.969740118060069 6.05516928278729 -6.54958059038566 1.34062606026451 -0.00327513931536936
-1.257484223486 11.6907468337953 -27.5981912532605 21.5609450196566 -5.29310494047436 -0.00109228332348035 1.43259244662307 -12.3483131175306 33.5965606768044 -30.1793680550218 8.44448689247859 0.00457712336593359
-6.3030584813621 40.7142544039753 -85.258211692752 68.1631351982851 -18.4725938933156 -0.0005754075640906 5.65508186927945 -35.8047448489141 78.1858979873153 -65.5336357385341 18.4068106808757 0.000955129626072154
8.05145534251791 -38.4777006236401 67.8140634430035 -55.6976773585502 17.2865498816195 -0.000365429132951037 -6.65513459569335 29.9061373220732 -46.1145534249466 34.6403078081134 -10.6533163294559 0.00217372488200233
3.38946336766615 -17.1116484511774 31.4123958073318 -27.7645422235299 9.01698645941216 -0.00646820921506963 -2.5365036106732 15.0507267015966 -27.6330729254793 23.4742770958469 -7.53060421458322 -0.00627949188022371
0.838864257500275 4.49187626269109 -22.417271414866 23.3154412649062 -7.07931081088221 -0.00267355917061682 -1.91798335172224 3.7043067023198 6.34340167415799 -10.8610810221625 3.54879676213247 -0.00306724388137066
-8.53016903029309 51.3695305253862 -108.10231947995 90.487017397343 -26.3123551405973 -7.72996510656379e-05 8.36642243858058 -50.2029095877312 109.182949155645 -94.4942548409753 28.0705733725587 -0.000128724715521183
-2.31545141221047 13.6606165164829 -25.1342947768533 15.6467090003216 -2.84403261494493 -0.00129216598441182 2.85427402771244 -16.9344605452144 35.6907986640528 -27.2671898855212 6.64458973739638 -0.00182310637545536
-4.80123301467053 27.6382144483894 -55.4213771917866 41.8553475845823 -10.5685662624283 1.67346579029036e-05 5.0441372751423 -29.7376987294877 63.591286113389 -52.0709447721909 14.279275895841 2.78368205520893e-05
9.91229402453434 -46.9332677155609 81.4008914748098 -64.6218840166419 19.2009254929877 0.00126265293242859 -10.8396638314783 54.82341890443 -95.9280595492849 74.4195497314325 -21.534123777192 -0.00130726978389967
15.9822781190397 -83.2887394150004 152.044569619269 -120.286836575561 34.461981168387 0.0016937270464661 -14.8502004281176 78.4021880297353 -141.380830734663 110.330884766857 -31.5243076669823 0.00212340697465972
5.77614854572905 -23.8574676100259 34.4249654007419 -24.6895686343808 7.17706260011171 0.00199646509794653 -4.2534440371376 16.5086207048668 -18.3301607536817 9.47067618892269 -2.37251812991602 0.00174558533679697
10.8959902829434 -46.8176967925284 75.6055828805615 -57.1437304042339 16.5376078824468 -0.00326912481270781 -10.4926992489514 45.2248175572546 -67.8366126516289 46.6054458554761 -12.6196214596921 0.00156490503937071
5.39437828893172 -22.127532670568 31.6676451338014 -22.1289827555924 6.11601889891401 0.00164832388784798 -5.00355957502994 22.8342710472145 -33.3859034048276 22.7047560886705 -6.17252319039863 0.00178282523109858
1.07305482496836 5.95712427094418 -26.3457194154931 25.7892210416506 -7.56639616764973 0.00156795225188751 -1.05649739126238 -3.97016033361801 24.3276128991283 -26.9517960853905 8.56910553655174 0.00307091537592253
-4.95319119458567 38.9369323388705 -89.2897414023222 74.8385074772401 -20.7690778750319 0.0022719509878193 2.74250182712794 -23.7517028462829 59.2485671699007 -51.2075830069643 14.1246056924118 -0.000640050052686365
4.6663476179895 -21.0375955077336 34.0768372364492 -27.0842315824653 8.492711215544 -0.000629870084400358 -5.55678081258944 25.3330556598522 -38.7101373071443 27.5245241690159 -7.87966909287141 -0.00267610814900617
-14.1546891326743 76.1694285367136 -143.737998511628 109.228893908989 -28.8926056165977 0.00277437707132 12.9204858439542 -71.0079357231515 139.53864901796 -110.461360226792 30.1412292072332 -0.00286626864855779
5.25595927042368 -27.3153276463093 49.2244859980132 -40.6800275374425 12.3787716117185 -1.04125969688075e-05 -5.10366654748497 27.5156000796063 -48.1796718661664 38.3712022104386 -11.6374611805546 -9.05673244809011e-06
8.92032273427147 -44.185268436914 77.9319342960167 -62.5490893552008 18.8219388032755 -0.00274538483828728 -9.52762399076617 47.946889291564 -80.9481081455452 60.9139287378984 -17.4320409780633 -0.00236757106219271
2.51875742350245 -6.30585981366805 2.26240591753109 0.724651465428791 -0.021850278872792 7.41568197074693e-06 -2.42236355266188 9.7580475135502 -10.4521474258562 5.49011360166287 -1.75097079164254 2.78661138511337e-06
3.07236483854145 -14.3631570431725 24.2248746138942 -20.5898395348903 6.78015439394388 7.28282485878053e-06 -4.18165071194112 19.9675355336854 -29.2251708234806 19.5320444982127 -5.31084027063327 -8.01875669251645e-06
3.27674643372874 -10.9688505796144 14.2462469340635 -12.1335925509181 4.41216803975893 -0.00127384369518919 -4.63040699188901 21.6330144317491 -34.0229006341008 25.7141020447824 -7.72365314303083 -0.00115014483418335
0.503730990626666 7.09888351489266 -25.8171088541122 24.6355979513786 -7.11916888707624 5.83905300600126e-06 0.127672582718273 -10.7112306730934 35.6731294623129 -34.8553248475728 10.3902234552995 8.69331095423442e-06
-3.64851419288094 21.6803559372263 -43.3954681529847 31.5809134520129 -7.31681016688942 -5.60845914237712e-05 2.30222021073271 -13.0912112618789 29.470663340117 -23.8488704794069 5.9894374774236 -4.81468682052609e-05
-17.7931522765651 104.748456698233 -208.460714687525 168.438459606191 -47.8296999859826 0.0010416050381936 17.513954372539 -102.324010063417 206.833392643508 -169.824003937632 48.7448161880385 -0.00138147947780934
-2.32634529303295 19.4907213349147 -43.1007440352271 33.326028384894 -8.35237124922202 -0.000635981108153706 1.75316650334606 -15.2632248232997 39.4633305318372 -34.9735840573188 9.9711648617079 -0.000632235774323339
10.9144153024802 -50.9973609879162 84.2296955086181 -61.804079600458 16.6815786768121 0.00832124667637777 -8.39250508905895 38.259991467474 -57.8282670675343 38.5986184415231 -9.79554283976415 0.011553372481107
-2.65606047345591 25.3926818936965 -63.5312273378787 54.7774815274999 -15.3864546249962 -0.00282763471051368 3.76808633196086 -31.7340541678784 80.4294643046327 -72.6527724566326 21.4540495753225 -0.00477742982993369
5.72315331727937 -23.243611065361 30.4436888133005 -17.9682568866602 4.17483750047034 -0.00155090831067106 -4.803008020168 16.8376677598744 -15.6222826084246 4.51129963521657 -0.245267976699763 0.000315893271314412
8.6557316421202 -33.421733744254 48.7922329628637 -35.3108313845186 10.2530934198655 -0.00077539574103855 -9.07908036507383 41.089853189681 -65.2737739290774 47.7058222984681 -13.543369675331 0.000131657943251923
26.8454780830634 -133.462978086606 234.228673108436 -175.727083089094 47.5691350953774 0.00434081833915103 -24.28207963717 121.144360693417 -209.861030534528 155.667926212163 -41.9797316115113 0.00445018891682069
3.9207894507078 -28.3672751656496 69.1102225930443 -73.6260086497426 27.3438269783402 -0.000761114978696783 -5.71600581016428 38.5714619822964 -86.0425082892217 84.330758273666 -29.7760337292081 -0.00137990764935832
-12.7596941867982 74.8119396839505 -147.885405904045 116.545491976426 -31.8433267888096 3.00146334482726e-05 10.1299111719675 -58.2484275380764 116.928427460519 -94.0143826090104 26.0653637595034 2.19585588427414e-05
4.46285859146884 -13.8852001734156 10.8782724321799 -1.42195457097865 -0.778462658621441 1.07623787512729e-05 -4.1627901330212 16.2904546108279 -15.7943139485287 4.38373897988124 0.0229104564579628 1.03805453723424e-05
12.2912814186181 -57.8680413514806 96.491050980144 -72.0710976150574 20.1694723157938 0.00158782551469096 -12.6951737245785 63.3025612567235 -109.770650018263 83.2963982495982 -23.4244179966938 0.0012690560716093
-9.89896546769829 57.6890049694502 -113.038075078564 86.6606867446504 -22.6819315380215 -2.0262301625966e-05 9.20112888462947 -53.8727654263797 110.287649000174 -88.3030370804034 23.8821763304821 -1.4744109236351e-05
-4.51760742250676 34.0068927666936 -76.8395676398037 63.2403764767605 -17.3046926664126 -0.000235288829023389 2.90767980178632 -23.0831065082832 56.6536834030754 -49.1357721914025 13.8047468325408 0.00145308868490189
19.1767171488647 -97.0449216527252 176.896589832466 -141.058918889287 41.0608557189385 0.000641092585358418 -19.2987879710433 97.2621710547145 -173.508031623762 135.184183608248 -38.8582038452849 0.000979889937434538
6.65780518841576 -29.4885287925901 45.6098825807203 -33.922488652698 9.83913001488647 0.00178471647918209 -5.78179454436814 26.8837847481733 -40.0391908074877 27.7687921809768 -7.65932995971484 0.00265678978812653
5.56828054865188 -24.8900720311093 37.6956898121455 -26.8406363350967 7.52026780582286 1.47923981896446e-05 -4.28488797203524 17.0144007920996 -17.2320278711759 5.85489775898484 -0.535637740312715 2.01186199215018e-05
-1.40432524522395 13.7741567387487 -32.446039292524 25.0099356870621 -5.92386701752076 0.000929534863398102 2.03791698608626 -15.5377289646138 37.8169232666577 -31.910413438848 8.53718385777143 0.0010575504247004
-4.64563100957938 35.6457337418981 -80.7667062475451 67.9864736674917 -19.225970200408 0.00194271268829978 3.61270326122135 -28.5967500228141 69.0608350785261 -60.5044774511757 17.4095923203714 -0.003123703765913
-10.3250029289395 53.9672424225808 -100.159257978956 75.2551873974049 -19.7397288922364 5.65145774880275e-05 10.6169474618123 -57.9777015651928 114.96128541539 -92.4683823101393 25.8144672453453 -0.00289330697080521
-3.14799200563885 21.447119812635 -43.9278122034496 32.5255639681598 -7.91457693560348 -0.00208474750292848 4.40770370858981 -26.5594745118767 53.747271413198 -40.9142554977497 10.302796145824 0.00166725665514059
-1.76987750719483 15.7638773566612 -37.9476283337961 31.4873467098369 -8.47010328774082 0.00211088430370672 1.12794136629007 -9.87571401348663 26.1755297455575 -22.6337844108609 6.02559654054697 0.00185980977360024
32.3000867437289 -151.592221623826 252.573850475881 -181.652910308486 47.4998014251102 -0.000794353342750087 -30.7901034903663 145.719153369621 -241.710292092246 171.80005456898 -44.4613897721684 0.00258716311009392
26.272089379156 -131.155718723693 234.879996727867 -181.027484666689 50.4676432235745 -1.20400010823054e-05 -27.7968696360417 138.257236879044 -241.880453766738 181.253936470895 -49.332001004551 -1.28742602461311e-06
5.95179628591661 -26.3740089455266 40.4012185867172 -28.9774820863923 7.91086016891521 0.00109460856021772 -5.24636841601409 25.7531068430859 -38.8754798949949 26.3292451233743 -6.96771947083206 0.000909518188434939
6.27566488760107 -25.9110340933671 32.6989047089719 -17.4947238377 3.46066096405742 0.00238337642960947 -6.75534409999527 30.8665383268437 -43.1062925729981 25.6302083015656 -5.82331648802887 0.000558873533069034
6.53567694083337 -32.3176096081053 51.1681105302061 -36.1271178610419 9.59959670418035 0.000451752337165937 -4.65294270454875 22.3218375616738 -29.6142707702762 16.6308110127571 -3.64766413012549 0.00123398513664706
-3.58675435470799 25.1143784341727 -55.8502111088992 46.7103890415119 -13.1305386073041 0.00218513936463339 4.01974229915905 -27.1180555439672 63.2242677883044 -55.9910514528012 16.5226878551041 0.00401024815035052
-1.42483794792191 18.3951049674482 -46.6424822539417 38.8176081839785 -10.2803999430607 -0.00108508992235783 -0.678917539569151 -3.94025582312001 19.8603328229448 -19.4064108480112 5.21624837807658 -0.00122124192677005
6.18556764144126 -29.2316236245754 51.4479740085789 -43.3035828988009 13.8280286610766 2.78242080619986e-05 -5.93801231472713 29.7338963267889 -51.4300392897452 41.9855715471021 -13.3096544794655 -1.59868658255911e-06
-13.3304915500976 75.1409923276861 -146.657511646031 114.274283495675 -30.7515815355479 0.00115626248793112 13.6158670316719 -76.270839128666 150.756238272532 -119.746089348927 32.7850169219824 -0.00109419919101328
1.09514713383535 -3.66657807488012 2.51498590443737 -1.95696559021198 1.10382387548122 -0.00287724240272895 -0.923700317297289 4.58673420788783 -4.35439362292151 2.77489487491846 -1.24803858684427 -0.00253876530737618
-0.142127976134267 6.51053612046786 -19.4978983418717 16.6698598296603 -4.33444871387715 0.00250358524400826 1.11290693037497 -11.2687292241167 30.99352547836 -27.4769689977226 7.5227221463516 0.00232071804534661
1.58791280145089 -5.99087408981417 7.27612935725398 -6.27002221559433 2.42703538008971 -0.000818019882720067 -2.41984621077082 11.9734297014048 -16.58231021328 11.7743801842909 -3.66555790595341 0.00114921080903084
-3.8237675350644 30.3021158510473 -67.9332341809078 54.491191184036 -14.3727071987427 5.44191058093406e-06 3.67182031287773 -25.4327447632478 57.5523870251997 -47.2812245227748 12.6350095918872 -6.41170622435332e-05
3.20056316026833 -13.8578308788821 25.1399507700587 -24.9997979126931 9.26381198982909 0.00402427814299089 -3.3738475106602 15.7033035400776 -25.3191922808719 22.0349247526023 -7.83684945862059 0.00452790368877265
7.06687312508331 -36.6620647922912 63.3619489678563 -48.0652224587921 13.4629710642255 -0.00102273026132888 -5.98824651298272 31.6003121032828 -50.9582310524492 35.2204151137267 -9.11604681905105 -0.00120196565777678
-1.38911752827419 16.910683140678 -45.0100632191891 39.8988208577575 -11.4201599141029 3.23213205247162e-05 2.49337908660897 -22.2319172903027 57.277579171422 -51.3880243869828 14.9166648965482 9.1410905291518e-06
2.74029874096131 -6.98449848332184 1.7133433014804 1.81737730012045 -0.412436244454065 -0.000795080660870168 -2.28194715847121 5.9175583829506 1.57368555405114 -5.94398117479323 1.72699284543953 -0.00115784154728078
3.17553994340651 -5.65568395853466 -6.21517700685405 11.0410491545488 -3.73500381107515 -0.00355780964417268 -2.73691063807241 6.13097245283267 7.04615274006582 -14.7581399815432 5.47663285713382 -0.00270899233080318
3.83056178987883 -12.7367234455492 11.6719047924107 -4.84854477920082 0.911861792800208 -6.14057087155534e-05 -4.07192398963543 14.564417527501 -11.767661480518 1.31727928403898 0.954958877483381 -0.001048127410083
-6.88700702635227 46.5568563317831 -101.899442810639 86.0282389864735 -24.7839992973194 0.000836171165186758 5.55812641404982 -35.7644697929334 81.2552767827343 -71.0816510756809 20.891197285935 0.00106478278592082
18.4273187743986 -89.8540958572866 149.998015464405 -107.26962084142 27.9482078939825 -0.0047272225758929 -17.6994509786069 88.7701620451909 -149.438285819264 106.957095784663 -27.9439885299512 -0.00191283365940965
3.09650493439005 -13.4002032556462 19.1864714405941 -13.8603504519848 3.9952463252204 -0.00215861828596254 -3.89754884346332 17.6430200461867 -23.4981091419789 14.1622601828003 -3.43410380535078 -0.00198435527031016
14.8529403956818 -64.0583112594916 102.218276314387 -74.7860622115161 20.7452706342253 -0.000533112790679203 -13.4692380477657 56.4362993211714 -83.4078509108381 55.6160428259068 -14.3917470522906 0.00231323329376984
-18.1387440250892 93.8538611035497 -174.069268196565 132.981164731374 -35.7735137198841 -0.0017862666570475 17.0403779071448 -85.4538090188046 156.407638109687 -118.744417175787 31.6380256747686 -0.00479008554715918
0.179634838286212 11.1812388533604 -36.7735664049503 34.2088511722565 -9.68104711459704 0.000928796583055344 0.252841608769228 -14.3870034453635 48.0208582487422 -46.9231895878482 13.9180155487087 0.000689729500110513
-0.329829156356358 11.4599305985689 -34.9672850263623 31.6286564335039 -9.02793592904583 0.00116407966370895 0.846964831803549 -11.7570998170221 35.5225241046208 -33.2921237571912 9.76544349374328 -0.00171158519484368
-36.7990514629582 199.878524022748 -377.913561263274 295.08316798761 -81.4539594904465 2.30545424184172e-06 35.7641414101838 -193.537859921443 367.914807548151 -289.502588438529 80.3757373549972 -3.27705791175804e-05
0.290002522606997 3.18823451009629 -12.7415556296384 10.3497442682144 -2.26071487117982 0.000106916017654564 -0.535986229428656 0.0913315436404484 8.71335213085636 -9.89513132253978 2.71326038185614 -0.00255118776037206
6.40600778333142 -29.9349552351675 47.1112508383411 -35.3077621233157 10.389019973096 -0.00242528076441581 -5.68610292804869 27.1712897926595 -41.1538887792538 29.885534887671 -8.98023217633328 -0.00137363318625515
4.1704306654483 -17.8490512829698 25.0352823993205 -17.3465445728419 4.91915664206485 -4.53946211644222e-05 -4.50671531229889 19.0921952698479 -23.0782065591643 11.9796686229214 -2.52892735172999 -4.67447442698393e-05
4.20476416376396 -12.881587285617 9.06090937299941 0.302407151460404 -1.43817027156985 4.549150707957e-06 -3.58935640811831 9.20499247803639 1.98081699082435 -12.0588679710431 5.205600263283 -1.59183108098101e-05
4.5873499442968 -16.5303475805397 18.8082409187687 -11.0237980267556 3.11003263709225 -0.000772461468855646 -4.79775103551719 19.9883548336007 -24.5253294233088 13.5979628080466 -3.35752431225291 0.00133144175962059
0.642618550480313 -0.0467409855355297 -7.66630109967986 8.66082713668822 -2.67504905245566 -0.0019179689515159 -0.354528500375826 -2.37247407626976 18.4161319355905 -21.7694105298714 7.21278556256247 0.000288464849364705
0.0710043133413041 -1.22035462369101 2.07064173728611 -4.21214043027788 2.20912599592015 -0.00203995411274886 -0.621957749670274 2.72410202384799 1.10525421020995 -3.22676687115984 0.948569617050997 -0.000840461319235995
0.937875150386288 -3.12103102348645 1.84593018167372 -1.72557970153773 1.12167855526449 0.00134583506820948 0.0445027646117654 -1.64357950999773 10.8082766624294 -11.433723582001 3.17987553426033 0.00121787437844379
24.3839012311694 -123.765716541966 223.052419361445 -174.815727668553 50.1217844254187 -2.67819625947221e-05 -25.3044551355803 131.118611376077 -236.999325702942 184.65040529472 -52.5782834702439 -5.45592547570758e-05
0.350882040420541 5.58800106561008 -21.7315450272274 19.8661344552741 -5.26186833946901 -0.00102796131275969 -1.0810548261641 -0.478393725542063 14.5719793705813 -17.254709992759 5.23764866293463 -0.00224583480694872
2.6766105385346 -5.7314035280297 -0.367507782720546 2.69659547276992 -0.47577177683153 0.00222834622452935 -2.31309991855982 7.22370311419201 -3.70688998704778 0.205687184053075 -0.252399164960776 0.00200738153864832
12.4349166662959 -63.529333946588 111.323559845739 -84.5811480653884 23.3536747844209 0.00307147171224853 -11.5505790547634 59.1705644758203 -100.502335803702 73.5120632389684 -19.6909842462466 0.00418236205195512
8.15115251960903 -37.1661566895129 60.8727873509745 -45.5551760838144 12.6986974175713 0.00377467719757136 -8.56326727666321 39.5068173241203 -61.2016321983895 42.425789834339 -11.2163124324641 0.000673524978512055
0.428987860440903 7.78332293776956 -26.3170137304037 22.9313829347572 -5.83956996045826 0.000887025753031496 1.30366333592004 -17.2780259390437 48.2859008819565 -43.4995106294679 12.2167387507341 0.000705183025908772
-3.06918740958168 20.7718469484895 -45.6899654166921 35.8720598342709 -9.09247349663373 0.00275177567556824 3.28846900549363 -22.2997259214272 51.8511441121392 -43.6121491592553 11.8267642383306 -0.00322556133198882
4.3105990171302 -17.3240141457643 20.5783149672128 -9.99356426500898 1.47380574965127 0.00190076098043338 -2.59621238300711 9.5977857274591 -5.12177111482822 -3.08847664437453 2.21962363297384 0.00415978266280426
-4.39325691336316 36.0311945922779 -87.7080551237796 77.7072163331668 -22.9239588857553 -0.000128092093304944 3.95178780229773 -32.4569922347229 82.7297737883208 -76.0201386920884 22.9142933743432 -0.00357267157853793
1.13959967461791 -6.35521985740018 12.6649741328816 -14.3688188026454 5.71910866368169 0.000255100207605602 0.796414289774763 -3.70305194428111 9.4167549175254 -5.46780379444408 0.17160851691601 0.00157347516614765
-3.64282840009828 22.5682840072093 -47.182371235466 36.5918788971209 -9.34001973046749 -0.0009320494277639 3.06193116858146 -18.5003854455887 41.8689727806679 -34.9616574743353 9.45579753354479 -0.000477768233190578
4.1746467909936 -13.1262663824654 10.8869758930261 -4.43687522535386 1.4224996747686 0.000209018232157443 -2.27306246240511 5.63186882168604 1.67496846564012 -4.34948249113346 0.490273930083808 0.000968064693786857
-1.27469927399566 17.1368438441896 -43.9456545793489 36.511496325243 -9.57491904943902 0.00106706480975455 1.63382971300824 -16.7109352236484 42.86421772129 -36.8429464595859 9.92888119893052 0.00464571669450867
-3.28187194940812 31.9137358865602 -76.1206979404087 65.176261098798 -18.5867432889108 -0.00473789637563607 1.94736683903396 -22.1118619263061 59.794897085177 -55.5415822492596 16.7211334160142 -0.00447651794135343
1.66472239556875 -1.91026545496142 -7.13255033644496 8.30429182356771 -2.09961099185879 -9.12318452641649e-06 -0.411732134205039 -2.53728831666612 16.2845836136035 -17.0341765958568 4.71737314486959 -1.6991942824474e-05
9.3648625883346 -50.326571039203 91.1343373467385 -73.5653009582526 22.031081878658 -0.0016092202863657 -9.31028055298136 50.876707640093 -90.2423559864128 70.0344638282932 -20.2655803826292 -0.000435774981556149
0.662373360111718 1.34562354800203 -15.2782489102505 17.7882971220607 -5.7623920392324 -0.00361257461235839 -2.23005147011758 5.28799222267323 8.2113407657645 -16.330950948626 6.09874666009745 -0.0010668738353285
-4.2372902530546 28.843494603872 -60.4672823818233 46.6437264207715 -11.9488015354538 -0.00216480287153965 2.79273641079674 -17.8126890314289 39.7611523672238 -32.3437805290697 8.59434914558876 -0.00266557142436655
-1.42705590796751 17.4543521416707 -46.140311059244 39.8047837067787 -10.9173044378556 -0.00190058592463869 1.33854894914138 -13.8112245401421 39.386830649326 -35.8459543668026 10.1109036289352 -0.00351076506167292
7.05453040773963 -30.2017196358662 43.2028261659269 -28.2428627659397 7.20399654858314 0.000551562615899773 -5.87720674927087 26.8175361016789 -38.5098329250076 24.5585326975552 -6.15130379169155 0.00055542167570851
-11.9738682793292 73.2698435538664 -148.092616485892 117.321793313701 -31.6846818462137 -0.00373155451645177 14.0543952563412 -80.4226429961429 159.340203747921 -126.189354030183 34.2372414309071 -0.00358560473000556
-3.92233686568982 24.9345521888749 -46.2219174917382 30.9916212938085 -6.57399629013102 -0.00497048727118962 2.19915897476763 -12.6498228621166 24.419680284023 -16.0632563086796 2.93082857409788 -0.00557880743689867
10.4221614842515 -55.2089155814974 101.797252118667 -81.5872592367574 23.6167469062934 -2.91113287269497e-05 -8.80292143946049 49.3711866865038 -91.9856877104035 73.6088251343835 -21.4100679083846 -2.2096175210723e-06
2.30313334175904 -6.74424160970975 6.30963751233967 -4.52445528517497 1.77476115227085 0.00232240967149513 -5.57757042343482 27.1962475778919 -42.579302601592 29.4892441617667 -7.74618255320814 0.00255463693737155
-5.35678510069549 34.1628169781537 -71.3632518235474 56.1304439894493 -14.7414118964662 -0.00456160940480433 4.82186837915084 -29.8190148853477 64.3215530658115 -52.0096959156719 13.799968766711 -0.00475879481607755
4.67117595424313 -17.0396499248934 18.7599423675697 -10.769860690929 3.15626520675198 -0.00424660236276526 -6.76413017070055 30.975937147232 -46.4862172269156 32.6982911429658 -9.33479630729634 -0.00462610334227043
-2.29903297108253 20.736493225905 -51.3833933505094 43.9258412719983 -12.2088060019985 0.00284653581085996 2.63960673156943 -20.8761884791929 51.8069546345521 -45.1850125682322 12.7367214722911 0.00125315371589976
-2.65282442637257 22.0769323622351 -50.485443092789 41.8481252094116 -11.5308349293677 -0.00344472635502021 1.58826751744904 -15.9086766597906 41.7240297266416 -37.0577621831089 10.4908475096806 -0.00506044650428336
-8.41608689078555 49.5537928164813 -95.9003036809065 71.9018910676131 -18.2800596489536 0.0017743510470363 8.33054151098007 -47.4880583192093 93.0914567380988 -71.5392211427662 18.5775975231753 0.000620132393872488
10.3677210661622 -44.690383517176 67.9081925570885 -46.2526550894824 11.8533181225578 -0.000906003765875767 -11.0783282862951 52.0921478527718 -82.9857583347513 57.9111791566316 -15.1580600248478 -0.000192067583271807
2.69211433674829 -10.9228504371798 10.1673253089918 -1.99812319003699 -0.685524110246917 -6.10990152935931e-06 -2.3017860258017 10.2947560006904 -8.31732995243797 -0.629540899632223 1.61564986613979 -3.86061194268947e-06
15.6279420848018 -73.8546158803607 126.605249586315 -96.3970651285655 27.2889488595404 0.00394841622908425 -15.6271350015066 75.2280260282209 -125.748787240274 92.1380615935853 -25.2683422561648 0.00217808412200583
-36.6651872752561 192.178075776971 -350.36510181912 262.998803684683 -69.5838342214911 -0.000558196767344114 35.2159742519024 -181.011563356235 329.579539804109 -247.865589344609 65.4753239043757 -0.00164385647806987
-0.105207057622268 7.45203944362133 -21.6398125073023 17.4503093490713 -4.03894646399758 -0.0019060394241664 -0.314782783970572 -4.38466938840324 19.4154845968184 -19.1486737967172 5.24785382751512 -0.00119848930754828
-0.960048757820552 13.6550074398594 -37.1193805995707 32.4291436714371 -9.07752645082157 0.00143176968099201 -0.451725546003876 -3.33436439880408 18.2430648401029 -19.7229292847813 6.1737381219246 0.00174386880843594
7.5709813319292 -33.4211090512097 53.0245735321726 -39.1312339706967 10.9308308083586 0.00335412343051843 -5.61739538725478 25.4422292496105 -36.5055771733045 24.0280404704937 -6.28327895187697 0.00236406084341291
4.43846159718297 -17.1997880889927 20.9375454623444 -12.5727032428818 3.22262326476902 -0.000264474374859968 -4.03833616313984 15.402503792946 -13.9041446546521 3.57786008502321 0.0211236459045724 0.00128055094733832
6.5439656623441 -33.0054799571169 58.1429554901855 -45.1187541210255 12.81965410182 -4.95395090491835e-06 -5.8338419539769 28.6906796876581 -47.8610013985811 35.6288341129735 -10.0574789780056 -1.69935205684734e-05
-1.14910348478811 13.5420393382007 -32.4035031125379 24.330089826685 -5.50218038194978 -0.00422661761531688 3.30827784688556 -23.8709709466977 54.2486179324118 -44.1162948826928 11.5408345639322 -0.00484782263622026
-3.33638027750371 23.5885426758564 -53.8912508317872 44.82300081741 -12.3248704192502 0.00169067047159263 2.44089202316841 -18.0454063666468 45.652507204414 -40.6349565501901 11.6402296777746 0.00246378137911634
-4.827471446956 30.6313674093955 -63.5275657936206 49.2623564992265 -12.8284630195186 -7.55284856671325e-06 5.66831736658632 -35.6319881627499 77.2831782035331 -63.8064215193605 17.6946516786536 -2.65881312105662e-06
0.598876861117418 6.32989448078594 -23.7765351312228 22.8531689761628 -6.74548052632589 0.000515261301900625 -2.48428663532144 5.63822217644337 1.97558622625343 -7.28160513349797 2.69342460809938 0.00177144248515265
0.0782248883667858 8.65118473755771 -27.6773492852077 25.6894898864012 -7.4787791056538 2.34973418547271e-05 1.04106738165297 -13.0003765049451 36.8945674653518 -34.7335043723251 10.4496271693088 2.83277185990335e-05
4.20559770517042 -19.1817719357694 33.2678353488335 -29.2103020455259 9.85919862845362 -0.00127967072923013 -4.12716826338969 21.6959516282978 -38.6328703872716 33.0403829798311 -10.9754066855747 -0.00160762668956987
2.81169265125571 -24.2086593241771 58.7185977067332 -59.6097121015383 20.9602288221918 -0.00186387886738756 -4.59314915820548 35.4957861477989 -78.9263329335118 72.9121298175183 -23.8676207048174 -0.00221647044355692
12.2283988359792 -61.1652680922401 108.539107898174 -84.2781817010582 23.9342641475523 -0.00500145011828207 -10.4367675944565 53.9967917356274 -95.5838660959509 73.9848464822679 -21.2878215447243 0.000467661799325035
-0.626394378941676 9.73108007797991 -28.5818776601906 25.6391146144269 -7.23051053003257 -0.00138754628368898 1.61735757341818 -12.6913032126029 34.6823633940453 -31.8395103544209 9.21534545008211 -0.00414491715646073
0.43421608374045 -6.85978437763089 17.4307924893755 -19.7194875281283 7.89910851128098 0.00114519078037908 -0.622577988299445 3.35518654759106 0.301301376709076 -4.09476243289325 1.70614001198022 0.00131419810277665
4.02321029460827 -17.1303736302695 25.0339816030196 -19.2568097943017 5.96398509902972 -0.0019529694480743 -2.56511497702792 10.4505559088815 -10.5010383315044 5.34933032321531 -1.51357999575925 -0.00291098335914378
-12.4493653107888 75.4369961861546 -153.256518069581 123.76397162671 -34.7417007394767 4.23019668892537e-05 11.9650701100701 -70.6313510320429 147.597388561954 -123.560987711883 35.7901225245423 -2.63952600572582e-05
3.58700023891076 -17.8101066446102 33.1511320888247 -29.7935796373159 9.75958701168741 -0.00251313070484354 -0.94904951123043 5.04744820516322 -7.29901347314545 7.17873871618762 -3.02095406411613 0.00140858601443529
3.39308492838818 -14.6177522771697 24.0590317010095 -21.232797744838 7.29245092788568 -0.00275291903125591 -3.7365667526951 17.5577902385928 -26.8267655523093 20.5466424297901 -6.49827451734797 -0.00337866837574467
-8.75021607181439 52.6297609255259 -103.877128857548 78.4948908776014 -20.0809083042311 0.00126516106710213 6.80123960539937 -42.876153189094 91.8107717985001 -74.7436405892998 20.3295792817035 -0.000114663339467758
-1.24630172082155 15.7507137569589 -40.9447959446297 34.6597422503977 -9.31381078380066 -0.00171103354298297 0.636618822137122 -11.3722712389984 35.6443242515219 -33.5758832995788 9.70844508895133 -0.00205011109488647
-5.17869454199834 35.1678064609576 -74.6521818663897 58.0309729982699 -14.9369487788448 -0.00334159107322757 3.47972077042809 -24.4414931111051 58.4208274245133 -50.0811728706272 13.9892001031431 -0.00438931026607535
-3.06777019098244 25.587833750614 -58.4212753267721 47.4369807915082 -12.5676970753185 -0.00188061673261403 2.17425584237963 -18.5333994494327 46.0951217766687 -39.8651670335774 11.013934510323 0.000881271670695567
9.39502063146791 -55.6045957733814 112.217405907885 -97.3464421205839 30.2133460072752 -8.63092304916378e-05 -10.8970406593708 63.2154838697018 -120.387728445234 98.0455036577465 -28.9726644264289 -3.19376723466589e-05
0.0496875962226283 3.75752959045765 -10.7725660708584 6.14719094833092 -0.343257795994263 -7.88366148838128e-06 -0.810771863956441 -0.09966327053033 8.53429914732748 -8.53771115822143 1.91198166758134 2.49654882480525e-05
3.13418345486224 -2.06772911587294 -23.6221430372823 35.2258920561997 -13.6212385593914 0.00310046651200685 -1.48540907191131 -3.08744369907914 30.0838631597563 -38.1411908254066 13.6825003564378 0.00287826076451601
1.84443287107552 -3.86029755161702 0.0763683214484878 0.166311575713497 0.686229282078357 -8.24138773063964e-05 -1.98263014993037 6.11306495413162 -2.28872391797704 -0.163612898422902 -0.523530198709191 -0.000963674569826853
1.15075614028797 -0.515038173268555 -7.16743055617771 6.88205917680453 -1.44629455655332 -0.00212363516421156 -0.324067575958402 -5.22949376376857 23.6046419312262 -24.0534406172796 7.03047820229703 -0.00224089758384227
2.95863078914081 -4.88828911424843 -3.93956351164434 6.61519712743616 -1.71358759955572 0.00875691886128463 -1.96248107695928 3.13287311155043 7.43727113695434 -10.75112979126 3.12948295879572 0.0102498472297699
-21.5626398099126 113.157340795335 -210.632440638063 161.156224832421 -43.4572426785457 -0.00238227383333899 20.645888912949 -108.414119825238 206.620119700822 -162.469975517761 44.8331531250553 -0.00432133073610613
-32.6961337534293 172.867423901396 -320.605275167993 244.111538431941 -65.4069436576505 1.55900355969713e-05 31.4749884481423 -165.496852472217 310.175833346123 -239.151933729407 64.6883154080235 -3.43409645807517e-05
8.71506900934529 -35.3914785885273 51.6217025961336 -36.2281712921678 10.1126194765517 -3.82102544224801e-05 -10.7134991976262 48.6403535069653 -75.3142463993904 52.6230562806115 -14.2214414379905 -2.30101163603011e-05
1.77898381074323 -3.34008186375117 -6.30315579119762 10.7982279212211 -3.84299077030932 -0.00256265069829051 -2.82360952595706 9.49747507480968 -2.80869461281539 -5.92632614872279 2.90881722499645 -0.00318248452582578
1.32499539558209 0.947730163803906 -13.6237073349856 16.3736128577906 -5.79856802046494 -3.19201136358674e-05 -3.44198585756136 12.205508984105 -8.46223134702947 -2.82480180159647 3.05933846663405 -6.83113594360142e-06
1.57855569423146 -3.97246866897628 0.835831032391659 -0.770985783580096 1.14231558942941 -0.00144831114908907 -2.04765130835383 6.40651447175782 -2.58366832252067 -0.582081786746575 -0.241728947876995 -0.0012709115530965
-14.9193120340704 96.7200946884122 -204.372281945297 171.244358360544 -49.7048058604101 0.00361447602177479 14.9971591340209 -94.188686396658 201.008009244112 -171.356888951761 50.4640065083357 0.000760417446282118
-6.56861689189079 39.6460068364295 -80.3373248863254 62.5448548469019 -16.5438554020951 -0.000584151825937378 6.17684083716316 -38.7370953214308 83.2431706649313 -68.9424197292086 19.249265931621 -0.00160394718516427
-3.44328233904915 30.2774249518783 -73.680340257355 64.9151982897064 -18.9105018462243 -0.00239382514415889 1.7673543486326 -17.6744818455332 47.7176046425801 -43.8613450062716 12.7770782404016 -0.00127094060717119
4.19139383533334 -17.494000142179 24.5398857545817 -16.8657038881429 4.78754633005453 0.00272809305866871 -4.506084846565 19.636628792727 -25.8082921756508 14.8941325181482 -3.52137677148073 0.00331725423890833
0.77075873863438 3.8868977822423 -17.7974826021747 16.7820271612615 -4.6374626001814 -0.00129644400115458 -1.09326379059645 -0.436743751652538 13.4832748129756 -16.1804240110421 5.10479975321426 -0.00226867627650318
10.689885505936 -42.4611032681172 59.0551427778867 -37.9316096878612 9.55561231870542 5.2909022295336e-05 -11.4079719781541 47.9911677794284 -68.7039432649883 44.006705691008 -10.9703842702697 6.90805248397087e-05
13.165850985221 -74.8958782336238 143.551984730436 -115.036657661743 32.6400413568082 0.000921721822229703 -13.2816211837121 73.401437565541 -134.571474713118 103.167464297684 -28.2302756049365 0.00123432652861916
2.76007490130105 -7.62994533135039 4.39358700362662 -0.270435099132605 0.0015638319169721 0.00551891452569998 -1.64051287528317 1.00978576792465 10.7401705567591 -13.5661923245017 4.1625210772835 0.00641679113037024
-0.618174305701312 12.0850058444838 -35.2889372034211 31.3873952413433 -8.67016220393732 0.000592970888377349 0.738753311466219 -11.5706649438732 35.751979910951 -33.4342018237027 9.5404648386629 -0.00269194069536569
-7.11992629518643 50.5120953615733 -108.721102331117 88.8146817042478 -24.6614539042102 0.000673156715691214 6.31315237373003 -43.4866558424973 96.7872795642201 -81.7649505684595 23.287400546258 -0.0027792408016342
9.59618099569345 -43.3615272856934 70.776640245187 -52.7780393125683 14.7919509912498 0.00190191147277492 -10.0467907369042 47.7082555822293 -76.5960741573391 54.3735638985163 -14.5190499942973 0.00159559653380123
-10.5800276789023 71.4899652676736 -156.987674090478 133.857486486972 -39.1537449555996 0.00215909262030765 10.2140794668215 -67.0037389951964 149.26746784297 -129.909567991974 38.5601812218056 0.00223020259226586
-3.6260843398598 26.7660732454769 -62.7273725610389 55.4529586659992 -16.8082912769938 -1.07470787123102e-05 4.47587941990063 -29.5917723318646 69.267198911921 -63.0614197001319 19.570630770165 -1.90321669204303e-05
4.1603182480808 -23.2763828509149 40.3350662642621 -30.1094272416339 8.39654261750948 1.4527543943802e-05 -3.00868526443407 16.1450809037614 -23.5608661975036 14.5497933532457 -3.59731133047689 1.33943475428669e-05
-5.2565194805327 40.1133725978073 -88.7634261773758 73.3255549683733 -20.4150121056641 -0.00158970692673862 2.45377200223016 -22.709831797438 56.3726251742829 -49.0367356271271 13.7450201770122 -0.00021257628014522
4.32172877483449 -16.610937400931 20.7948164341534 -13.0770916826159 3.4952532912321 -0.000926809557386645 -4.73305830149008 20.4177994924332 -25.266662179338 13.5468755155821 -2.94754363408128 0.0014633517218212
9.01010550796238 -34.3291913144065 45.1497554336403 -28.2832081008855 7.13116116444657 -0.00253385527515628 -9.27950128547605 37.425722848779 -50.0912403616558 31.0351501436901 -7.80501270840988 -0.00184465765295091
-2.26858376434489 23.616332172128 -56.6270289322047 46.6984596782086 -12.5416263893245 0.00186414826175167 3.07623886564737 -27.2369322267182 65.9337981681213 -56.4615539845465 15.6667946910724 0.000662486073650619
-1.90344342395797 12.4858151609491 -26.532008687889 18.5618187099707 -4.02595573361601 -1.05334162076159e-05 2.13158909921386 -14.5435068952447 34.6221492127064 -28.4943460018735 7.49691611882877 -1.38998170189239e-05
3.22181909665001 -12.723804790527 15.4002604843139 -9.4962475868396 2.59434397636237 0.00162191757718556 -4.16190046866551 19.4623160770471 -27.1648105715716 16.9254385650149 -4.27022483879104 0.0021976370429424
-1.35712970143256 15.5721758634709 -38.5520289047124 31.409311294813 -8.12664554177119 -3.62312955190298e-06 0.179446762298598 -8.11815652279185 26.5938356174879 -24.298149358237 6.59610996218929 3.203343396379e-05
-1.49660162832393 17.1901705571153 -48.4529442415928 44.5403507100474 -13.1043714681004 0.00310455384355318 0.295307544086794 -7.24147642499441 28.0897811374161 -28.7017140110334 8.68456468846448 0.00309034078609824
21.2503480953364 -111.736546568999 203.220921294196 -158.279721888359 44.5955873345808 -0.00399583006822723 -19.3213699755513 102.568838193336 -184.487856932346 141.96010465526 -39.7689445635551 -0.00123929003268609
20.6768651660543 -103.733935403749 182.045307452654 -136.843877264001 37.0583946495901 0.00205001875925481 -19.7133543160641 100.14061803483 -173.35710444356 127.598339858707 -33.9471039882628 0.00383266604445022
8.09011542973938 -36.7398411150819 60.2951989273226 -45.192690005268 12.6958422992624 -2.13356360537598e-05 -5.89354852479657 24.6956336869586 -32.7334841664024 19.1986895919595 -4.42244526566333 -1.03295093421076e-05
-18.2547293646609 107.641064908242 -219.664877904401 182.171699608366 -53.0309755726198 -0.000625237660220553 15.7177118247485 -91.8724372526656 191.980731059573 -163.227077131089 48.3636144354643 -0.00879386231752871
3.25853789594421 -8.9004219870923 6.27680257650121 -4.00742067503043 2.04151131921288 -0.00154487595979742 -3.63677001981564 14.6035701780125 -16.7304356975899 9.96005433281025 -3.12067703276981 -8.7713810327249e-05
4.54038827525264 -18.7512804278381 26.4857839467852 -17.8376674273979 4.77946508695194 0.00120252817693006 -2.68084956326245 10.5232383442653 -8.98074913087317 1.51097388267379 0.345520449388007 0.00128961477403219
-4.47224988599629 26.7563452744811 -53.3003183785051 40.1963178065352 -10.1826485516257 5.20747770800867e-06 4.21427311827154 -26.6573189481091 58.9256392598284 -48.8810369963895 13.3867668368382 2.03395231747024e-05
9.25652334385219 -42.3797753999956 65.9574064258774 -45.5837701117187 11.7653779712014 7.22481396174466e-06 -6.78797779891214 30.6182296860431 -42.1389944890106 24.8186499007778 -5.58370786632417 -1.09821226723611e-05
-5.03040281757001 38.5175455343366 -83.5388754607195 66.6817946347451 -17.7437349953419 -0.000665210186446057 4.39646030019494 -32.0311036240689 70.1239727361253 -56.2201035995837 14.7456264910763 -0.00427207802864816
4.19591480428038 -17.8176736590729 21.9363391012171 -11.6944972490201 2.32621562895944 -0.000550397621933953 -2.27740930013337 6.56694513128972 4.24181279843861 -12.9951048529248 5.3698500497219 -1.03805105936836e-05
9.49706000673739 -47.1423013256192 81.9395106486939 -60.9440848944446 16.140489661129 0.00260572994673415 -10.3749743671 53.6988887010465 -95.4610295690672 72.9386018915198 -20.2646538615924 0.005270374894838
7.29982592810461 -26.4379743828438 34.4235771461144 -22.1239221972854 5.82907781848478 -0.000619274498419071 -6.35132213568405 24.6918926323285 -30.3642301575705 16.6330602808386 -3.68044015312827 -0.000563144241303941
-14.134808782068 77.4005314807184 -145.186906089043 109.23130837253 -28.6275039365765 0.00129133696735246 13.4943424723972 -75.8061099592561 150.095469717576 -119.758039409047 33.0979638772315 -0.00251637887381605
-0.648134951906052 8.52306652718642 -24.5372973160062 21.7352966518505 -6.10171641168359 0.00173455877569359 -0.0181196039263048 -4.32916047163642 19.2674546304227 -20.3003364617682 6.28379955908401 -0.00105784611490307
-14.1890605133069 87.8230526824156 -179.303932625645 145.870440878661 -41.215832484268 -0.000948002359794574 13.9832487820379 -84.207857580506 173.822209950095 -143.25442922642 40.7368003637631 -0.00214298030072904
4.00536011280338 -11.7263742567488 7.5006577671537 -0.950810220225903 -0.0657120920729923 0.00321159435881453 -2.88067792291762 7.97113541473706 1.01524385791876 -7.83995984067493 2.94184093283266 0.00510483433166998
-5.59670411094215 30.8081834658214 -58.0651138706592 41.8811197937304 -10.0457121607434 -0.00314534698388404 5.00199224075543 -27.4462629364583 54.6633541930324 -42.3297733424814 10.8791832060025 0.000484319499622799
-11.0217578694147 63.5315421858927 -122.565757081158 93.478909359933 -24.7536287783284 0.00068694273459247 11.9040661875408 -66.9557039291855 131.143112098634 -102.800350009456 27.9291339025173 -0.00163205423791203
-2.12468516404755 19.6604016600264 -47.7691100706503 40.5978883981959 -11.5625138951999 0.00178446676834214 0.410083863294708 -8.92239857121346 31.2136240536505 -31.8984377430349 10.2623150581488 -0.00110681143989894
2.47763723298498 -6.60903230937751 4.06962527944085 -2.29713094360824 1.42233212594903 0.00109774406775484 -3.2961633810928 13.6431586473936 -17.3334205674509 11.750035560656 -3.86590972035921 0.00292258901059648
-0.902761285452902 12.0291314529391 -32.1587378941495 27.1363754662168 -7.11986008481858 0.000382304238606676 0.953999810136635 -9.37350017453145 27.5718139291963 -25.0086534589956 6.93010413819043 0.0016108325314567
-4.91314710838508 31.9236425662255 -67.6277287813218 53.3928062556522 -13.9852334096302 -0.00256093117320817 3.79828976666719 -26.3552172294621 61.4788776807134 -52.4895153716269 14.5445670607608 -0.0038507353048924
-14.8319473499094 88.5586089751376 -180.084737647815 148.671063492037 -43.1327738205325 0.00014408795382106 13.6639290321277 -79.7618691795656 162.640532888098 -134.562003944401 38.8209103434999 0.00114977496475867
15.7421304694337 -89.0175076090848 174.45182651244 -147.828968267567 45.288234275213 -1.22191234123985e-05 -17.1931664302175 99.5363599564235 -194.730512658795 162.034593590882 -48.6945605262295 1.76377919261654e-05
-2.51013636086542 23.4959485791055 -57.3565120871448 48.546961834657 -13.4644538983815 -4.7191740202544e-05 0.316282148358005 -9.85670860272837 33.4971330436717 -32.7674399426661 9.86340330871842 9.02874860984899e-06
12.9842092348475 -60.9176489496129 106.187431319017 -83.0257777195751 23.9787584604603 -0.00298269038535058 -12.4862895570309 61.2846217822157 -105.376420902418 79.763365957488 -22.4488353379308 -0.00190983694066794
0.989143497094874 -2.79215232730949 4.81697540576081 -9.53589896527786 5.33389766042238 -0.000594261385193935 -3.15109140345456 18.7015528082289 -35.5570834811754 32.5601812505604 -11.4907632301079 0.00284855524111206
3.04054955189977 -9.73985678334945 3.66774680000273 4.59557658042387 -2.67769830287975 -0.000561790454137547 -3.17925177061883 11.8553254927556 -7.83359989491366 -1.70694910144661 1.80176961714912 -0.00223887397294242
15.6342274873534 -77.65172954483 137.134222277916 -106.602502303009 30.3447311453219 -1.28333803302206e-05 -16.1724379066246 83.2108842504612 -147.523393027771 113.954191577695 -32.3881317981317 6.71214315574152e-06
-18.8281183777895 96.712071900307 -170.62215822398 122.449165698271 -30.8102969787115 0.00404073128240538 18.6857092321955 -93.512615304134 166.128238269602 -121.377514414553 31.1114629581697 -0.00143342161096477
3.79023980238658 -14.6489517950583 18.6414706171404 -12.1462446054894 3.33036449486029 -0.00139588909557654 -4.12457176140237 19.9490143968063 -28.679448232586 18.6599340843583 -4.83680076234822 -0.000994744253591103
14.0399598158425 -74.4914062437056 133.570074275512 -103.639459936867 29.2454794717151 0.00351477484405898 -13.9792497892629 73.1031314058614 -125.959719481442 93.0033001355529 -25.1698295164288 0.00407789571344431
4.91726208516404 -18.8574220804218 24.1323417297768 -15.0694396506566 3.92832951271948 0.00183587563923381 -3.59997810363582 11.7694759939693 -6.73953118638142 -2.3056736485026 1.74117719607588 0.00233725597986268
0.880943978658382 0.941335637241315 -9.58253963469953 9.3638347877328 -2.44827635151801 -0.00226742088100914 -1.08804033228641 1.81497378199759 7.12428324620922 -11.1834355342639 3.97745269754789 -0.000342468765985746
4.03770952709925 -7.55478204392056 -4.90482774989218 10.5947939615449 -3.3627364566519 -0.000306131453507277 -3.26973692839966 8.13291356618597 2.39507037018284 -9.0962363775433 3.02673993676003 8.56666416822656e-05
14.9000406192843 -68.4391844209294 109.505385549899 -78.6505773052057 21.2247064752934 -3.19033249628152e-05 -14.4882844663366 70.250771743846 -113.90298965913 80.9631589158268 -21.4458510611843 8.74936320371664e-06
-1.94713959682911 15.0272758316616 -31.2480711559816 21.5144854986567 -4.28057497351417 0.000802831664261864 2.29232073261481 -14.700665069643 31.2807962674017 -22.9035937513398 4.93638501779501 0.00248278399212719
1.87598245415347 -8.40433196797252 13.5808412598677 -12.9019564919497 4.71327601632516 0.00244077836579899 -0.76276735860107 1.83843941736103 2.69107917384603 -3.13266945412858 0.354185710961369 0.00198983291262502
2.42133120267601 -12.4022348427138 19.8198328478922 -15.1981793965446 4.3853596604722 -0.0026039852551936 -2.6104273722635 13.3004274430692 -17.591343890214 10.2226316542329 -2.36148478831827 0.00161437543968335
4.48402943363914 -17.8585732786858 24.0176014589993 -16.1411808734189 4.57207967289237 2.4732521940861e-05 -3.93657190500446 16.2201642408183 -20.2648639796845 11.9941673692879 -3.27144300998606 2.34105148101765e-05
5.62495516894753 -17.7901247869316 16.9218167967946 -7.0641238797301 1.28943704650428 -0.000948321116913241 -4.86648927560243 16.7717447769067 -15.0610625612126 4.27646609822238 -0.193736844367213 0.000538721635592536
1.3043607954274 2.98400987821839 -21.6205970815776 24.3644119966972 -7.76756830344165 -8.77196344148366e-05 -2.070880531771 4.18017729277886 7.92426876568797 -14.2954491757968 5.06634107733532 -4.99971113805132e-05
-9.93065617436189 66.6973255133592 -151.546310558578 135.533672272941 -41.7141528642371 0.00174229271968026 10.382427714492 -67.6902386714477 153.304201055324 -137.336271071455 42.1566752774611 -0.00154606908682641
11.0217480912452 -52.818459618286 90.8445173634641 -70.5329563888481 20.4360355444577 -0.000100087958889514 -11.5433145030097 57.0223230892927 -96.0595057725483 71.3335663350884 -19.7825201434331 8.01265646270913e-06
1.82144625864247 -7.65685151284431 11.8636598080673 -11.4799378246235 4.49173604085263 -1.96699550511416e-05 -2.10854709169262 9.51535148849984 -13.4398443581307 10.4162539511865 -3.68007285609734 -0.00126231129520138
19.6291643042347 -96.3499591639656 166.99193045411 -126.484678759319 35.4030141259894 -0.00258952443809953 -17.9217884237189 86.4411062904861 -144.087083880928 105.145218262667 -28.8316679701596 -0.00243377192622143
6.43599989140303 -31.5678934530754 51.6074892189995 -37.6695107759398 10.3527453697966 0.0028107964618844 -5.26604408935165 27.0665359250122 -41.9384046874494 28.3873988785254 -7.38526250381234 0.0038769703165856
-0.570342297428795 10.0115011318621 -28.180768165749 24.2841796655959 -6.54582413286322 0.000422037862886696 0.808497426059186 -9.25824574094156 25.4657273920535 -22.1545170191948 5.92572144849206 0.000746780577743209
-0.589118379511216 8.36494683462572 -23.1144971710391 19.4331771792098 -5.01516911855014 -1.37254751354431e-05 -0.00264079863083655 -1.59811030995695 8.90127007851462 -8.39433219228684 1.91847661868946 -2.38204392615507e-06
2.0549233423432 -4.49805053394519 0.61924048390963 -0.728767056410086 1.23336498294893 -0.00254073328874512 -0.286813082654697 -3.44099610577401 14.0236540031565 -10.9673656074344 1.85730201745495 -0.00165427563471596
-1.16766668059111 15.0568761044862 -37.2208941665328 29.8453437655165 -7.54033232351747 -0.00371478301673221 -0.295821950916167 -4.83888746738842 19.1718570824155 -17.8255149462969 4.67329968866339 -0.00298664971961763
0.174719791001954 11.7397612700877 -43.1472910314069 43.6055657537912 -13.5103324381902 6.14638998545046e-06 -0.663845636396133 -8.76711721265295 40.1673068640525 -43.5754814079699 13.9444880261097 -1.07920151246726e-06
-8.77797845571819 60.875912478912 -130.242339548075 105.91601155622 -29.0821929189858 0.000897046761164154 8.65706496160323 -60.4401964560177 134.08873224226 -113.167650185444 32.0340988476397 9.25894392325492e-05
8.70130576446914 -38.5782607861946 61.5588461568818 -45.6486685147722 12.6786570752543 -5.94850174907753e-06 -9.95606796112569 46.6782453527809 -74.9633855854804 54.2364103405227 -14.827615461034 3.097399586e-05
-7.46815053460762 50.1595592433157 -107.117242116783 88.3473962535503 -24.9589282837724 -6.40708203218579e-06 6.40917745957888 -40.6841299712629 87.6802149844126 -73.3103389693268 20.8159593948888 2.46918330490266e-05
3.16191112313399 -19.1703089415648 34.665267402869 -27.9757769547476 8.33202308389704 0.00103299022176677 -3.18944743874226 24.2079461108038 -52.4577030453441 48.1924853097866 -15.966319899524 0.000712395752476912
11.6161140833393 -58.0751446158056 100.649391070566 -76.8290074970149 21.6625867747639 6.99657310475631e-05 -11.4083206275305 61.4351669471641 -110.773109679759 86.2365078444661 -24.6966973550437 0.00113606018490309
1.3601740563572 2.86481448142862 -17.7086179440465 17.063775898492 -4.70615591664354 0.000688912744082518 -0.418756803608392 -6.49912386568869 28.6165512594166 -29.4414514597699 8.91924230385776 0.00184891982498188
7.83969309100103 -41.150879779083 79.4820240007097 -69.6852742371085 22.3289915259932 -0.00334500832439251 -8.59960164561602 43.9210785515802 -80.2664203607961 66.8015007598499 -20.8636509639948 -0.00317366037901782
2.4359093282137 -4.58372335030175 -1.43750230102899 3.88528337104223 -1.16048224370423 -0.0025168496492823 -3.22786993898471 13.2721421346843 -15.3167744495617 7.53241725704769 -1.47316956218694 -0.0013487875703406
3.26265905666049 -15.5869951827578 28.9213436512396 -26.4886066796475 8.99639095898627 0.00111955419078936 -2.34283824990909 10.7397600484753 -15.8221071495837 12.7198132192083 -4.46069096955256 0.0023573323106488
1.1013740612171 -2.62502532221482 2.56797558104689 -4.31391079389223 2.41368926710383 1.32306187425737e-05 -1.73936359486877 7.55276161778276 -10.0869211457543 8.31844874283207 -3.20361188438304 -2.6594892176873e-05
7.88155193860833 -33.0933102996285 48.8347453648469 -33.8002066942685 9.11924102715869 -6.70096729471767e-05 -7.35785996032821 31.7733266276655 -45.1789130139296 29.1752748876989 -7.51291244425627 -4.29512219874036e-05
7.145364822439 -29.7874212826601 43.9278519322008 -30.942177163281 8.65084755381395 -0.00158119689706789 -7.18718941192046 30.8784117520885 -42.7224315399146 26.9871744114043 -6.91585294337236 -0.00110106761392611
-5.46714568952298 40.9672122958511 -93.0225528972385 78.4261537287291 -22.1759110900214 0.00280264936025125 5.12813690834876 -36.2971357120308 85.2166846299821 -74.6050263775139 21.7452777031446 0.000156421773499054
28.2315398683218 -141.120441451771 248.76163342961 -187.483520003595 50.8997057220686 -0.00160327529298543 -27.1311842293481 136.627902080079 -238.264460992281 177.769698309654 -48.1512261001195 0.00249863961103605
6.08237812442794 -25.7900090403183 38.6885988866687 -27.5616904121719 7.66809889377945 0.00344188158400677 -4.92194145510271 19.3940340547014 -23.1796311780727 12.6354921530276 -3.05471984879911 0.00489788439763316
3.97732059467368 -15.0204606632081 19.5308546935418 -13.6743586169364 3.99696649753529 -0.00411735590141658 -3.88187039315787 16.5968860692034 -20.6810702276214 11.8553520821873 -2.8897466023279 -0.00324812509789976
-5.80848490245754 35.9189052453051 -69.0237628707464 49.4506632013927 -11.6126329312691 -0.00159776454447361 2.8529121127375 -17.3907723788717 36.5753489704078 -27.1685000373286 6.09419627509951 -0.00117402362429224
-13.5018643846999 72.3242551231179 -129.480848387289 92.205361056299 -22.5401335410006 0.00113976788544833 11.8772877080011 -61.9979636633427 113.170568127939 -82.6085053566495 20.5536609912159 -0.00183796661583547
16.8202302918425 -86.0721493002651 153.616438551207 -118.874231651292 33.5281125834904 -0.00126340765571077 -15.1429879328921 77.6309182467141 -134.478053541413 100.881533120693 -27.9544180427216 0.000312764942545542
-4.96149671835253 33.3184721774292 -70.30635962751 55.5152656189652 -14.7270374745888 0.00220223179836155 4.58621474494724 -29.1266522663977 63.4866982254615 -52.345116337529 14.4056955873534 0.00242633186021498
7.0687063009364 -27.7980239395353 34.6787169059265 -19.5641560778415 4.34975661759032 0.00296664202415477 -6.55945625737618 24.4181225099176 -24.0063327771337 7.91950670524277 -0.50614854877705 0.00392259559458049
1.5019584007126 0.533053504287912 -13.7328794147872 13.9256760382543 -3.74303075658497 0.00296591477660418 -1.6424773517329 1.67106489575515 9.83168744348328 -12.0133997113451 3.39593678523282 0.00253445101075324
7.80787739790495 -39.2695940868871 73.2874943859076 -62.3767563256226 19.5511710872794 0.000942959353819849 -6.25947697061075 33.5370966472278 -63.6136878833352 54.650936805339 -17.4757674609642 -9.67534736919857e-05
-2.54337247279683 21.7240343524665 -54.9682713208186 47.0887808352664 -12.9586142242797 0.00104628677118695 2.32959772667221 -20.4964145952506 56.9332588053172 -52.4996739044681 15.3548191269698 -0.00173393128895709
-5.48372489279046 39.9414759160497 -87.6037682765497 70.2193979302171 -18.6705009266738 0.0016850070616598 4.06250202387109 -32.1352444940895 76.4112495671139 -64.8282920954475 17.9099915917941 -0.00124270279474738
-5.64676547875777 30.5730933178756 -54.6157680316565 35.5119557408231 -7.12567272250818 0.00156567871575859 4.82059451452607 -24.1295572272281 44.0103134318388 -29.3726079348688 5.83193877815504 0.00508365726547978
-0.66911484220136 13.1123386834083 -38.9138502647636 35.7543860107228 -10.4232519706382 -0.00112368250109873 0.861265749052668 -13.8475055483423 44.0944488492105 -43.0381199215678 13.0988364014959 -0.00169427480043963
0.881087046289349 2.35286715007311 -14.09547538692 12.8359775713298 -3.00070795175066 0.00107075008264969 -1.10421028619919 2.60961179527872 3.03619067543847 -4.38099456931681 0.733531087616278 0.000151969730484166
6.46864210475121 -30.878638318666 51.2699462290106 -38.8930903515482 11.0996323908097 -0.000264296988543998 -5.62082617982286 26.850709892739 -39.8317467141436 26.6233812603621 -7.04462269677731 -0.000410208861016025
0.581812541628905 4.9789575487688 -18.6719619418254 15.9841053865641 -3.88498583434662 -0.000334619065708377 0.362374287480214 -7.18630826486331 22.6364220443921 -20.315664516416 5.40500122044844 -8.26852032629243e-05
8.74395838660072 -41.2536318794043 69.5588952238967 -52.7980645725908 14.9209256778224 -0.00248914163396603 -10.7279235481684 53.3304957627032 -89.5589930424994 65.2667141466074 -17.5481543069725 -0.00022606168052121
-0.980345728390399 12.1034375929356 -32.9814489513003 28.9218908960657 -8.07652211928713 0.00230799126883986 0.152290028507581 -3.92939583364675 16.5712310729832 -16.4188730202297 4.61770277752264 8.60172315214017e-05
8.12789604929213 -38.0655448692957 62.9859347117808 -46.9152408603594 12.9959720594427 0.00349503785138451 -8.1223727606442 37.0994521159179 -55.0505006678654 35.6468543429008 -8.76098468533157 0.00323897784554055
12.1130887303555 -57.7062900936784 98.5241260149068 -76.579181128708 22.2882672952215 -0.00208273861078431 -12.7986213626598 61.4804580233037 -100.095130088613 73.000132917663 -20.2736048288132 0.00056010231752978
6.74703897276209 -29.0197268656803 44.7571622613094 -34.1006452597376 10.3360540652964 -0.00377703785988867 -5.39254399334605 20.6584473083833 -25.1216313974735 15.6439365736488 -4.59077107196843 -0.00387105853185291
-1.46883256099261 12.1589727362399 -30.6878808625719 25.8871108188393 -6.9252085841867 0.00451998254248379 2.0007749404161 -12.3949768624356 31.2264775000873 -27.209449719553 7.37030664011544 0.000923817746086412
3.59679611248629 -18.4076309538197 29.6707563298531 -22.2979368950816 6.46991551281081 -5.08996233529673e-05 -2.08907281864369 8.86304039730214 -6.7114434281498 -0.0142747363285103 0.739073905251309 -4.3610308468949e-05
10.7975781458239 -47.943046917431 74.6559647659103 -52.6859519819581 14.179015257857 0.0019236333016246 -10.1052392011822 46.513841898339 -70.4690056308555 47.1309642766531 -12.099384096859 0.000706924623044664
-3.29043902778434 28.7073312282802 -66.9270117279794 56.2047813716145 -15.5997217112711 0.00431618173216134 4.33796036496556 -31.2251062489503 72.4985669477299 -62.3813614742745 17.6492362117658 0.000850488018771793
19.5768999588207 -92.9151952751647 152.65091658003 -107.42398173405 27.5315588141656 -0.00104575054861287 -19.0581866892126 92.509784445198 -150.807782169196 104.226953097019 -26.2237490258231 0.00120796449571714
2.2374991988808 -9.82131541343925 16.858109229243 -15.9225483943255 5.78229472512956 -0.00569164425783157 -2.24289868579848 11.4371115298931 -17.0082832497183 12.6476145638506 -4.03274497320767 -0.00596275580523879
-0.947115280306908 6.95626892943767 -13.625548886711 7.5699035553039 -0.785157056843718 -0.000962275294538533 0.219690973056589 -2.93026793035903 11.4323480298149 -10.6189193776822 2.65597982693432 -0.00130896770276936
1.12718105042634 1.39166559855718 -13.1798089958989 12.6657698030699 -3.28937985766824 0.00123210035049283 -1.99999048493383 6.85076208328658 -2.76840590506232 -1.84883787621512 0.828830246803529 0.00065847148539562
3.40555667689143 -12.2924678537693 15.4392596600803 -11.1452667729456 3.59593272696243 -1.89566113012146e-06 -1.66425735548881 4.32176811261607 0.728633181508045 -3.38233462032773 0.841931186754531 -1.24411949197349e-05
2.49729193334921 -8.95001751777979 9.32438859816386 -6.67759618829036 2.75922753348663 -0.0016196261819012 -1.52270358330696 7.39064099683598 -7.19708874616485 3.97582806425848 -1.6616319078655 -0.00083603840545654
-4.68017964026008 45.0601200544357 -127.849460576643 132.042428734542 -45.5122960392495 -3.35942716088208e-06 5.68532717901045 -47.8231230737228 132.161580567631 -135.738953828335 46.6112183605263 2.6259779598978e-06
-0.302295720020002 6.35399578134788 -16.4561610207989 11.7876734502127 -2.35274814157359 0.00321033319513851 -0.0788684003225277 -3.2266194776455 13.7011199347952 -13.1895052941207 3.58737745110971 0.0036699980452457
5.84602600696212 -23.7831973608622 37.4030460615523 -29.3908974431919 8.98030443561737 -0.00353870487526741 -6.07262333321212 27.5706504893402 -42.3170305817165 30.3439989808858 -8.55255525422893 -0.00500908515986391
4.60722380951736 -18.7571071259486 27.4015292060319 -21.1435297256195 6.73146314071243 -3.46198829749629e-05 -5.55220439324858 25.4310145310207 -37.8928118966643 26.6765964661575 -7.64598628386355 1.06383926873436e-06
1.9386742826359 0.113850876227983 -14.4147277163348 16.7151993019181 -5.15379524194411 -0.00164583868515316 -2.76880653975508 6.33832381768825 4.10463534230899 -10.9545933060944 3.99620730477574 -0.00139027582674661
9.13581485825153 -48.306808710959 94.5593055262327 -81.2383956953775 25.4264986247506 0.0011729121999377 -9.70816896097342 50.4766978309454 -92.6424954449921 74.5390511801954 -22.2985938603634 0.00210899809837694
-0.201770163086187 11.8835475039783 -36.8165685397584 34.4903809798059 -10.2213852908107 -0.000704474040870884 0.744308426627786 -14.0605109614721 43.9704245733164 -42.9155525624751 13.11193066611 -0.000877008711262534
1.37818590350268 2.91710617443551 -21.3690756409894 24.2781170957688 -8.01401434165019 -0.000941962126094588 -1.08793912758044 -3.47318417672762 25.2288416065271 -30.5365140038117 10.5630835648002 -0.000951122372827549
-8.62126997701304 49.9777770402402 -99.9539801742884 79.3972407831745 -21.6996413064148 0.00255173630991187 8.03817062550918 -45.2950354129376 92.8053996381322 -75.4606608623252 20.8539938044717 0.00337743846926274
-3.1453970999063 21.3812958799488 -45.5269709020097 34.9204026314481 -8.66798426995288 -0.00196775628133278 1.7220201258342 -10.0191464126535 22.5845815772961 -17.3574291626718 3.89552131429261 -0.00185989396345388
-0.270221772549068 8.39516978538924 -22.4009770934464 16.6415443726117 -3.30553627254624 0.000351716480317533 0.424885444757937 -5.98309843248031 16.8496350241879 -12.9477222866197 2.4278987164599 0.00235286095582297
-2.58903338066246 22.4670115515414 -54.2519388668853 45.8940397084455 -12.7048884099635 -0.00196478815856729 1.9266825634924 -14.3336144504364 36.2769206536081 -31.1679024309871 8.40333556164502 -0.00260035192975629
-5.11403722984833 36.727735897374 -77.8717950563835 61.026837902094 -15.882496590534 0.000365770718215843 4.95505854931014 -36.1439196767482 81.8516829639404 -68.5635752449771 18.9716291956344 0.00309430191042214
10.2523470289842 -50.8432381394225 90.4681629777882 -72.3545639555336 21.5276444493123 0.00140333879545275 -7.78549169080728 40.4018044752075 -72.4474151344142 59.0095324213349 -18.2282815476595 0.00397878394870898
-12.156756498323 76.5108378447452 -158.067210285631 128.5617915437 -36.1029594754666 0.00197698842633933 11.5489992327945 -72.3571033279541 153.753156097722 -128.76985434544 37.0157153326084 -0.00102008055467472
-7.65308789224408 43.8009197917002 -83.5915241278314 62.3697521415103 -16.01008374172 -0.00393609422680336 10.2429760596115 -56.739440511442 110.508387555029 -86.5266444479608 23.5085330593602 -0.00537805990721452
4.38280688063539 -12.6428532632288 9.69512824898615 -3.10049583383668 0.613744801181386 0.00190534738168838 -4.33277545578114 14.2356057668239 -11.3287959313902 2.23625183025496 0.0198826467903276 0.00164591710246183
2.4929011819911 -5.43064621849623 0.779637318415142 1.72982549065695 -0.370360609473935 0.0023538434130658 -3.86023271085841 16.5010963649016 -21.7583412443891 13.632742622977 -3.70871149633408 0.00103205138764721
-2.72944531507765 15.3893027795931 -29.8309536244703 20.8608898406664 -4.64560253114428 -0.00400026887736218 3.55651838342628 -21.6321508752656 47.8693314315422 -39.6135636314131 10.6858916390437 -0.00375673337342026
-2.33409636365391 15.2617513672664 -33.9356224984842 25.8714592992795 -6.36929929591001 0.00110273347067641 1.84837018190679 -13.4843288832559 38.2005386650963 -36.8443826750677 11.4661575570746 0.00102544190438825
1.17026817558921 0.849821360885839 -10.1319872731711 8.04527588410668 -1.13984718956236 3.24853104151821e-05 -0.974573328103056 -0.811804511253497 13.2115926722877 -13.5755457473815 3.32557035769614 2.28694804283382e-05
-8.14963825230613 49.7487619079082 -101.274939450659 80.8916918815184 -22.2999669797519 -0.00341706096014324 7.45232530199599 -42.1087039896192 85.6041422087899 -69.2383237692256 19.2378519724549 -0.00816122842462665
-6.4427179921599 42.9616377019491 -92.464782822611 76.4483716357354 -21.4482503757388 -1.42157525455216e-06 4.3885346655038 -30.4909348352992 70.1181728963612 -60.2729088212228 17.1039374622934 -1.60333676419175e-05
4.3700416702169 -22.623444093336 41.002004947759 -34.0760261715876 10.4258405178055 0.00216503504202774 -4.34722721632116 24.01366095153 -41.1893623991711 31.7543292460017 -9.36676368320989 0.00231283669320722
-1.88962682668065 15.7943136952537 -38.8886400659045 32.8938148079731 -9.05205873591864 -0.00114251113937891 2.69793365802795 -18.3036853699299 44.7857237115427 -39.1295199304128 11.0405493769997 -0.00107177610521252
-6.31312275672679 38.8228879286394 -75.2777650035065 54.9360353963811 -13.365540930355 0.000585704566929203 6.24702319934377 -39.6408782805383 83.4886528505787 -66.7314526667123 17.7909137828725 0.000951386216758678
1.4417445897147 -1.52666709240997 -7.02546628958212 8.87548580140868 -2.66891666913349 0.00123419624976469 -0.664121316180377 -4.31526658419657 23.430660423368 -26.0200073769867 8.3130686341127 0.00112697407434199
6.12447967035421 -14.603984189728 3.32801789047344 7.68573735068612 -3.37880906921763 2.47832867625642e-05 -7.60690695471618 29.1735307947482 -35.2357381154588 18.6041609927645 -4.12375804717674 2.57932838134363e-05
0.460971866649158 7.86256535923036 -30.6432967977313 30.9549565903845 -9.49093789012251 3.58316438306069e-06 1.0273757183951 -16.6911146608698 52.0073313355244 -51.352044526139 15.8680192467402 -2.4588311356282e-06
3.86108956569907 -14.8268280082283 20.1009761686269 -14.0387736564188 4.10424807476986 -0.00319094224748713 -4.18421040093491 17.5365196283676 -24.1474291372409 15.9253712496489 -4.45399050156546 -0.00400109411947611
-0.473800099494807 8.08854301652915 -23.57032748244 20.7021479356317 -5.7352269318716 0.00145212385300266 0.99804001822729 -8.79562411007418 26.8778261978321 -26.111109207548 7.89611662239181 -0.000875091278321773
4.62824732619891 -15.0218297615 10.1492970808401 1.22786606508343 -1.99105220463933 0.00184907984563357 -2.2944742634602 3.25731702006673 13.5942794136344 -21.3625806978949 7.76128091516374 0.00236452719594379
-0.612739178654689 7.97773406392064 -20.601157091771 15.7758304376039 -3.50521554089825 0.00335735862044843 0.849195050878719 -6.85266419367216 19.1170342744801 -16.492829097358 4.15100684770702 0.0014050329273919
0.638014622200197 3.87919696049249 -19.3156721990888 19.5372804435805 -5.91543451626502 0.00204251266118159 -1.29959286725871 0.692943366307301 13.4755152617746 -18.3907564031733 6.41724635194788 0.00230111329112857
-2.07121075377946 21.7067667113766 -55.420316426627 48.4210527986317 -13.770579132247 -0.00287980412408885 1.8854755307398 -19.4977178870558 54.7604550798404 -51.5192580519335 15.4378345028452 -0.00266124533925509
11.529526094834 -54.2332951202246 91.6366294168671 -69.1006000531957 19.3097753279124 0.00137815915192468 -10.7030863170642 51.0025974034688 -83.8595450409448 61.5535995935435 -17.1039285096049 0.00224191015625167
-6.21018576870977 37.1637359152392 -74.3097505818162 57.5260261706077 -15.2452075956481 0.000587280818255688 5.56438347530617 -35.9230927920087 79.3188792286618 -67.2082059202185 19.2167886592681 -0.00057269889069355
23.6423946118949 -115.599891120134 200.093044561363 -149.587911746039 40.6568390028924 -0.00384086577904857 -21.0435994205274 100.231738031617 -165.040046196478 117.394704756317 -30.8594236288343 -0.00135658583974853
6.31443232500416 -27.1124666387166 42.7126066232983 -32.8492361223436 9.86435289057628 0.000717434454656757 -8.87273026963992 43.9264584858476 -75.244651249217 57.9384688581491 -16.8001226840342 0.00221223806756421
1.16053470019392 4.3400014290345 -24.0551804419803 22.9106436167637 -6.12566233593443 -0.00130568260827075 -1.30136042390695 -0.377239550323111 13.9115855516115 -14.6804755339319 3.83117490488837 -0.00177316922554678
4.36733323127149 -19.3482267878715 32.5931392446944 -26.7942802838647 8.43625439826486 0.00135841066718698 -3.95825574164198 19.0012350941367 -31.2462137126804 24.6804905129864 -7.74592558469053 0.00231322266752208
2.9720939579948 -7.99230352729678 -1.11548449527852 7.21007818318067 -2.50893033868027 0.00123174284887879 -2.50342347037367 7.52929057812932 2.53630952185248 -9.91009772573549 3.65706812052834 0.00022119884307384
-1.80257445658978 16.0466358162907 -35.5612664639799 26.7682227597682 -6.33379209352509 0.0033706102234853 0.615109917795296 -7.24468458081372 20.5837242858941 -17.8017950597688 4.61143485977869 0.00212391442307851
3.84589573143028 -16.6655616106318 27.2887029944687 -22.0078079172245 6.82456543895664 -0.00554972477654784 -4.73244224605535 22.0767582962969 -33.7938552843541 23.3251920950367 -6.30890652146007 -0.00305176505872201
16.5864260338937 -74.9850681958504 120.084047760093 -85.6894870779569 22.9642630628215 0.00716437063644292 -14.4966781479744 66.1799026337958 -105.047496090152 74.612080920465 -20.293403830884 0.00643920439586031
1.48851841999721 -10.1258517346876 19.8097504467364 -17.5446731476703 5.37847947396171 0.00181457667258704 1.19207245737728 -7.12791920660499 26.1118014714174 -32.1270090787322 12.7103002004613 0.000537947407740394
-3.68490124948461 29.434190307921 -66.1842651310275 54.2018152009949 -14.7495092193517 -0.00238401266252381 2.89066167368227 -21.9965726094594 52.5151245046364 -45.7036214722327 13.0885681081873 -0.00395257525559602
-0.659267253563035 16.866691065819 -50.4868901414613 47.0453201317174 -13.9925545091485 -0.00154125250819691 0.938320087803093 -12.8416593195769 36.8891073264902 -33.4199545531366 9.48980333259606 -0.00416840297210263
1.71757276586646 -6.22280406240647 10.5812221959051 -11.8872274158763 4.88851688414203 0.00296286694144256 -0.578733296906358 0.80178018790146 2.60225629984496 -1.53579756167951 -0.493616352699646 0.00304451612599997
4.74268926055125 -17.0034550071628 19.9969913400278 -11.4360398824257 2.79683208292242 9.43892536484335e-05 -5.49502232165367 23.3947576758172 -30.8521683437179 17.8893145786048 -4.14391497885749 -0.00133434786469266
4.65331241923842 -12.6688797622399 7.32311619789373 0.0148703572487131 -0.369944994048028 2.48322240147619e-05 -8.08176502419005 34.5654271993558 -49.5391187889891 32.2861887217433 -8.377637610175 2.32780661604372e-05
-6.28432459402475 37.1864964837278 -70.8935766254283 51.1641577286618 -12.3595970695198 -0.0015396056443368 5.62026583522436 -32.6762850408349 67.263718223194 -53.0219524255341 13.9237894536615 0.000293687660673579
-3.89098747648189 24.6325640491999 -49.226548311388 35.3284015903426 -8.13894225121646 -0.000303526956587408 1.74569064373452 -13.0626179914608 32.0443518676041 -26.2688991579815 6.64529212668389 -0.00250711789344377
-3.09138638697602 24.0187866959425 -56.5584056261961 48.5115861128049 -13.9779497788601 2.37474339512096e-05 3.79711919171733 -25.5924362060225 59.3904063484554 -51.1198007646956 14.6439001230662 1.34481784108278e-05
-8.8340283668719 48.3722668566778 -92.0304640480548 67.9168188383973 -16.801751887194 0.00570724884970917 7.83104187267807 -41.7467353097879 81.1702171034893 -61.6479722782096 15.5690628202755 0.00421460452262423
-0.343135234696232 7.35196611921921 -17.9332914921519 10.6315659064145 -1.07860149542179 0.000611901676336153 1.84388928203548 -15.558447580007 37.1137397587322 -29.4477165662516 7.09449476449514 0.0020367719950152
12.0144470538579 -59.9709219016615 103.522348579566 -77.9662459739892 21.354357056301 -0.00191359806403658 -10.2588110732714 50.7337363221581 -82.3915516556401 57.7408947670911 -14.9629143005577 -0.00461551441577481
1.98517807709354 -4.46089422049712 0.991663913855997 0.636207875753512 0.0260427627682227 -0.000929187450503698 -0.890264182054868 -0.981577636251638 13.8733109182167 -16.6920581242501 5.44934425990586 -0.000811976546653399
0.158315668805527 8.07299812760075 -31.6313844087437 31.5903398971864 -9.47160107177868 -0.00329861060979365 0.609985479626598 -9.932305196279 35.347924753884 -35.3018029543108 10.6058757331688 -0.00356265469805951
3.25170541384871 -5.62475992124989 -6.13777885872236 11.8870270882238 -4.27891959283287 -9.17789740765623e-06 -3.75443693049293 11.9149070039455 -4.57011680165171 -5.80852329387485 3.13388884003941 -9.58066486101954e-06
12.1922800225614 -64.7500707690366 120.84475858148 -97.318471488921 28.3666264310074 0.003240568202899 -12.8534197547842 70.5228388365987 -130.425180120533 102.837404761436 -29.4765196579957 0.00360271169969094
11.717869288993 -58.0150003251965 98.1803314085928 -72.6865667009893 19.7869399354827 -0.00229033718569422 -12.3216625110799 61.9827633551319 -104.315162234719 76.0436724305065 -20.4732771923018 -0.000605724704891829
0.831541553528243 5.73564025980628 -22.8223327642572 20.789622674457 -5.58831584833507 0.00102229278889101 0.67690172363338 -14.1881091646253 42.0947697186041 -38.5650804334445 10.968318894189 0.000880687927412886
2.68230405345604 -2.17094487204486 -15.0226462112728 20.7911108885111 -7.18275423452028 0.000783007079275536 -2.90274820035074 4.96305129620519 10.1700634437292 -18.3283088515294 6.81562614210782 0.000260944762374848
1.35925866360068 -0.964070624097563 -5.46429887078246 4.02892049835893 -0.167284799049769 -0.0100429050360645 -1.75843930980015 3.29476331301767 5.28388657913078 -7.7415288726964 1.96345469324427 -0.0100898912817814
6.3296510953686 -25.8577680722854 38.2938143627083 -26.9315471818941 7.30721827184547 0.000959367295451014 -7.10074317098922 32.9500662894814 -51.0904349952241 35.4236480359662 -9.37683561546975 0.000537837802894713
3.81682804396501 -8.48309445332642 0.703081236410068 3.75601603996923 -0.892962080913763 0.0017030920713659 -4.92772632518471 16.8783355133662 -15.1307989759699 5.05359072245944 -0.970205162459842 0.000340997510318867
34.6018660688431 -169.176859018731 296.543445147996 -224.57654161063 61.906656293271 0.00160437564375575 -33.2950129047314 165.645869631088 -289.546126974728 217.040164335012 -59.2786104049298 0.00326386192971782
0.000974063937309456 5.37954846638119 -17.1408260794889 12.9613296199754 -2.62288628222156 0.000652751710587041 -0.194312576104836 -5.39273751690118 23.2475542972441 -22.5697469161591 6.19786077829349 0.00285281090903424
4.21545274451554 -13.0231721591186 15.0914869393216 -10.2821063424064 3.3562736582961 0.00100287560311307 -3.26283342164115 10.0318890175492 -8.20298471519674 2.70310918354863 -0.728897618630238 0.00104915275519072
-4.82428196203951 25.8593723100659 -48.8743001331774 35.3501018111656 -8.56381099812522 -0.00209240095534756 4.61100143606262 -24.230057447325 47.7773567648555 -36.6860640907861 9.38678386657222 -4.17047047182209e-05
3.83778526355935 -15.3626064687362 21.3596957826053 -15.9521805042232 5.17584063621216 -0.00532109715608987 -2.05729332088381 3.11470879432786 10.0391592646005 -15.0953919495527 4.88354918607464 -0.00583162092015311
-0.971861321920136 18.9315439492191 -55.4827245894268 52.6054574178967 -16.0671220518627 0.00163901491927993 1.55149900415166 -20.0720705567933 59.0922001360609 -57.6133187190751 17.9341096195282 -0.000562049923122828
5.94026833266453 -28.5358765648136 49.8578770069063 -40.1097891640409 12.0316565605976 -6.36738590514508e-05 -3.79406876581222 17.0266107620971 -24.4754494479578 16.2358652995422 -4.38281392521267 -6.59146620829245e-05
8.69143457240886 -41.4369539970144 74.1858861047259 -61.4609376243265 18.838211231482 -0.000730839430448221 -8.46308593243317 41.1063907831266 -69.1253444549183 52.8980222649036 -15.2817712567593 -0.00200700659156102
3.52835082935709 -11.1785838663922 8.67139567272237 -2.85926248648745 0.649698029944354 0.00447894076693608 -3.8349584585046 14.5318149711656 -14.26166139318 5.66269560716565 -1.06960641207773 0.00321704755598705
9.39194683317465 -47.1959718438738 84.8380034704139 -68.2829658945783 20.2289429196027 -0.00348738811215875 -8.80397928506274 45.3373452851307 -79.2318710554859 61.8218796683999 -18.162238410127 -0.00186727472849841
5.29963411751804 -17.0977078351059 16.9198886722964 -8.88699783430635 2.48126748191032 0.000107956426541025 -4.54901443693698 16.45300629413 -17.3023840528438 8.73667143398952 -2.31860160686388 -0.00136928258053673
-0.191457249942843 2.7485829317663 -13.3466086765848 16.5079059401848 -6.26242980191548 3.29169177547277e-05 -0.0241578833658779 -1.12825215793768 7.97691118654223 -9.07952654705576 2.85057767148698 -2.77003936773384e-05
8.89786519694504 -33.7682247943589 42.9878680238148 -24.9223182978174 5.81378187052791 0.00313462827756507 -8.43870406319709 34.2846408985943 -44.1063519440864 24.5068222739006 -5.35605594917965 0.00316739635086728
0.5462766360881 9.86041902740725 -39.0247100549021 41.0719337956743 -13.4628818760148 0.000425591132408142 0.636860076727651 -17.1601617893872 56.7718102069631 -58.27041016377 18.9120603043031 -0.000735508135061942
1.40971727340038 2.86372079825271 -17.6272352584615 16.7248896323001 -4.43987414374061 0.00178652703411587 0.144820042507285 -7.28973497844474 25.3812292534985 -24.2746974204231 6.98457445133454 0.00155920741036978
4.90676969192546 -16.9934602578817 19.1010609034927 -11.9357179227626 3.64794274745134 -0.00033484589994237 -2.92340567165487 8.35534904812343 -0.530388958800385 -5.8042949514781 2.0281127397619 0.000571044937963859
-1.21662242218928 13.3993950126876 -37.2587817105694 33.2579425103336 -9.44209688468144 0.00374420077687563 0.476658024353311 -9.88672952880168 36.3243592731992 -37.9033503807435 12.0670985398457 0.00232030032238093
0.386048785389388 2.9930795342419 -9.18153224739278 4.91628624032013 -0.0189036489481324 0.000993555387853117 0.408475472617196 -5.37859713403893 14.3496356808829 -9.94340935190055 1.55246949956436 0.000747295552666016
-3.81488575864206 24.4786628813254 -55.5722732058533 47.1276637403002 -13.3456600452757 4.83219852112036e-06 2.13844296694461 -15.0024077047479 39.9268929767345 -37.2226798662462 11.0685214283676 -5.31594983020805e-06
18.2777143948179 -84.8124967984812 140.085891059118 -101.183529117339 26.8695873645062 -0.000818572341335666 -19.3229326235499 90.5122029741649 -147.575267075724 104.242450722328 -27.1900877062811 -0.000628449008651571
-2.3248144560733 15.9368978079337 -33.2358640242912 24.9726743480517 -6.13685009944159 -8.81113539734737e-06 1.8641382609866 -12.9714476170665 29.441396012542 -23.5996142377281 5.96545915457842 -2.84203834085227e-06
2.43488436904732 -5.96637947334086 1.22073186378643 2.10227094544184 -0.710486466510839 0.00267660687565988 -2.75390669823926 10.1141935754287 -8.34424163409158 1.73705931373651 -0.00477764647902984 0.00155650981278494
-3.37329036347622 21.3161932029721 -43.4925820303268 30.716762993838 -6.74249619531893 -1.22492807230814e-05 2.13429168606219 -13.862421297117 32.313396433653 -24.7922063668778 5.68940731510504 -2.38883117520264e-05
23.2224572237741 -118.719631610503 215.057080113684 -168.759965685893 48.2716873486882 0.00164761184037488 -22.6852078433759 114.877555561912 -201.903707294003 153.437353922612 -42.891025878525 0.00127605698384308
-0.777497766821821 15.1319400261113 -42.1044861193627 37.2444135503364 -10.6036571672958 -9.34576141681963e-06 -1.12833279209059 -2.44399697685154 19.3946355240113 -21.5270982139681 6.70338819242531 -5.7582449168294e-06
9.89196235027058 -50.9254202746818 91.6904260113648 -71.0867696073412 19.6224386866614 0.00219049654498788 -10.4545548464717 59.7389771128056 -113.105273842879 89.5296588070401 -25.0513957110554 0.0025504026908901
3.09764712345852 -11.0248018420991 13.4664106771613 -9.18216792687245 2.83844373988093 -0.000180011800870132 -4.8418445842998 21.9776538233969 -32.8223108517405 23.049933423816 -6.55187935480402 0.0014906318058137
3.8299477820285 -13.6628180188489 15.1731583376036 -9.08333093193739 2.65316992996641 -0.00116974903807062 -3.80226819333048 17.8693358161598 -25.3208251632093 16.8509165086304 -4.69742714483805 -0.00157674113278932
13.8715881786784 -74.9295411772282 142.344551689734 -115.993864669578 33.9480386777238 0.00106513601597815 -13.6774996351434 72.3868916693037 -130.472986221724 101.466985570093 -28.8670805950732 0.00169038641743028
10.0761051482192 -44.6197453866863 69.07466152323 -48.9986589773461 13.4374568875905 0.00354302323653475 -7.90052686520466 35.552780067022 -53.4951227102206 37.0441566857084 -10.235838605873 0.00241354582415648
6.76126681204155 -28.4730244762558 42.1809374768139 -28.3503373542513 7.33442737095424 -0.00325206247937981 -5.98313018600647 26.6963783527051 -38.5055992030813 24.5367439340986 -6.1409040086765 -0.0019521026116963
12.8719305213782 -62.6511371871076 111.086058106075 -87.2058617924381 24.9942379100346 0.00150029890771228 -11.34542542444 54.2785662847168 -91.0661775766979 67.665642179013 -18.76879638502 0.00445003556506967
-0.972388072781134 10.6862629403078 -29.1355229374566 26.5635758231055 -7.78049577380373 -4.22531235730952e-06 1.24817902361543 -10.5574363288783 27.412050225217 -24.462652140369 6.87221279417295 -1.2191277070847e-05
1.87392331057901 -3.48536446396718 -1.81044634943406 2.93445119804996 -0.478701896566293 -0.0029987377088811 -3.16315465126032 13.9487633687528 -18.2509586121068 11.7244508175973 -3.38849790902758 -0.00100681143040761
10.2691623608235 -48.6007806902619 83.8982565861387 -65.9279240309933 19.1986945480609 0.00129568305355338 -9.13186408092103 42.5004855047086 -68.5986466157139 50.6987831918568 -14.4210614899425 0.000981555762697132
3.69658792708927 -14.1675749924014 15.9220685402828 -8.11910761629045 1.57354790007598 -8.00398875796289e-06 -4.7734386812737 20.9398359014363 -25.2923637259672 11.8914744779828 -1.86779906728428 1.33229118042977e-05
4.40784546361018 -26.9715302317239 50.0888746027585 -41.3303802924374 12.6723058523083 -0.000233134380674599 -4.74921571984215 27.9597622685947 -46.3075794210888 32.5739383123889 -8.60426180345268 -0.000423249178265577
0.0224451664215197 3.57483592278055 -10.3025789944161 6.61791333283914 -0.779918084124445 -2.80058637553131e-07 2.2858101103846 -18.6711932243855 46.3343481450538 -40.1452335447321 11.0218806591395 1.81908580167827e-06
-9.83999362463257 57.6522060508095 -116.307428339313 92.519755589479 -25.1713090277252 -0.0014059247745391 8.11311928665663 -45.2429464216751 92.1405918479535 -74.0867925874063 20.1088498765363 -0.00263778311697892
2.8306691763412 -6.12563163439821 0.756679752828157 1.99051483672302 -0.270254413155457 -0.000903388379559746 -1.88620664350384 3.55208855819767 4.92648195984314 -8.27311909175556 2.441336980018 -0.00180888315122649
7.96141977460292 -35.1906271536658 55.9428904712177 -43.6150729243497 13.3552721509561 0.00131368851591477 -6.13286066091383 25.1610787923295 -33.6037878465521 22.8898214724817 -6.92009423539043 0.000318557156186202
4.56354617162578 -15.9509870030015 15.8626608450122 -8.10724488223466 2.27589989105541 8.24783227504641e-05 -4.28162580487502 15.1693815483967 -13.0589493798482 4.33997760311809 -0.964958079479188 8.40319529178321e-05
9.99104089979775 -47.7197865621045 79.0536454517991 -58.3991955552643 16.2123130366296 0.0013862281153306 -9.13078594253646 44.0910166627076 -71.244415392788 51.47153548326 -14.363907222627 0.00439438836207389
10.6878847554632 -55.1039368299643 100.722982213691 -81.2413628079491 23.8401389870798 -0.000905472192612165 -8.8358638317836 45.5802717178827 -80.5413494727283 63.0326360563067 -18.2630267795223 -0.00235592043186465
-10.1043447974352 60.6610055859913 -125.653448732784 101.92014737046 -28.2699091583472 -1.19965012195205e-05 11.1340424395313 -67.598283286984 146.235173305349 -125.265489065653 36.7399852863546 -2.53652699786696e-06
-1.9108065328228 16.8446366155822 -35.8352687402331 25.1311446942297 -5.43030531440954 -0.00171754684392194 0.589930974650767 -8.47924755212467 24.2051527109919 -20.3953354946428 5.14787471862993 -0.00629404392207861
-0.787719245005128 10.3062081132291 -24.6954388399382 18.0399281973448 -3.84305472000229 0.000162589366225676 -2.29005189705614 6.61339299613372 -2.69681340826535 -1.13878359567041 0.209543705717471 0.000656713088761833
5.11966078286681 -20.2835470376543 26.3183952004395 -16.6066450203367 4.45332678024786 -0.00138481731759279 -5.17452104552189 22.943001539202 -30.8637223444735 19.0365815671726 -4.9730206717236 -0.0018960844696975
7.61297667685351 -31.2650908661535 46.5061325362417 -32.7572829605785 9.02376379706822 -0.00299141485439821 -7.88870714457507 34.0386198367043 -48.8884679371035 31.1868241318136 -7.81469386098408 -0.00283197806947724
1.17581404682454 -1.49743528316891 -4.45346630212819 3.67514760334573 -0.1320665342409 -0.00292473847836869 -1.15389400571659 4.1120299046592 -0.0354946317737379 -2.17450126715587 0.261262316667576 0.000152965541451397
4.72524672673695 -20.8087794447791 33.7081640368766 -27.1155031693554 8.47934210177461 -4.18343639353577e-06 -4.42048654209265 19.5173086934593 -27.1575102453208 17.8793996365399 -4.91812750080961 6.5264187667989e-06
0.626509884462887 -3.14784453293695 7.0659485317365 -8.63766645726961 3.40022811366827 1.21444672650669e-05 -0.90965868291753 3.5238733947878 -2.51777047239249 1.24153178637346 -0.652366298970493 4.94530436860565e-05
-1.76015974492484 13.130952874469 -29.0938708239999 22.2107534664231 -5.35090270969466 0.00311073873403338 1.14997949788722 -6.10293159642096 13.9486143087201 -9.87001988515897 1.78002961081021 0.00316119116150036
-6.92099636006005 42.3525721987511 -84.091438960362 64.2582081135057 -16.7408659251303 0.00098117299289306 4.98125823423795 -30.5303490369861 65.5920867719984 -53.4495190425175 14.5463850449665 -0.001267871875499
-2.13280731406401 21.3523959836415 -51.7208437060489 41.3714831404254 -10.3310243565817 0.0016290700565357 1.97796217550152 -17.7342131635575 45.8465896143439 -38.6082291684617 9.88426214115776 -0.000151627833187494
-6.81856550249214 49.3812527281087 -110.372579434324 93.6971295706154 -26.9559996891092 -0.00233198634733222 6.77630046303403 -48.6080526744358 113.626007845777 -100.594272331113 29.8987397236218 -0.000453444132393614
4.07061390583742 -15.1481999231562 21.3740062745939 -15.3643865753819 4.48420876296099 -0.00190406785218845 -4.94760600205801 24.9198944935909 -41.4190078423923 30.9851860882346 -8.89362844328324 -0.00185681587254421
0.0112031803737727 2.66190330572698 -8.43066847538466 4.66465260806954 0.130978918099379 6.37890207660679e-06 1.59799520420633 -11.1312303172976 25.8396662144064 -19.8116719653331 4.26988630968421 7.05609979103195e-06
-0.987604126965159 9.97527820879688 -27.634013414277 23.3344462340571 -5.84661234500016 -6.11477748106945e-05 0.544685275330876 -4.46000913904992 16.465003659252 -15.5011503551765 4.01332041169508 -7.82989273892011e-05
