# Supplementary material for: Generalized functional varying-index coefficient model for dynamic synergistic gene-environment interactions with binary longitudinal traits
Source: PLoS One. 2025 Jan 27;20(1):e0318103. doi: 10.1371/journal.pone.0318103 (PMC11771918; doi:10.1371/journal.pone.0318103)
Supplement: S1 Data — (ZIP) [file pone.0318103.s001.zip › Code_and_Data/Fig_Ex_With_Intermediate_Data/m0SE.txt]

0.00172566363372664 0.00165747365471729 0.00159180702948441 0.00152866644380171 0.00146805660756574 0.0014099839274056 0.00135445609384587 0.00130148156846258 0.00125106895682619 0.00120322625472189 0.00115795995865408 0.00111527403745733 0.0010751687703387 0.00103763946803469 0.00100267510776786 0.000970256928576229 0.000940357049934078 0.000912937191275316 0.000887947580434308 0.000865326142357299 0.000844998053371021 0.000826875729601261 0.000810859291289892 0.000796837510209676 0.000784689209317296 0.000774285047433499 0.000765489592249984 0.000758163566311329 0.000752166144778837 0.000747357190443462 0.000743599328323319 0.000740759785703832 0.000738711949727195 0.000737336620087644 0.000736522956437546 0.000736169137253283 0.000736182758683637 0.000736481008619757 0.000736990653695024 0.000737647876163156 0.000738397994644008 0.000739195098472095 0.000740001620553299 0.000740787868755852 0.000741531531275935 0.000742217167336648 0.000742835691089396 0.000743383853725439 0.000743863726540368 0.000744282185993143 0.000744650400598776 0.000744983318744141 0.000745299156158649 0.000745618881765315 0.000745965700932668 0.000746364535709451 0.000746841502404719 0.000747423387832206 0.000748137126623143 0.000749009283164629 0.000750065542882024 0.000751330218651724 0.000752825779093923 0.000754572406239512 0.000756587590532119 0.000758885771277666 0.000761478030450397 0.00076437184721565 0.000767570919647578 0.000771075058967946 0.00077488016027647 0.000778978252292168 0.000783357627169445 0.000788003050111501 0.000792896047364628 0.000798015270324633 0.000803336932974112 0.000808835319726127 0.000814483360978454 0.000820253274255458 0.000826117269683178 0.000832048319646013 0.000838020993713902 0.000844012361225596 0.00085000296514132 0.00085597787180985 0.000861927801997425 0.000867850348687523 0.000873751286612198 0.000879645976905649 0.000885560867427369 0.000891535084766728 0.000897622107367482 0.000903891500167935 0.000910430679302131 0.000917346660571826 0.000924767727685179 0.000932844936318426 0.000941753349256573 0.000951692878596202 0.000962888596735274 0.000975590373230149 0.000990071704756876 0.001006627635348 0.0010255717169627 0.00104723203599456 0.00107194642406785 0.00110005707014863 0.00113190483946222 0.0011678236649751 0.00120813539416417 0.00125314543985815 0.0013031395023544 0.00135838151466285 0.00141911283458908 0.00148555258880426
0.00172566363372664 0.00165747365471729 0.00159180702948441 0.00152866644380171 0.00146805660756574 0.0014099839274056 0.00135445609384587 0.00130148156846258 0.00125106895682619 0.00120322625472189 0.00115795995865408 0.00111527403745733 0.0010751687703387 0.00103763946803469 0.00100267510776786 0.000970256928576229 0.000940357049934078 0.000912937191275316 0.000887947580434308 0.000865326142357299 0.000844998053371021 0.000826875729601261 0.000810859291289892 0.000796837510209676 0.000784689209317296 0.000774285047433499 0.000765489592249984 0.000758163566311329 0.000752166144778837 0.000747357190443462 0.000743599328323319 0.000740759785703832 0.000738711949727195 0.000737336620087644 0.000736522956437546 0.000736169137253283 0.000736182758683637 0.000736481008619757 0.000736990653695024 0.000737647876163156 0.000738397994644008 0.000739195098472095 0.000740001620553299 0.000740787868755852 0.000741531531275935 0.000742217167336648 0.000742835691089396 0.000743383853725439 0.000743863726540368 0.000744282185993143 0.000744650400598776 0.000744983318744141 0.000745299156158649 0.000745618881765315 0.000745965700932668 0.000746364535709451 0.000746841502404719 0.000747423387832206 0.000748137126623143 0.000749009283164629 0.000750065542882024 0.000751330218651724 0.000752825779093923 0.000754572406239512 0.000756587590532119 0.000758885771277666 0.000761478030450397 0.00076437184721565 0.000767570919647578 0.000771075058967946 0.00077488016027647 0.000778978252292168 0.000783357627169445 0.000788003050111501 0.000792896047364628 0.000798015270324633 0.000803336932974112 0.000808835319726127 0.000814483360978454 0.000820253274255458 0.000826117269683178 0.000832048319646013 0.000838020993713902 0.000844012361225596 0.00085000296514132 0.00085597787180985 0.000861927801997425 0.000867850348687523 0.000873751286612198 0.000879645976905649 0.000885560867427369 0.000891535084766728 0.000897622107367482 0.000903891500167935 0.000910430679302131 0.000917346660571826 0.000924767727685179 0.000932844936318426 0.000941753349256573 0.000951692878596202 0.000962888596735274 0.000975590373230149 0.000990071704756876 0.001006627635348 0.0010255717169627 0.00104723203599456 0.00107194642406785 0.00110005707014863 0.00113190483946222 0.0011678236649751 0.00120813539416417 0.00125314543985815 0.0013031395023544 0.00135838151466285 0.00141911283458908 0.00148555258880426
0.00256573828497921 0.00246000199191373 0.00235762614267049 0.00225861162092364 0.00216296203390518 0.00207068372992777 0.00198178578272072 0.00189627992886386 0.00181418044130608 0.00173550391831104 0.00166026896335942 0.00158849572787956 0.00152020528568816 0.00145541880645312 0.00139415649635856 0.0013364362787255 0.00128227219704849 0.00123167253911907 0.00118463770458165 0.00114115786944195 0.00110121053824314 0.00106475811432556 0.0010317456550468 0.00100209900450638 0.000975723503089576 0.000952503454390343 0.000932302483021915 0.000914964844435353 0.000900317659330583 0.000888173954496775 0.000878336314405793 0.000870600896562081 0.000864761545654938 0.000860613756901843 0.000857958281111584 0.000856604222477673 0.00085637154359608 0.000857092951073432 0.000858615182949244 0.000860799753101753 0.000863523227876677 0.00086667711833864 0.000870167470690353 0.000873914230552554 0.000877850446606044 0.00088192136762375 0.000886083475597563 0.000890303487373553 0.000894557348399914 0.000898829235016701 0.000903110576132011 0.000907399100989427 0.000911697916831208 0.000916014618394664 0.000920360430131701 0.000924749381634222 0.000929197516808669 0.000933722137728008 0.000938341084675117 0.000943072054566305 0.000947931960621951 0.000952936336737849 0.000958098790454728 0.00096343050869437 0.000968939820480118 0.000974631820686525 0.000980508058469443 0.000986566293447879 0.000992800321974727 0.000999199875005101 0.00100575058820742 0.00101243404412656 0.00101922788546582 0.00102610599796587 0.0010330387609657 0.0010399933635784 0.0010469341845232 0.00105382323403917 0.00106062065696404 0.00106728529698714 0.0010737753232629 0.00108004892197115 0.0010860650570226 0.00109178430588026 0.00109716977838472 0.00110218812847069 0.0011068106706973 0.0011110146154865 0.00111478443875488 0.00111811340305397 0.00112100524812918 0.00112347606860209 0.00112555639475267 0.00112729348840374 0.00112875385878001 0.00113002599174659 0.00113122326862979 0.00113248702640263 0.00113398967790458 0.00113593776809738 0.00113857479034557 0.00114218352773679 0.00114708762420706 0.00115365203882592 0.00116228200920104 0.00117342016599736 0.00118754152037448 0.00120514620477421 0.00122675008583067 0.00125287366417985 0.00128402998102418 0.00132071249610697 0.0013633840147857 0.00141246767495858 0.00146834075551286 0.00153133168698984
0.00239040716733375 0.00228654358780271 0.00218598870275075 0.00208879292032488 0.0019950109389015 0.00190470178039529 0.00181792872118952 0.00173475907642714 0.00165526378240981 0.00157951671029802 0.00150759363349798 0.00143957076324031 0.00137552276515056 0.00131552017846484 0.0012596261841891 0.00120789271419182 0.00116035596362244 0.00111703146384766 0.00107790898523535 0.00104294765266558 0.00101207174694583 0.000985167702898794 0.000962082773783217 0.000942625700056111 0.000926569509417936 0.000913656320439998 0.000903603776216089 0.000896112550202212 0.000890874279737117 0.000887579302375872 0.00088592367783567 0.000885615138498902 0.00088637778469243 0.000887955495459385 0.000890114142429485 0.000892642767979686 0.000895353923101522 0.00089808336432406 0.000900689293033135 0.000903051293770459 0.000905069097531132 0.000906661266260746 0.000907763868216519 0.000908329191672932 0.000908324526739324 0.000907731031412466 0.000906542687765285 0.000904765346678187 0.000902415854097657 0.000899521247906913 0.000896118011672001 0.000892251369456682 0.000887974604360317 0.000883348382297566 0.000878440061776294 0.000873322970078394 0.00086807562643479 0.000862780893681727 0.000857525041726335 0.000852396709176054 0.000847485753937303 0.000842881989623206 0.000838673812266971 0.000834946730964929 0.000831781826259854 0.000829254170638929 0.000827431255498208 0.00082637147716427 0.000826122739860563 0.000826721234785305 0.00082819045102794 0.000830540465739105 0.00083376754828293 0.000837854097221083 0.000842768911560893 0.000848467780652536 0.000854894362307307 0.000861981307567334 0.000869651584025212 0.000877819947878434 0.000886394517688322 0.000895278409261493 0.000904371400148981 0.000913571602860756 0.000922777137039362 0.000931887801749283 0.000940806759223166 0.000949442250563192 0.000957709371951082 0.000965531946892911 0.000972844535953109 0.000979594630333729 0.000985745079329572 0.00099127680373507 0.000996191846855627 0.00100051681053921 0.00100430671351999 0.00100764929044054 0.00101066971828552 0.00101353570781357 0.00101646282567876 0.00101971981364536 0.0010236335429038 0.00102859308855389 0.00103505224788793 0.00104352968872027 0.00105460585308691 0.00106891582516684 0.00108713766757279 0.00110997627173238 0.00113814351747904 0.00117233635421757 0.00121321507272153 0.00126138428822194 0.00131737885286787 0.00138165609694053
0.00247109012800006 0.00238266057827915 0.00229672455403666 0.00221325404421139 0.0021322240945625 0.00205361279068617 0.00197740123492935 0.00190357351469418 0.00183211665893487 0.00176302057883405 0.00169627798770428 0.0016318842940972 0.00156983746093676 0.00151013782226314 0.00145278784794827 0.00139779184562928 0.00134515558825451 0.00129488585525832 0.00124698987574328 0.00120147466347353 0.00115834623632928 0.00111760871749253 0.00107926332231252 0.00104330724366249 0.00100973245949911 0.000978524498741029 0.000949661214484769 0.00092311162547546 0.000898834895748616 0.000876779526406384 0.000856882830759862 0.00083907075342239 0.00082325807535921 0.000809349021746612 0.000797238260457688 0.000786812249697932 0.000777950867643088 0.000770529238237985 0.000764419657744606 0.000759493526760091 0.000755623201284474 0.000752683691854598 0.000750554159002997 0.000749119173565279 0.000748269729302811 0.000747904011306208 0.000747927935840045 0.000748255485513673 0.000748808868234784 0.000749518529946555 0.000750323050405681 0.000751168948951302 0.00075201042398476 0.000752809046222628 0.000753533422079216 0.000754158840014188 0.000754666909502395 0.000755045199505724 0.00075528688097976 0.000755390376006169 0.000755359014582398 0.000755200698865764 0.000754927573741918 0.000754555701911861 0.000754104741244879 0.00075359762190571 0.000753060220707572 0.000752521030272477 0.000752010820875304 0.000751562293322537 0.000751209721845238 0.000750988586785109 0.000750935197789625 0.000751086309294486 0.000751478731228678 0.000752148939074928 0.000753132688610228 0.000754464641761541 0.000756178010973965 0.000758304230221951 0.00076087266123459 0.000763910343592147 0.000767441797050951 0.000771488883751299 0.000776070736890869 0.00078120376103735 0.000786901707593903 0.000793175827131204 0.000800035098429425 0.000807486532286455 0.000815535546505519 0.000824186407060261 0.000833442729319511 0.000843308032366394 0.000853786338903556 0.000864882812945519 0.000876604427366993 0.000888960653395512 0.000901964164184221 0.000915631544603732 0.000929983999344651 0.000945048051197525 0.000960856221015148 0.000977447680349562 0.000994868867081798 0.00101317405363578 0.00103242585662683 0.00105269567617199 0.00107406405267645 0.00109662092890839 0.00112046580564672 0.00114570778033902 0.00117246546008566 0.0012008667429887 0.00123104846538255 0.00126315591670256
0.00241190835366563 0.00231597453521715 0.00222327293312841 0.00213380155285694 0.00204755960099359 0.00196454722932542 0.00188476522180341 0.00180821461383945 0.0017348962328705 0.0016648101492086 0.00159795502711414 0.00153432736810243 0.00147392064205863 0.00141672430711545 0.00136272272667987 0.00131189400154642 0.00126420874649122 0.00121962885350317 0.00117810629680545 0.00113958204650305 0.00110398516612584 0.00107123217244582 0.00104122673188424 0.00101385975543528 0.000989009933295245 0.000966544722681524 0.000946321770435643 0.000928190719734233 0.000911995321746145 0.000897575752075142 0.00088477102081663 0.000873421364879215 0.000863370521011796 0.000854467795491834 0.00084656986863148 0.000839542295964464 0.000833260690419847 0.000827611588956108 0.000822493021886594 0.000817814813149574 0.0008134986453588 0.000809477925306426 0.000805697484554904 0.000802113146743215 0.000798691189054251 0.000795407720607282 0.00079224799586428 0.000789205676829589 0.000786282054119974 0.00078348523403157 0.0007808292966002 0.000778333428367553 0.000776021033109318 0.000773918824100764 0.00077205590251614 0.000770462828164673 0.000769170690814231 0.000768210192669854 0.000767610754934414 0.000767399663573956 0.000767601271177099 0.000768236272931609 0.00076932107504978 0.000770867273351218 0.00077288125812223 0.000775363958884118 0.00077831073949436 0.000781711450319204 0.000785550640374315 0.000789807928657142 0.000794458530707679 0.000799473933987402 0.000804822714144378 0.000810471483693813 0.00081638596508453 0.000822532181396982 0.000828877759841616 0.000835393345520871 0.000842054125268383 0.000848841463424066 0.000855744652747912 0.00086276278387207 0.000869906735244975 0.000877201281873148 0.000884687314704107 0.000892424152565837 0.00090049191456758 0.000908993902313681 0.000918058918073901 0.000927843417734376 0.000938533367473838 0.000950345643676465 0.000963528791348677 0.000978362943837876 0.000995158713867472 0.00101425490075875 0.00103601492702486 0.00106082201999054 0.00108907328364207 0.00112117294610067 0.00115752519465086 0.00119852709573379 0.00124456211884144 0.00129599473026585 0.00135316640169158 0.00141639321254837 0.00148596504649183 0.00156214622422647 0.00164517730129416 0.00173527770112451 0.00183264884784777 0.00193747749804575 0.00204993902959257 0.00217020051365245 0.00229842346099066 0.00243476618882254
0.00260556168599612 0.00250227679432356 0.00240188990423611 0.00230439371848143 0.00220978468694944 0.00211806304912699 0.0020292328731653 0.00194330208547073 0.00186028248252023 0.00178018971385 0.00170304322180544 0.00162886611964079 0.00155768498494881 0.00148952954032098 0.00142443218789029 0.00136242735953257 0.00130355064085915 0.00124783762597166 0.00119532246293357 0.00114603605905101 0.00110000393247679 0.00105724372414124 0.00101776242230526 0.000981553399880827 0.00094859341794462 0.000918839800048451 0.000892228020453415 0.00086866996340653 0.000848053089904643 0.000830240688384141 0.000815073290334213 0.000802371214251456 0.000791938081957985 0.000783565052230465 0.000777035455648256 0.000772129500028587 0.000768628745430828 0.000766320110289731 0.000764999250041843 0.000764473231059405 0.000764562493811359 0.000765102153091514 0.000765942717927948 0.000766950331064479 0.000768006631330527 0.000769008336044013 0.000769866628756298 0.000770506423282044 0.000770865560268657 0.000770893978919139 0.000770552894601486 0.000769814003196714 0.000768658725121077 0.000767077495790207 0.000765069104606922 0.00076264008106382 0.000759804123989184 0.000756581568113861 0.000752998880816658 0.000749088180975452 0.000744886771237357 0.000740436674652137 0.000735784166493554 0.000730979292223147 0.000726075362984179 0.000721128420812247 0.000716196666987253 0.000711339848719484 0.000706618601725663 0.000702093749253907 0.00069782556175814 0.000693872985625186 0.00069029285397267 0.000687139097292927 0.00068446197629172 0.000682307363228055 0.000680716100947597 0.000679723470216339 0.000679358795540291 0.000679645217248933 0.000680599653265647 0.000682232967938146 0.000684550358069281 0.000687551958479698 0.000691233661757952 0.000695588139956501 0.000700606050372366 0.000706277403504928 0.000712593068826761 0.000719546392936909 0.000727134904603676 0.000735362081525986 0.000744239153855886 0.000753786918967526 0.000764037540183422 0.000775036298870045 0.000786843264374681 0.000799534839866787 0.000813205134790362 0.000827967107217929 0.000843953413147692 0.000861316896374902 0.000880230653767413 0.000900887618487286 0.000923499619279236 0.000948295898108953 0.000975521100467885 0.00100543279032837 0.00103829858116195 0.00107439301043336 0.00111399431202634 0.00115738125427651 0.00120483020775266 0.00125661258644251 0.00131299277129394 0.00137422658124268
0.00185661255876752 0.00177781911529753 0.00170247120891125 0.00163049917209309 0.00156183651915763 0.00149641977730317 0.00143418826326271 0.00137508379747286 0.00131905034791776 0.00126603359667674 0.00121598042391711 0.00116883830683648 0.00112455463504657 0.00108307594920336 0.00104434711628632 0.00100831046257716 0.000974904893592718 0.000944065038214838 0.000915720460999556 0.000889794990945452 0.000866206215668845 0.000844865186033498 0.000825676367377975 0.00080853785985345 0.0007933418931155 0.000779975581516465 0.000768321907287796 0.000758260883305903 0.000749670835834112 0.000742429742313494 0.000736416560088401 0.000731512488247392 0.000727602115190279 0.000724574417391567 0.000722323588384327 0.000720749689754018 0.000719759126845896 0.000719264960357631 0.000719187070836337 0.000719452196493342 0.000719993866045637 0.00072075224796764 0.000721673936057918 0.000722711689030707 0.000723824139288298 0.000724975483380512 0.000726135164111458 0.000727277551920835 0.000728381631113031 0.000729430694763108 0.000730412050677045 0.000731316739618233 0.000732139266094448 0.000732877341299523 0.000733531637294058 0.000734105551152069 0.00073460497757965 0.000735038088399787 0.000735415117276586 0.000735748148121386 0.000736050905749356 0.000736338547561324 0.000736627455268857 0.000736935025988313 0.00073727946237867 0.000737679561888883 0.000738154505601873 0.000738723647611308 0.000739406306320908 0.00074022155952506 0.000741188045564682 0.000742323773276601 0.000743645943814929 0.000745170787734216 0.000746913420944823 0.000748887723293127 0.000751106243547239 0.000753580134513188 0.000756319121827777 0.000759331509724829 0.000762624226715773 0.000766202913729711 0.000770072056791069 0.000774235165844589 0.000778695000853097 0.000783453845809654 0.000788513830880899 0.000793877302452996 0.000799547240482313 0.000805527722161978 0.000811824430530196 0.000818445206226598 0.000825400640099874 0.000832704703755247 0.00084037541432685 0.000848435528772755 0.000856913261688846 0.000865843019084394 0.000875266138641863 0.000885231624758765 0.00089579686418182 0.000907028305325057 0.000919002081619342 0.000931804556657409 0.000945532766747457 0.000960294735145731 0.000976209632067696 0.000993407756029314 0.00101203031547166 0.00103222899527574 0.00105416530070229 0.00107800968137658 0.00110394044955154 0.00113214251934985 0.00116280600570174 0.00119612473216947
0.00208017695941392 0.001980840794778 0.00188590761434112 0.00179539649885865 0.00170932899083551 0.00162772818170325 0.001550617454169 0.00147801881555018 0.0014099507651007 0.00134642565675313 0.00128744655197354 0.0012330036082158 0.00118307011696565 0.00113759838749477 0.00109651575828426 0.00105972109151466 0.00102708214663093 0.000998434216732659 0.000973580333642201 0.000952293205304738 0.00093431886161655 0.000919381785811488 0.000907191138210333 0.000897447571447768 0.000889850108876064 0.000884102607873182 0.000879919437247727 0.000877030133988952 0.000875182940912869 0.000874147242219814 0.000873714997494011 0.000873701324268895 0.000873944399281506 0.000874304846374931 0.000874664762606785 0.00087492651034126 0.000875011377047769 0.000874858179529367 0.000874421867199341 0.000873672160572618 0.000872592246412877 0.000871177539647281 0.0008694345137448 0.00086737959521661 0.000865038113763318 0.000862443296959365 0.000859635296922908 0.000856660235956137 0.000853569258511374 0.000850417577966997 0.000847263508543766 0.000844167475235459 0.000841190997845312 0.000838395649061398 0.000835841990862878 0.000833588498265294 0.000831690484238575 0.000830199044247979 0.000829160042904858 0.000828613168266267 0.000828591081032946 0.000829118685950855 0.000830212550921075 0.000831880495765768 0.000834121367464288 0.000836925012364751 0.000840272448949054 0.000844136237833909 0.000848481039450161 0.000853264344824634 0.000858437361490164 0.000863946034988833 0.00086973218675057 0.00087573475115485 0.000881891098060847 0.000888138431651652 0.000894415261692314 0.000900662948872755 0.000906827331433349 0.000912860445426242 0.000918722355449653 0.000924383116153918 0.000929824886886582 0.000935044221993097 0.000940054556823823 0.000944888903501293 0.000949602759734324 0.00095427721694853 0.000959022229025519 0.000963979968282049 0.00096932814977032 0.000975283148413692 0.000982102668161992 0.000990087654115818 0.000999583078416599 0.00101097719556461 0.00102469887471592 0.00104121269890526 0.00106101169151052 0.00108460778966084 0.00111252050712582 0.0011452645591647 0.00118333747996375 0.00122720837050401 0.00127730882198781 0.00133402677273484 0.00139770363851307 0.00146863460866128 0.00154707162476658 0.00163322832358717 0.00172728615066297 0.00182940091130551 0.00193970917243549 0.0020583341096771 0.00218539056801482 0.00232098924680796
0.0025452547017367 0.00235089604149132 0.00217177968006052 0.00200755634125939 0.00185787561610126 0.00172237419343866 0.00160066062708835 0.00149229699411318 0.0013967786930246 0.00131351475571356 0.00124181211550739 0.00118086780838558 0.00112977257902937 0.0010875275909318 0.00105307323345069 0.00102532626395663 0.00100321975380979 0.000985740137616056 0.000971956979906229 0.000961043180404587 0.00095228541909937 0.000945086137981323 0.000938959098964618 0.000933520669483291 0.000928478709037571 0.000923620488295296 0.00091880062191709 0.000913929616791688 0.000908963354291598 0.000903893633619054 0.000898739785741553 0.000893541303917996 0.000888351409822136 0.000883231470091332 0.000878246186750696 0.000873459499384333 0.000868931152329291 0.000864713893436718 0.000860851280133187 0.000857376072688285 0.000854309193661454 0.000851659227095364 0.00084942242232104 0.000847583156839274 0.000846114802331019 0.000844980929049695 0.000844136777852348 0.000843530926742683 0.000843107080165997 0.000842805914118518 0.000842566917717257 0.000842330181253293 0.000842038090905573 0.000841636900327459 0.000841078158497224 0.000840319980854155 0.000839328156742869 0.000838077090233305 0.00083655057357536 0.000834742393099555 0.00083265676643894 0.000830308607794758 0.00082772361505058 0.000824938169059018 0.000821999031998487 0.000818962828620599 0.000815895292304669 0.000812870257504962 0.000809968382400114 0.000807275590820441 0.000804881231577141 0.000802875966440123 0.000801349415102328 0.000800387605754524 0.000800070302076497 0.000800468299038926 0.000801640798443881 0.000803632987317082 0.000806473945889372 0.000810175004794738 0.00081472865396567 0.000820108079310655 0.000826267371647781 0.000833142419750401 0.000840652469751945 0.000848702312114787 0.00085718504567031 0.000865985369098499 0.000874983361411719 0.000884058734258593 0.000893095566683463 0.000901987565076838 0.000910643924028636 0.000918995894391529 0.000927004188987027 0.000934667368021525 0.00094203133738687 0.000949200051073149 0.00095634741624372 0.00096373023333167 0.000971701738418173 0.000980724929365291 0.00099138435086997 0.00100439443283011 0.00102060194955945 0.00104097992702598 0.00106661068982001 0.00109865700233818 0.00113832247515161 0.00118680517083815 0.00124525073549232 0.00131471230647682 0.00139612325025673 0.00149028577215753 0.00159787478189276 0.00171945347401529
0.00206149770113001 0.00197159238841534 0.00188505087772202 0.00180186098049259 0.00172201412835332 0.00164550524843715 0.00157233255499335 0.0015024972328692 0.00143600298465621 0.00137285541014625 0.00131306118501515 0.00125662700640117 0.00120355827759943 0.00115385751394798 0.0011075224685791 0.00106454400104717 0.00102490374392148 0.000988571660615012 0.000955503628186724 0.000925639215427627 0.000898899851202355 0.000875187582352066 0.000854384597905098 0.000836353644710584 0.000820939382977398 0.000807970639114209 0.000797263422807023 0.000788624501336796 0.000781855279197319 0.00077675572095591 0.000773128078210246 0.000770780229365122 0.000769528502374363 0.000769199914069117 0.000769633816118709 0.000770682981537204 0.000772214195025817 0.000774108426152191 0.000776260668897703 0.000778579527567347 0.000780986620479389 0.000783415861747341 0.000785812669690762 0.000788133139186772 0.000790343205293921 0.000792417817054847 0.000794340133560127 0.000796100749036022 0.000797696949719795 0.000799132002406948 0.000800414472599595 0.00080155756897133 0.000802578510252054 0.000803497910496461 0.000804339178942808 0.000805127931217807 0.00080589140942899 0.000806657909666784 0.000807456216552664 0.000808315045673077 0.000809262495980866 0.000810325515463027 0.000811529384509238 0.000812897222412931 0.000814449523225466 0.000816203727718971 0.000818173838453862 0.000820370084858163 0.000822798644820958 0.000825461428579447 0.000828355929706666 0.000831475146824166 0.000834807578384527 0.000838337291550192 0.000842044064974101 0.000845903604228304 0.000849887827815468 0.00085396522122242 0.000858101256342521 0.000862258873853603 0.000866399026795386 0.000870481284601386 0.000874464498223977 0.000878307528662787 0.000881970043162583 0.000885413385523197 0.000888601529288083 0.000891502125044186 0.000894087655512438 0.000896336714485414 0.000898235427777958 0.000899779035946611 0.000900973659251841 0.000901838264639219 0.000902406851673826 0.00090273086833696 0.000902881857067811 0.000902954314725632 0.000903068725363356 0.000903374689825797 0.000904054029734927 0.000905323684983824 0.000907438155649866 0.00091069116740261 0.000915416176149441 0.000921985291725415 0.000930806217043497 0.000942316894970509 0.000956977749862418 0.00097526170366069 0.000997642504772313 0.00102458226227189 0.00105651933410048 0.00109385778684602 0.00113695948004655 0.00118613945295906
0.00270236097938916 0.00260464765164085 0.002509145193735 0.00241588579296219 0.0023249044034426 0.00223623881215706 0.00214992970517284 0.00206602072809616 0.00198455853266837 0.00190559279878655 0.00182917621800847 0.0017553644207581 0.00168421582499834 0.00161579137918908 0.00155015416715399 0.00148736883749632 0.00142750081617381 0.00137061525885266 0.00131677570118187 0.00126604237197794 0.00121847014848412 0.00117410615619286 0.00113298704926878 0.0010951360509227 0.00106055988332584 0.00102924576797375 0.00100115872097608 0.000976239392798442 0.000954402698109021 0.000935537441723996 0.000919507071019935 0.000906151581842683 0.000895290489812762 0.000886726672058993 0.000880250804705061 0.000875646081524583 0.000872692902443809 0.000871173261205185 0.000870874627296026 0.000871593193643928 0.000873136435466975 0.000875324987753973 0.00087799389442473 0.000880993310570205 0.000884188752336726 0.000887460990446554 0.000890705676783265 0.000893832782280302 0.000896765911161484 0.000899441543236446 0.000901808243587621 0.000903825868187374 0.000905464784962104 0.000906705122536108 0.00090753605317359 0.000907955112063132 0.000907967551818719 0.000907585728683728 0.000906828515234424 0.000905720733236687 0.000904292599604365 0.000902579178055973 0.000900619829037483 0.000898457650733149 0.000896138904537366 0.000893712419207652 0.000891228969087531 0.00088874062329094 0.000886300064585401 0.0008839598788816 0.000881771818703119 0.000879786046691093 0.000878050367988221 0.000876609463097681 0.000875504135347209 0.000874770589201832 0.000874439757173971 0.000874536693779897 0.000875080054775121 0.00087608167869419 0.000877546285552441 0.000879471304567946 0.000881846839126998 0.000884655773249465 0.000887874019810656 0.000891470907099495 0.000895409697220356 0.000899648227629354 0.000904139665888085 0.00090883336759337 0.000913675828370521 0.000918611722722472 0.000923585025244005 0.000928540213070413 0.000933423552225321 0.000938184474572202 0.000942777056135199 0.000947161611442653 0.000951306422002172 0.000955189619755284 0.000958801247954646 0.000962145521851179 0.000965243309083471 0.000968134843697222 0.000970882676991198 0.000973574851155583 0.000976328256068222 0.000979292093624434 0.000982651326075704 0.000986629924633775 0.000991493664140825 0.000997552134952696 0.00100515957605658 0.0010147140924024 0.00102665482913022 0.00104145676259518
0.00166858652982963 0.00160440918170087 0.00154307187370366 0.00148454885496777 0.00142881580976369 0.00137584935786255 0.00132562646961642 0.00127812379306597 0.00123331689437671 0.00119117941824539 0.00115168218158346 0.00111479222156364 0.00108047182755254 0.00104867759481022 0.00101935954512184 0.000992460364555567 0.000967914810108754 0.000945649334097387 0.000925581967192603 0.000907622488106323 0.000891672890958031 0.000877628141945917 0.000865377197265709 0.00085480423660918 0.000845790053123197 0.000838213532874322 0.000831953155229518 0.000826888449800105 0.000822901354607479 0.000819877432335807 0.000817706915205252 0.000816285562535466 0.000815515327228378 0.000815304837375727 0.0008155697066247 0.000816232691813823 0.00081722371897962 0.000818479799541176 0.00081994485775791 0.000821569488874205 0.00082331066510581 0.000825131404102232 0.000827000411972282 0.000828891710546454 0.000830784256371638 0.000832661557042573 0.000834511288886697 0.000836324918734196 0.000838097331496293 0.000839826464522328 0.000841512949174694 0.000843159759719779 0.00084477186945591 0.000846355913956283 0.000847919861369742 0.000849472689878229 0.000851024072627502 0.000852584070715589 0.000854162835119315 0.00085577031875199 0.000857416000158617 0.000859108620607488 0.000860855936603195 0.000862664490063569 0.000864539398559805 0.000866484168120589 0.000868500531138476 0.000870588311903142 0.0008727453222058 0.000874967289348003 0.000877247818732016 0.000879578393046497 0.000881948409893747 0.000884345259563665 0.000886754444558164 0.000889159742432951 0.000891543413566928 0.000893886455613089 0.000896168906640455 0.000898370199351542 0.000900469569269072 0.000902446520414901 0.000904281352763607 0.000905955756614938 0.000907453479977748 0.000908761076049898 0.000909868738859475 0.000910771236009425 0.000911468948137794 0.000911969024967875 0.00091228666748747 0.000912446544493777 0.000912484349118582 0.000912448496413908 0.000912401956040674 0.000912424203777543 0.000912613261175082 0.00091308777349807 0.000913989051708413 0.00091548297478427 0.000917761615462989 0.000921044418389879 0.000925578729755245 0.000931639459399949 0.000939527659828695 0.000949567842187215 0.000962103925825078 0.000977493838369872 0.00099610294003804 0.0010182966188117 0.00104443255994561 0.00107485329613671 0.0011098796616204 0.00114980569001143 0.00119489532308962 0.00124538107087441
0.00226800644544921 0.0021833056309335 0.0021010571724182 0.00202125358973445 0.00194388903528518 0.00186895921912861 0.00179646132009103 0.00172639387878502 0.00165875666765598 0.00159355053238533 0.00153077719818192 0.00147043903375409 0.00141253876516332 0.00135707913143642 0.00130406247391579 0.00125349025205157 0.00120536247991006 0.00115967708032806 0.0011164291576048 0.00107561019504859 0.00103720719061538 0.00100120175212271 0.000967569182650971 0.000936277595988471 0.00090728711024101 0.00088054917366106 0.000856006078915297 0.00083359071913429 0.000813226630384484 0.000794828350657247 0.000778302106028132 0.000763546812196137 0.000750455356770692 0.000738916107291804 0.000728814574622811 0.000720035152828891 0.000712462855629584 0.000705984975508084 0.000700492603130877 0.000695881959854945 0.000692055512599502 0.000688922856297084 0.000686401363052394 0.000684416608159093 0.000682902590935073 0.000681801773070424 0.000681064959263865 0.000680651044934975 0.000680526654354237 0.000680665690200116 0.000681048812812356 0.000681662864626054 0.000682500252709036 0.000683558300147399 0.000684838575317255 0.000686346206869672 0.00068808919151758 0.000690077701385963 0.000692323397693556 0.000694838757767751 0.000697636422762591 0.000700728573825363 0.000704126344704695 0.000707839278897528 0.000711874839280865 0.000716237977717402 0.000720930771362929 0.000725952131344102 0.000731297588184137 0.000736959156891457 0.000742925283099912 0.000749180870154247 0.000755707385678717 0.000762483045036966 0.000769483068267186 0.000776680006595909 0.000784044134535367 0.000791543903834136 0.00079914645616545 0.000806818192357695 0.000814525397133629 0.000822234919678118 0.000829914911812864 0.000837535627065919 0.000845070285382473 0.000852496009563618 0.000859794840637767 0.000866954840120943 0.000873971287387581 0.000880847979921138 0.000887598642802204 0.000894248451106159 0.000900835664512774 0.00090741336694355 0.000914051294917276 0.000920837726089551 0.000927881383739001 0.000935313293679178 0.000943288507610865 0.000951987582457641 0.000961617681008754 0.000972413138882054 0.000984635331457911 0.000998571678283807 0.00101453364796107 0.00103285367882579 0.00105388101149759 0.00107797653433268 0.00110550686056001 0.00113683796793981 0.00117232881594029 0.00121232539099956 0.00125715560485041 0.00130712538459212 0.00136251616067154 0.00142358380520405
0.00322026279446769 0.00300171768027038 0.00279729450563952 0.00260661860774819 0.00242932123697402 0.00226503648820373 0.00211339726216705 0.00197403016074451 0.00184654930885998 0.00173054924168489 0.00162559720313694 0.00153122545640763 0.00144692446973516 0.00137213804207594 0.00130626148608971 0.0012486438110729 0.00119859441571118 0.00115539416163323 0.00111830999173662 0.00108661166676053 0.00105958888067971 0.00103656705252342 0.00101692043884311 0.00100008174175076 0.000985547950165775 0.000972882623554168 0.000961715143104355 0.000951737607185896 0.000942700066516464 0.000934404725371059 0.000926699622170705 0.000919472179073449 0.000912642896317314 0.0009061593731062 0.000899990765354875 0.000894122739991011 0.000888552952042444 0.000883287050168583 0.000878335204641826 0.000873709145685391 0.000869419696904548 0.000865474786438509 0.000861877916223023 0.000858627066739308 0.000855714010759869 0.000853124005014325 0.000850835823960634 0.000848822095383347 0.000847049894055552 0.00084548154750708 0.000844075607380546 0.000842787940999042 0.000841572900483466 0.000840384530738412 0.000839177782556922 0.000837909702421521 0.000836540576094973 0.000835035008052657 0.000833362923388335 0.000831500482315678 0.000829430899988024 0.000827145165895783 0.000824642657486642 0.000821931642133531 0.000819029660023853 0.00081596377834125 0.000812770704204408 0.000809496740796226 0.000806197567904715 0.000802937825621745 0.000799790478358504 0.000796835936535673 0.000794160916027406 0.000791857021231066 0.000790019047351802 0.000788743011257034 0.000788123938026316 0.000788253451109048 0.000789217236328675 0.000791092471303702 0.000793945329229873 0.000797828676405059 0.000802780083730878 0.000808820262480161 0.000815952013686396 0.000824159751543976 0.000833409626653451 0.000843650240718059 0.000854813913603529 0.000866818441500357 0.000879569272070565 0.000892962021143101 0.000906885262740609 0.000921223539875794 0.000935860563582348 0.000950682590174221 0.000965581989433269 0.000980461037424981 0.000995235985449257 0.00100984147037224 0.00102423533960349 0.00103840396492527 0.00105236811030484 0.00106618939637942 0.00107997736355488 0.00109389706995484 0.00110817706380468 0.00112311743610283 0.00113909748689534 0.00115658233593905 0.00117612759733667 0.00119838106405302 0.00122408028051603 0.00125404500458848 0.00128916395326675 0.00133037591642653
0.00172641983242584 0.00166471246455646 0.00160553805880606 0.0015488415702119 0.00149457121294642 0.00144267823121967 0.00139311663109418 0.00134584287083815 0.0013008155081071 0.0012579948032208 0.00121734227913914 0.00117882024046914 0.00114239125596195 0.00110801761145055 0.00107566074295341 0.00104528066258332 0.00101683539274651 0.00099028042663077 0.000965568234853297 0.000942647839052483 0.000921464472874922 0.000901959349023227 0.000884069547716477 0.000867728037164057 0.000852863830740021 0.000839402278910161 0.000827265487172362 0.000816372844935401 0.000806641644959462 0.000797987769172872 0.000790326414643948 0.000783572833292771 0.000777643060443136 0.000772454610236883 0.000767927119853977 0.00076398292895356 0.000760547585341363 0.000757550272217486 0.00075492415619215 0.000752606658411735 0.000750539653539334 0.000748669602990666 0.000746947629803024 0.000745329542910317 0.000743775818526808 0.000742251545925569 0.000740726344238428 0.000739174256099912 0.000737573623078695 0.000735906946950596 0.00073416074000137 0.000732325366741218 0.000730394878680214 0.00072836684316538 0.000726242166724112 0.000724024912890049 0.000721722114118796 0.000719343577116891 0.00071690168072429 0.000714411165397194 0.000711888913346772 0.000709353718500696 0.000706826045665655 0.000704327778598937 0.000701881957128707 0.000699512504015905 0.000697243942899949 0.000695101109417843 0.000693108858410293 0.000691291771000857 0.000689673866227669 0.000688278322770887 0.000687127217122953 0.000686241285226164 0.000685639715119878 0.000685339978445556 0.000685357708725766 0.000685706634133362 0.000686398572011589 0.000687443491687713 0.000688849651195396 0.000690623812415216 0.000692771537917564 0.000695297571498579 0.000698206303107775 0.000701502317576915 0.000705191025336452 0.000709279372082143 0.000713776623165435 0.000718695217178667 0.00072405168177573 0.000729867603050896 0.000736170637694033 0.000742995554562092 0.000750385289123914 0.000758391990482187 0.00076707803635032 0.000776516986653792 0.000786794441646522 0.000798008766032682 0.000810271637256546 0.00082370837464307 0.00083845800735625 0.000854673044094424 0.000872518916733624 0.000892173084055525 0.000913823799997331 0.000937668572366505 0.000963912360891484 0.000992765585196585 0.00102444203096048 0.00105915675344245 0.00109712407977081 0.00113855580414864 0.00118365965413135 0.00123263808347327
0.00196409594025367 0.00187685675894729 0.00179264241809215 0.00171145757836953 0.00163331038864063 0.00155821240031802 0.00148617841374796 0.00141722623183976 0.00135137629079762 0.00128865113236586 0.00122907467716736 0.00117267125556008 0.00111946435247851 0.00106947502795951 0.00102271998781303 0.00097920930153034 0.000938943798733019 0.000901912221377041 0.000868088263941695 0.000837427691655153 0.000809865777177429 0.000785315325941955 0.000763665556364257 0.000744782054366853 0.000728507931721611 0.000714666195278307 0.000703063200005559 0.00069349293872132 0.000685741838782843 0.000679593704826821 0.000674834468019888 0.000671256465543704 0.000668662061451519 0.00066686651267045 0.000665700066498641 0.000665009339241296 0.000664658066573809 0.00066452733640233 0.00066451541866494 0.00066453729878541 0.000664524007107998 0.000664421819367725 0.000664191385700185 0.000663806829464725 0.000663254843028739 0.000662533795904001 0.00066165286116204 0.000660631158674715 0.000659496908154196 0.000658286580981722 0.000657044037242402 0.000655819633143279 0.00065466928407143 0.000653653469996504 0.000652836172810087 0.000652283739566873 0.00065206367143291 0.000652243345286379 0.00065288868303268 0.000654062792221386 0.000655824609753817 0.000658227587424309 0.000661318462812498 0.000665136160775941 0.000669710868918314 0.00067506332475636 0.000681204343218443 0.000688134601418344 0.000695844684573793 0.000704315383910288 0.000713518225777599 0.000723416202149738 0.000733964666879725 0.000745112359785834 0.00075680252163634 0.000768974066816323 0.000781562786161148 0.000794502559285811 0.000807726563003514 0.00082116846947866 0.000834763634169023 0.000848450279112083 0.000862170681559736 0.000875872381360427 0.000889509422821515 0.000903043648122828 0.000916446059691195 0.000929698268229658 0.000942794041240049 0.000955740963614785 0.000968562216938263 0.000981298477094652 0.000994009920139349 0.00100677831368725 0.00101970915481688 0.00103293379549521 0.00104661147296974 0.00106093113630502 0.0010761129331914 0.00109240919646245 0.00111010475210608 0.00112951636600036 0.00115099116178183 0.00117490388345045 0.00120165294703173 0.00123165532472539 0.00126534042439618 0.00130314325159453 0.0013454972493563 0.00139282728022385 0.00144554322730734 0.00150403463937324 0.00156866673539909 0.00163977793615485 0.00171767893132206 0.00180265314780576
0.00276160643503635 0.00257036299465632 0.0023911226877427 0.00222359366448138 0.00206749281400391 0.00192254386562398 0.00178847459364874 0.0016650129223248 0.00155188175739839 0.00144879245689085 0.00135543701791667 0.00127147931206663 0.00119654603926084 0.00113021843952991 0.00107202610567614 0.00102144434307352 0.000977896300796945 0.000940760503168608 0.000909383530481603 0.000883096656070081 0.000861234526111901 0.000843153684961469 0.000828248956901821 0.000815966277154845 0.000805811304313532 0.000797353830755764 0.00079022850180381 0.00078413261824586 0.000778821861534811 0.000774104710663198 0.000769836180132371 0.000765911350115276 0.000762259013936631 0.000758835649021235 0.000755619829000616 0.000752607134019637 0.000749805578111472 0.000747231550914826 0.000744906260627637 0.000742852661563133 0.000741092849554044 0.000739645909381139 0.000738526198742252 0.000737742052175002 0.00073729488552345 0.000737178677184148 0.000737379797015941 0.000737877148199378 0.000738642582235336 0.000739641543405104 0.000740833896839035 0.000742174894174961 0.000743616232546096 0.000745107166179284 0.0007465956347971 0.000748029378716444 0.000749357016751363 0.000750529069056241 0.000751498912648577 0.000752223662339148 0.000752664973772407 0.000752789768400996 0.000752570882389389 0.000751987642633744 0.000751026373497039 0.000749680837538586 0.000747952612430674 0.000745851404663141 0.000743395298437014 0.000740610935541201 0.000737533618903897 0.000734207329213134 0.000730684640429265 0.000727026516569787 0.000723301968973843 0.000719587550890735 0.000715966665131877 0.000712528661400977 0.000709367703489832 0.000706581393447701 0.000704269150787082 0.000702530359853173 0.000701462317349656 0.000701158033696513 0.00070170396402305 0.000703177765091581 0.000705646189321038 0.000709163234027194 0.000713768659941013 0.000719486978085758 0.000726326978254119 0.000734281839624285 0.000743329828043814 0.000753435550614459 0.000764551710662921 0.000776621287780895 0.000789580060272003 0.000803359389621479 0.000817889197190297 0.000833101078937172 0.000848931522102908 0.000865325204723815 0.000882238373396152 0.000899642304470741 0.000917526857505116 0.000935904127408637 0.000954812191071945 0.000974318926729498 0.000994525857543406 0.00101557193690391 0.00103763715137164 0.00106094577061432 0.00108576902712128 0.0011124269675151 0.00114128919234418 0.00117277420373384
0.0019562289845316 0.00187813068120296 0.00180270276471573 0.00172996270158175 0.00165992934118133 0.00159262261396249 0.00152806314620344 0.00146627177488719 0.00140726894568919 0.0013510739776797 0.00129770418062256 0.00124717381530564 0.00119949289475375 0.00115466583491834 0.00111268997768022 0.00107355402641298 0.0010372364538885 0.00100370396205336 0.000972910090392082 0.000944794080828102 0.000919280108918973 0.000896276980706742 0.000875678370808462 0.000857363641299084 0.000841199236322052 0.0008270405999497 0.000814734521416446 0.000804121778812323 0.000795039934117516 0.00078732613073944 0.000780819758192877 0.000775364873597515 0.000770812301338559 0.000767021365521601 0.000763861240568232 0.000761211930615868 0.000758964906941262 0.000757023444309368 0.000755302702717202 0.000753729601695788 0.000752242531527476 0.000750790940721651 0.000749334832937763 0.000747844200061659 0.000746298411888093 0.000744685577186665 0.00074300188601841 0.000741250939104552 0.000739443066834075 0.000737594638106797 0.000735727357596258 0.000733867549137434 0.000732045422752692 0.000730294323280286 0.000728649959624652 0.000727149615243704 0.000725831342557805 0.000724733146403168 0.000723892164324659 0.000723343854237017 0.0007231212025923 0.00072325396843945 0.000723767980374183 0.000724684504257063 0.000726019699516244 0.00072778418077829 0.000729982699504454 0.000732613957385045 0.000735670559670789 0.000739139112705376 0.000743000465994288 0.000747230095554016 0.000751798622331101 0.000756672457402394 0.000761814564606818 0.000767185331260697 0.000772743538618644 0.000778447425631635 0.000784255842126033 0.000790129490548856 0.000796032258638484 0.000801932648506941 0.000807805310368251 0.00081363269118584 0.000819406809472867 0.000825131166897312 0.00083082280467266 0.000836514507251809 0.000842257146781766 0.000848122148182461 0.000854204035659082 0.000860622996184065 0.000867527363727043 0.000875095890478212 0.000883539630338286 0.000893103220119989 0.000904065312776714 0.000916737904911287 0.000931464320233495 0.000948615673381277 0.000968585751765938 0.000991784414273821 0.00101862979797403 0.0010495398156929 0.00108492357654456 0.00112517342741596 0.00117065827043243 0.00122171866045412 0.00127866395743511 0.00134177155092223 0.00141128794172725 0.00148743129993187 0.0015703950372799 0.00166035193125397 0.0017574583972022 0.00186185859727815
0.00199700610097799 0.00192158475807902 0.00184879505158861 0.00177864807223362 0.00171115660100238 0.00164633468677124 0.00158419713710766 0.00152475890972954 0.00146803439305551 0.00141403656652964 0.00136277603532273 0.00131425993994726 0.00126849074951859 0.00122546495788626 0.00118517171435675 0.00114759143450364 0.00111269445036995 0.00108043977146668 0.00105077403625731 0.0010236307361188 0.000998929788276572 0.000976577519968778 0.000956467103425663 0.000938479451963885 0.000922484554770215 0.000908343195842293 0.000895908975245658 0.000885030531807662 0.000875553857677052 0.000867324597190016 0.000860190233908264 0.00085400208803122 0.00084861706854364 0.000843899147395597 0.000839720544207385 0.000835962627727206 0.000832516553667551 0.000829283667468258 0.000826175705368922 0.000823114828627943 0.00082003352462504 0.000816874405735653 0.000813589932970182 0.000810142086982659 0.000806502004574893 0.000802649594522527 0.000798573142581648 0.000794268911975768 0.000789740742528533 0.000784999648881837 0.000780063415893197 0.000774956187306536 0.000769708042116371 0.000764354551693609 0.000758936309728449 0.000753498426419086 0.000748089978162684 0.000742763404381764 0.000737573844150753 0.000732578407083699 0.000727835375596813 0.000723403339215311 0.000719340266030421 0.000715702521611491 0.000712543851394218 0.000709914348417348 0.000707859433769409 0.000706418881647413 0.00070562592391472 0.000705506469944384 0.000706078475977188 0.00070735149410402 0.000709326424504444 0.000711995486252173 0.000715342412624888 0.000719342867360745 0.000723965069644753 0.000729170608611861 0.00073491542341299 0.000741150922678254 0.000747825217514502 0.00075488444467519 0.000762274160761608 0.00076994079365511 0.00077783314322499 0.000785903929135974 0.000794111388796208 0.000802420932703492 0.000810806867322877 0.00081925419680437 0.000827760513987952 0.000836337987834692 0.00084501544822168 0.000853840559378353 0.000862882059601651 0.000872232026779723 0.000882008106433229 0.000892355611839972 0.000903449375432534 0.000915495199705224 0.000928730728470706 0.000943425541667074 0.00095988027675426 0.000978424605399958 0.000999413952568017 0.00102322493898175 0.00105024965269403 0.00108088899718368 0.00111554549921777 0.00115461606167724 0.00119848518897747 0.00124751918034228 0.00130206168057487 0.00136243081827054 0.00142891797935445 0.00150178809406775
0.00231605880005192 0.00222716732607399 0.00214117007586859 0.00205804770167456 0.00197778410653927 0.00190036627714072 0.00182578408095299 0.0017540300193267 0.00168509892685606 0.00161898760632241 0.00155569438769525 0.00149521859934103 0.00143755994000468 0.00138271774160908 0.00133069011582067 0.00128147298201325 0.00123505898102412 0.00119143628808381 0.00115058734940245 0.0011124875796217 0.00107710407073013 0.00104439437561939 0.00101430543932058 0.00098677275597952 0.00096171982782203 0.000939057992359628 0.000918686665602045 0.000900494023188963 0.000884358110682789 0.000870148342445206 0.000857727319692458 0.000846952876271932 0.000837680248097674 0.000829764260081142 0.000823061432154312 0.000817431921556226 0.000812741239052922 0.000808861699103237 0.000805673585448083 0.000803066032180412 0.000800937634885589 0.00079919681654902 0.000797761978840113 0.000796561471722261 0.000795533413910913 0.000794625394338848 0.000793794081236813 0.000793004761314294 0.000792230827293288 0.000791453228029193 0.000790659891857142 0.000789845130735586 0.000789009030279955 0.000788156828884892 0.000787298287810026 0.000786447053309067 0.000785620011573207 0.000784836637386904 0.000784118337898096 0.000783487793729157 0.000782968300727129 0.000782583116895268 0.000782354820380747 0.000782304685715298 0.000782452086723028 0.000782813935525814 0.000783404167797986 0.000784233284782805 0.000785307962533609 0.000786630738363909 0.000788199783616825 0.000790008770644425 0.000792046840422251 0.00079429867564524 0.00079674468258903 0.000799361283632342 0.000802121321258884 0.000804994573707644 0.00080794838231682 0.000810948391048023 0.000813959399719737 0.000816946334080806 0.000819875337946713 0.00082271499512775 0.000825437691594851 0.000828021131101261 0.000830450019983532 0.000832717938713775 0.000834829418470319 0.00083680223975158 0.000838669965937689 0.000840484716400058 0.000842320169664076 0.000844274765309348 0.000846475041773388 0.000849079004172416 0.000852279360924167 0.000856306401661327 0.000861430216591846 0.00086796188953905 0.00087625325041948 0.000886694771568482 0.000899711262729537 0.00091575518382727 0.000935297658173685 0.000958817607787078 0.000986789787368662 0.00101967277654154 0.00105789811082152 0.00110186163317741 0.00115191783577199 0.00120837750902505 0.00127150853818118 0.00134153929966017 0.0014186638826746 0.00150304831011399
0.0016528148644556 0.0015663060059163 0.0014874629955091 0.00141584675855091 0.0013509985500943 0.00129244250122075 0.00123968968903758 0.00119224360092722 0.00114960670116525 0.00111128767515197 0.001076808849074 0.0010457132746488 0.00101757102780278 0.000991984380600135 0.000968591642932218 0.000947069608748287 0.000927134660396747 0.000908542671767908 0.000891087902850603 0.000874601098201526 0.000858946996757184 0.000844021438773503 0.000829748225252761 0.000816075852248282 0.000802974211295988 0.000790431320572449 0.000778450130529992 0.000767045433046675 0.000756240894240813 0.000746066227294598 0.0007365545219034 0.000727739750090693 0.000719654472764857 0.000712327776087618 0.000705783470106008 0.000700038582876005 0.000695102180602793 0.000690974537683238 0.000687646670145023 0.000685100232623819 0.000683307764045618 0.000682233252210702 0.000681832974209292 0.000682056559458813 0.000682848216093341 0.000684148059806755 0.000685893486769288 0.00068802053819308 0.000690465212455628 0.000693164690259937 0.000696058448074068 0.000699089244201795 0.000702203969686725 0.000705354362516698 0.000708497588247588 0.000711596693150314 0.00071462093766232 0.000717546018419628 0.000720354186803339 0.000723034270982656 0.000725581607148716 0.000727997884197792 0.000730290904696341 0.00073247426374652 0.000734566946480733 0.000736592844399708 0.000738580190856751 0.000740560916566109 0.000742569927332694 0.000744644308090374 0.000746822459905696 0.000749143179663914 0.000751644695671811 0.000754363676075185 0.000757334230603327 0.000760586929413771 0.000764147865369743 0.000768037787719527 0.000772271335516542 0.000776856398306408 0.000781793629347069 0.00078707613337892 0.000792689346761368 0.000798611123264479 0.000804812034236842 0.000811255887974244 0.00081790047010235 0.000824698505250818 0.000831598840246751 0.000838547850828357 0.000845491077238872 0.000852375098913019 0.000859149664495434 0.000865770100408375 0.000872200027980851 0.000878414425759278 0.00088440307831696 0.000890174454283293 0.000895760052613107 0.000901219243694855 0.000906644607361935 0.000912167727890073 0.000917965341083671 0.000924265634885081 0.000931354379731155 0.000939580409774029 0.000949359804855696 0.000961177964120035 0.000975588666190735 0.000993209245194954 0.00101471125012589 0.00104080644263911 0.00107222870534664 0.00110971325689745 0.00115397528411131 0.00120569045506976
0.00141830381691684 0.00133951207231602 0.00126845755581893 0.00120475178363986 0.00114797176602686 0.00109766046160153 0.00105332994142045 0.00101446735285525 0.000980543390540124 0.00095102261323557 0.000925374680849555 0.000903085487609183 0.00088366724920483 0.000866666827189191 0.000851671874713384 0.000838314690580295 0.000826273917729143 0.000815274389397214 0.000805085508986902 0.000795518562964256 0.000786423332020255 0.000777684305931917 0.000769216739218908 0.000760962719205501 0.000752887361732275 0.000744975204961856 0.000737226838521322 0.000729655782354909 0.000722285615327031 0.000715147345941253 0.000708277014795193 0.000701713519066289 0.000695496652129733 0.00068966535527035 0.000684256182425694 0.000679301982230276 0.00067483080370721 0.000670865032342929 0.000667420761772558 0.000664507402923778 0.000662127527474361 0.000660276936365217 0.000658944937483008 0.000658114810219386 0.000657764429051637 0.000657867014158774 0.000658391974697036 0.000659305809862318 0.000660573034165076 0.000662157096132266 0.000664021263584223 0.000666129453211271 0.000668446987006514 0.000670941262797422 0.00067358233038003 0.00067634336842947 0.000679201060330302 0.000682135869348607 0.000685132215225323 0.000688178555370559 0.000691267374558088 0.000694395087445585 0.000697561858524636 0.000700771344360813 0.000704030363302022 0.000707348498268207 0.000710737638909342 0.00071421147023872 0.00071778491594479 0.000721473545774273 0.000725292957782796 0.000729258147586044 0.000733382878114612 0.000737679064519495 0.000742156189780496 0.000746820767148351 0.000751675865674881 0.000756720714811092 0.000761950403360579 0.000767355687004143 0.000772922917345282 0.000778634104005268 0.000784467120009101 0.000790396059600071 0.000796391756984971 0.000802422474447718 0.000808454768850983 0.000814454546883766 0.000820388321573763 0.000826224685268769 0.000831936017664942 0.000837500450944672 0.000842904117422712 0.000848143707654221 0.000853229367637867 0.000858187961524553 0.000863066719079484 0.000867937272745137 0.000872900064747075 0.000878089066409694 0.000883676696474719 0.000889878749998054 0.000896959053600711 0.000905233451783612 0.000915072614439599 0.000926903062040147 0.000941205767493195 0.0009585117574507 0.000979394341848231 0.00100445796869542 0.00103432420389421 0.00106961588561116 0.00111094095888052 0.00115887770746847 0.001213962968087 0.00127668444421525
0.00198096483131055 0.00186709736244008 0.00176172335546004 0.00166451177929769 0.0015751163602902 0.0014931738626243 0.00141830304290406 0.00135010452344697 0.00128816179452947 0.00123204348257601 0.00118130691279753 0.00113550286380969 0.0010941812788019 0.00105689758668898 0.00102321921820678 0.000992731888176411 0.000965045256261427 0.000939797663249284 0.000916659749616842 0.000895336877438435 0.000875570378244653 0.000857137727070702 0.000839851792290018 0.000823559333261766 0.000808138918323778 0.000793498420809137 0.00077957222709292 0.000766318263716105 0.00075371492454224 0.000741757956449226 0.000730457344832658 0.000719834228885294 0.000709917871195378 0.000700742706105306 0.000692345495462603 0.000684762627423622 0.00067802760203883 0.000672168754433116 0.000667207270449993 0.000663155548898848 0.00066001595788481 0.000657780019866188 0.000656428041921627 0.000655929186030605 0.00065624195152524 0.000657315021070331 0.000659088405017969 0.000661494808556708 0.000664461142424354 0.000667910100774594 0.000671761737928271 0.00067593498753713 0.000680349081310557 0.00068492483827792 0.000689585808281045 0.000694259264170168 0.000698877045603046 0.000703376263413581 0.000707699877291234 0.000711797161509212 0.000715624073873084 0.000719143542423393 0.000722325683009457 0.000725147958917678 0.000727595291523342 0.00072966012857317 0.000731342474241306 0.000732649882701168 0.000733597414511061 0.000734207552795593 0.000734510073923327 0.000734541865242642 0.000734346680509972 0.000733974821983769 0.000733482736974024 0.000732932516026195 0.000732391280212723 0.000731930446350471 0.000731624861664964 0.000731551803701002 0.000731789847184472 0.000732417607129324 0.000733512376402268 0.000735148685852353 0.000737396824995252 0.000740321370346704 0.000743979775530576 0.000748421081158386 0.000753684802463253 0.000759800048007126 0.000766784914043701 0.000774646186479568 0.000783379367591168 0.00079296902911357 0.000803389478599263 0.000814605713993157 0.000826574632682036 0.000839246457007078 0.000852566337791369 0.000866476100651708 0.000880916105984725 0.000895827200797602 0.000911152749216452 0.000926840736366859 0.000942845947368649 0.000959132228603453 0.000975674841753888 0.000992462921593201 0.00100950204649103 0.00102681692470814 0.00104445419019285 0.00106248528755713 0.00108100940752475 0.00110015641046671 0.00112008964780006 0.00114100855934188
0.00205262796477082 0.00198172451658529 0.00191303087273418 0.00184652866932264 0.00178220155157478 0.001720035030977 0.00166001632229774 0.00160213415726578 0.00154637857146765 0.00149274066090495 0.00144121230468632 0.00139178585057579 0.00134445376064801 0.00129920821518545 0.00125604067426441 0.00121494139827617 0.00117589893095321 0.00113889955131255 0.00110392670422557 0.00107096042293546 0.00103997676054171 0.00101094725093667 0.000983838422516243 0.000958611389754162 0.00093522154799531 0.000913618395233063 0.000893745500988578 0.00087554063672571 0.000858936074796796 0.000843859054265098 0.000830232402842031 0.000817975295481476 0.000807004122743504 0.000797233436590625 0.000788576938275396 0.000780948472575245 0.000774262994671528 0.00076843748003801 0.000763391753207038 0.000759049217556313 0.000755337474671776 0.000752188827857588 0.000749540669593546 0.000747335756954118 0.000745522382115289 0.000744054447121562 0.000742891453181114 0.000741998415070865 0.000741345710947328 0.000740908877160352 0.00074066835671419 0.000740609208957179 0.00074072078701431 0.00074099638849007 0.000741432884115887 0.000742030328335539 0.000742791555326612 0.00074372176364993 0.000744828092590783 0.000746119193289296 0.000747604797924847 0.000749295290473301 0.000751201282863731 0.00075333320070865 0.000755700883094516 0.000758313201174112 0.00076117770045441 0.000764300271699632 0.000767684855249422 0.000771333183276217 0.000775244564079894 0.0007794157119541 0.000783840625495159 0.000788510516481163 0.000793413790690315 0.000798536081286225 0.000803860334725826 0.000809366948588045 0.00081503396031162 0.000820837285595211 0.000826751005172974 0.000832747698838228 0.000838798825935392 0.000844875152088947 0.00085094722263048 0.000856985884031856 0.000862962855602293 0.00086885135472912 0.000874626779998993 0.000880267457573863 0.000885755457159024 0.000891077484703223 0.000896225859526664 0.000901199583729403 0.000906005511337323 0.000910659623452572 0.000915188413405453 0.000919630382201619 0.000924037639001478 0.000928477593472578 0.000933034716142273 0.000937812328962674 0.000942934370909363 0.000948547062820161 0.000954820372599878 0.000961949158206286 0.00097015384447219 0.000979680475271682 0.000990799980513562 0.00100380651432229 0.00101901476229174 0.00103675618501403 0.00105737426041093 0.00108121890021148 0.00110864033033618 0.00113998281988482
0.00195062367003041 0.00187809663129388 0.00180804951427408 0.00174047594461224 0.00167537163136159 0.00161273413257123 0.00155256257034034 0.00149485728679025 0.00143961943220722 0.0013868504769338 0.00133655163964174 0.00128872322663623 0.00124336388005283 0.00120046973740957 0.00116003351107441 0.00112204350375533 0.00108648258484619 0.00105332716180851 0.00102254618986635 0.000994100270976129 0.000967940897956888 0.000944009900488497 0.000922239145328109 0.000902550533040426 0.00088485631805677 0.000869059759151491 0.000855056085452051 0.000842733741420276 0.000831975855490199 0.000822661863459721 0.000814669210739783 0.000807875057562146 0.000802157917609633 0.000797399171828341 0.000793484413527455 0.000790304596309018 0.000787756971183064 0.000785745812140377 0.000784182939719397 0.000782988059444762 0.000782088936540513 0.000781421430398876 0.000780929412409332 0.000780564589454985 0.000780286253151119 0.000780060972157252 0.000779862241958719 0.000779670103628915 0.000779470740406909 0.000779256058550666 0.000779023256910466 0.000778774388020906 0.000778515912234805 0.000778258245502653 0.000778015300812609 0.000777804023027249 0.000777643916858925 0.000777556567984038 0.000777565157783951 0.000777693972879077 0.000777967911458677 0.000778411989354171 0.000779050849801714 0.000779908281837487 0.000781006753203157 0.000782366964439576 0.000784007431452266 0.000785944104187771 0.000788190029125436 0.000790755063035358 0.000793645644891188 0.000796864631970953 0.00080041120507985 0.000804280846568721 0.000808465393464482 0.000812953166691167 0.000817729176118748 0.000822775400129019 0.000828071137593155 0.000833593429668174 0.000839317548666994 0.000845217551423559 0.000851266895060891 0.000857439113803951 0.000863708556421187 0.00087005118493958 0.000876445436367842 0.000882873150191644 0.000889320565234939 0.000895779390008897 0.000902247950709521 0.000908732420416577 0.000915248131563509 0.00092182097113645 0.000928488854042821 0.000935303264349318 0.000942330846343587 0.000949655017347955 0.000957377561844766 0.000965620151856742 0.00097452572224081 0.000984259612677163 0.000995010372535472 0.00100699011311917 0.00102043428751327 0.00103560078529765 0.00105276825153778 0.00107223357932857 0.0010943085829939 0.00111931593140354 0.00114758450022033 0.00117944437673946 0.00121522180794621 0.0012552344090236 0.00129978693791478 0.00134916789097394
0.00247649517342104 0.00237969996283033 0.00228558146791676 0.00219414660361668 0.0021054046160395 0.00201936706953657 0.00193604782250541 0.00185546298526195 0.00177763085146215 0.00170257179237225 0.00163030810078556 0.00156086376861937 0.00149426417932239 0.00143053569340893 0.00136970510307053 0.00131179893043158 0.001256842544339 0.00120485907352607 0.00115586810062803 0.00110988413292398 0.00106691486268588 0.00102695925291733 0.000990005512350993 0.0009560290547189 0.000924990567713085 0.000896834341356743 0.000871487017473569 0.000848856915767922 0.000828834064060684 0.000811291010638169 0.000796084430392318 0.000783057462760153 0.000772042650226785 0.00076286529282492 0.00075534700487764 0.000749309258246285 0.000744576719110993 0.000740980226115296 0.00073835930776609 0.000736564187723557 0.000735457271361759 0.00073491414173087 0.000734824116419572 0.000735090429445754 0.000735630106075021 0.000736373595749788 0.000737264221452736 0.000738257494804829 0.000739320336521882 0.00074043023255553 0.000741574347953528 0.000742748613517621 0.000743956794827238 0.000745209549117319 0.000746523472755264 0.000747920140523646 0.000749425137433004 0.000751067084206123 0.000752876658722944 0.000754885617418552 0.000757125822696448 0.000759628284644551 0.000762422227504012 0.000765534193220724 0.000768987195797242 0.000772799940874815 0.000776986124879679 0.00078155382710349 0.000786505006266433 0.000791835110539336 0.000797532806851324 0.000803579831824037 0.00080995096312084 0.00081661410666166 0.000823530492279917 0.00083065496818573 0.000837936383187553 0.00084531804507825 0.000852738243888392 0.000860130829810884 0.000867425837387306 0.000874550149913369 0.000881428200844629 0.000887982712184008 0.000894135473316732 0.000899808167534671 0.000904923257542488 0.00090940494564395 0.000913180229168683 0.000916180077121986 0.000918340760245784 0.000919605373772696 0.000919925600365812 0.000919263770127926 0.000917595285142712 0.00091491148749513 0.000911223061375361 0.000906564070210814 0.00090099673595403 0.000894617064925663 0.000887561405078598 0.00088001397118864 0.000872215279871289 0.000864471272524443 0.000857162645267875 0.000850753529569234 0.000845798177326842 0.000842943755087305 0.000842926892929597 0.000846561534854695 0.000854716259803966 0.000868280884884111 0.000888124782937972 0.000915052291118629 0.000949762626031453 0.000992821618787396
0.0016485725096626 0.00157635732286075 0.00151102688996754 0.00145200666448761 0.0013987176454657 0.00135058430030182 0.00130704287997248 0.00126754956931185 0.0012315879543656 0.00119867538941713 0.00116836798509966 0.00114026408914213 0.00111400626884565 0.00108928191298607 0.00106582264311659 0.00104340276065798 0.00102183696245128 0.00100097754180606 0.000980711262927661 0.000960956061160547 0.000941657685163634 0.000922786363505381 0.000904333549270882 0.00088630877300571 0.000868736616851181 0.000851653810805535 0.000835106445245727 0.000819147291644766 0.000803833225294479 0.000789222749188891 0.000775373626321722 0.000762340637617473 0.000750173493369568 0.000738914936040641 0.000728599079994448 0.000719250037636283 0.000710880880227651 0.000703492974539157 0.000697075723559874 0.000691606721617072 0.00068705231333087 0.000683368524215958 0.00068050231111381 0.000678393065266849 0.000676974291386106 0.000676175383151315 0.000675923418911669 0.000676144909789621 0.000676767444292525 0.000677721187154326 0.000678940203791458 0.000680363594193134 0.000681936430459504 0.000683610500112167 0.0006853448626983 0.000687106230355266 0.000688869184214521 0.000690616238315407 0.000692337761537708 0.000694031766305946 0.000695703570990013 0.000697365341213916 0.00069903551406743 0.000700738108674514 0.0007025019268383 0.000704359648774982 0.000706346831154672 0.00070850081788778 0.000710859578102628 0.000713460490367185 0.000716339097035961 0.000719527857290484 0.000723054931434602 0.000726943031867294 0.000731208377519819 0.000735859788001819 0.000740897951290724 0.000746314894588556 0.000752093682358963 0.000758208359062303 0.000764624147549788 0.000771297908048663 0.000778178858030925 0.000785209550485993 0.000792327107643563 0.000799464709257127 0.000806553339035387 0.000813523799700962 0.000820309016047523 0.000826846655733731 0.000833082109096232 0.00083897188085229 0.000844487457323545 0.000849619720949326 0.000854383986783021 0.000858825729507786 0.000863027048681347 0.000867113876373977 0.000871263854958757 0.000875714691595617 0.000880772618660166 0.000886820350598313 0.000894323637441414 0.000903835211218184 0.000915994683831634 0.000931522910660529 0.000951209637965297 0.000975894027448006 0.00100643889425635 0.0010437009801303 0.00108850086170213 0.0011415966356076 0.00120366499331376 0.00127529178772207 0.0013569722168395 0.00144911898822606
0.00231891480118768 0.00223095905477204 0.00214578808411573 0.00206338278831289 0.00198372642502364 0.00190680447127632 0.00183260445736362 0.00176111576795588 0.00169232940378385 0.00162623769655235 0.00156283396922736 0.00150211213361756 0.00144406621740487 0.00138868981365953 0.00133597544762056 0.00128591385835757 0.00123849319705516 0.00119369814921203 0.00115150899502805 0.00111190063047626 0.00107484158057289 0.0010402930454145 0.00100820802759201 0.000978530595333312 0.000951195337809847 0.000926127066278264 0.000903240806367998 0.00088244211284331 0.000863627719421251 0.000846686514457334 0.000831500810936885 0.000817947858925546 0.000805901532915464 0.000795234117149368 0.000785818109807905 0.000777527971618177 0.000770241754762052 0.000763842562095708 0.00075821980258659 0.000753270224622492 0.000748898722948367 0.000745018926463264 0.000741553582520654 0.000738434758721344 0.00073560388578739 0.000733011665462445 0.000730617866062033 0.00072839102585483 0.000726308081374184 0.000724353934433141 0.000722520968350801 0.000720808520909222 0.000719222319002502 0.000717773877907533 0.000716479866667301 0.00071536144025914 0.000714443539035022 0.000713754156359672 0.000713323576394951 0.00071318358552447 0.000713366662886191 0.000713905157753916 0.000714830463882634 0.000716172203226007 0.00071795743343028 0.000720209894959665 0.000722949314432296 0.000726190780574991 0.000729944208070066 0.000734213902482354 0.000738998236525003 0.00074428944435481 0.000750073536665047 0.000756330335362908 0.000763033622916367 0.00077015139829615 0.000777646229060528 0.00078547568764228 0.000793592859373844 0.000801946910167157 0.000810483702961469 0.000819146453909809 0.000827876421644647 0.000836613625657619 0.000845297592727072 0.000853868133300155 0.00086226615269742 0.000870434504920069 0.000878318899650548 0.000885868875757312 0.000893038857212835 0.000899789309800525 0.000906088019247782 0.000911911513388326 0.000917246652395174 0.000922092411736347 0.000926461881782703 0.000930384505213679 0.000933908567521656 0.000937103945663692 0.000940065103537831 0.000942914298478928 0.000945804928201731 0.000948924900757705 0.000952499850286065 0.000956795950128258 0.000962121997548115 0.000968830372063147 0.000977316420520366 0.000988015821867794 0.0010013995618031 0.00101796632602852 0.00103823240701937 0.00106271958808959 0.00109194185630201 0.00112639210761109
0.00219522514704857 0.00211274230764636 0.00203263605916005 0.00195490146351158 0.00187953501464584 0.00180653458491003 0.00173589935870646 0.00166762974937483 0.00160172729447582 0.00153819452380424 0.00147703479359098 0.00141825207951654 0.00136185072043888 0.0013078351042563 0.00125620928724257 0.0012069765387092 0.00116013880421068 0.00111569608297518 0.00107364571907276 0.00103398161122725 0.000996693353216692 0.000961765325365548 0.0009291757672974 0.000898895872117798 0.000870888951389991 0.000845109727195738 0.000821503810645726 0.000800007423962886 0.000780547414743283 0.000763041596069699 0.000747399425741187 0.000733523013996263 0.000721308424572458 0.000710647211920042 0.000701428120734359 0.00069353886469173 0.000686867900133888 0.000681306116915118 0.000676748381103256 0.000673094880469787 0.000670252241328616 0.0006681344021787 0.000666663244218291 0.00066576899023023 0.000665390391300737 0.00066547472552516 0.000665977634774619 0.000666862825400516 0.00066810165711104 0.000669672641775154 0.000671560871094601 0.000673757389304994 0.000676258524580268 0.000679065190764599 0.000682182169506448 0.000685617381815313 0.000689381157446527 0.000693485510255747 0.000697943427642131 0.000702768182291199 0.000707972674525253 0.00071356881356003 0.000719566945733755 0.000725975337289353 0.000732799718499021 0.000740042894833827 0.000747704429529305 0.000755780400347287 0.000764263231678346 0.000773141601459062 0.000782400420807389 0.000792020882890404 0.000801980576422178 0.00081225365838158 0.000822811080093933 0.000833620860709269 0.000844648402344382 0.000855856841674815 0.000867207433534197 0.000878659963037432 0.000890173183844802 0.000901705281368121 0.000913214360949374 0.000924658962277272 0.000935998602524263 0.000947194351853913 0.000958209446059982 0.000969009942135021 0.000979565423494094 0.000989849762400917 0.000999841947784815 0.00100952698707173 0.00101889689077582 0.00102795174830715 0.00103670090258144 0.00104516422937003 0.00105337352463771 0.00106137399906688 0.00106922587319297 0.00107700605866758 0.00108480990073791 0.0010927529437692 0.00110097266540702 0.00110963010601731 0.00111891129914432 0.00112902838745673 0.00114022028963727 0.00115275277062532 0.0011669177653285 0.0011830318196656 0.00120143354745749 0.0012224800601811 0.00124654240814818 0.00127400017025034 0.00130523543307084 0.00134062649219475
0.00291308460933172 0.00280208312160684 0.00269384796616531 0.00258838604201185 0.00248570678114928 0.00238582213191939 0.00228874654463155 0.00219449695622253 0.00210309276948823 0.002014555820917 0.00192891032928376 0.00184618281488734 0.00176640197660225 0.00168959851077263 0.00161580485246017 0.0015450548158197 0.00147738310669694 0.00141282467738861 0.00135141389157292 0.00129318346768158 0.00123816317268677 0.00118637824687031 0.00113784755510149 0.00109258148263389 0.00105057962378536 0.00101182834898845 0.000976298376447131 0.000943942513482195 0.000914693761945875 0.000888463993206918 0.000865143383573219 0.000844600756679003 0.000826684907245136 0.000811226889441413 0.000798043157142557 0.000786939359289686 0.000777714535913523 0.000770165437797659 0.000764090706089621 0.00075929469097601 0.000755590749737079 0.000752803931748691 0.000750773020676362 0.000749351955061018 0.000748410684449391 0.000747835539160379 0.000747529199840873 0.000747410351322264 0.000747413097240722 0.000747486200329145 0.000747592200453963 0.000747706449914574 0.00074781609419649 0.000747919016782425 0.000748022758974766 0.000748143419972201 0.000748304538585724 0.000748535955817973 0.000748872656914963 0.0007493535922469 0.000750020478307803 0.000750916583014481 0.000752085503082346 0.000753569945248961 0.00075541052717348 0.000757644617524684 0.000760305237722024 0.000763420049595516 0.000767010453611295 0.00077109082108168 0.000775667880918928 0.000780740277186279 0.000786298308260824 0.000792323852350477 0.000798790477926033 0.0008056637319394 0.000812901593955017 0.00082045508095257 0.000828268985759312 0.000836282731922619 0.000844431329259153 0.000852646417115098 0.000860857386307433 0.000868992575471695 0.00087698054288928 0.000884751420533966 0.000892238362903347 0.000899379109015107 0.000906117681640674 0.000912406253265387 0.000918207213201911 0.00092349547442554 0.000928261061487748 0.00093251202144263 0.000936277696798237 0.000939612391115871 0.000942599441418162 0.000945355683464303 0.000948036251965453 0.000950839593244343 0.000954012478684671 0.00095785469206521 0.000962722926805761 0.00096903328449194 0.000977261642819954 0.000987941105472462 0.00100165581840733 0.00101903069597846 0.00104071707721635 0.00106737499520002 0.00109965347006893 0.00113817083020747 0.00118349731083579 0.00123614193880299 0.00129654501103865 0.00136507650554189
0.00231017330820588 0.00222209527489249 0.00213649516150256 0.00205340405836687 0.00197285714459737 0.00189489363152621 0.00181955665591946 0.00174689310322624 0.0016769533366661 0.00160979080321119 0.00154546148284248 0.00148402314343699 0.00142553436115096 0.00137005326640902 0.00131763598011862 0.00126833471525033 0.00122219553717822 0.00117925580342547 0.00113954133989601 0.00110306345467641 0.00106981593798888 0.00103977224107521 0.00101288305868903 0.000989074549762277 0.000968247410757133 0.000950276962902264 0.000935014331490016 0.000922288693586231 0.000911910466272548 0.000903675218850541 0.000897368034071561 0.000892768023274342 0.000889652717770883 0.000887802106118459 0.000887002151995397 0.000887047697503494 0.000887744721270153 0.00088891197286547 0.000890382041848344 0.000892001941462326 0.000893633295896252 0.000895152219309208 0.000896448967756357 0.000897427434569742 0.000898004547802388 0.00089810961651731 0.000897683661887284 0.000896678759711206 0.000895057413182313 0.000892791968497525 0.000889864081006271 0.000886264235841401 0.000881991324122152 0.000877052273652616 0.000871461731359098 0.000865241793343545 0.000858421777224561 0.000851038030268437 0.000843133765563198 0.00083475891707428 0.000825970002762072 0.000816829982993373 0.000807408099225265 0.000797779675404166 0.000788025861802566 0.000778233298283044 0.00076849367151978 0.000758903138944772 0.000749561591672782 0.00074057173009889 0.000732037930028432 0.000724064884868042 0.000716756021179872 0.000710211700977438 0.00070452724411187 0.000699790826660006 0.000696081334119006 0.00069346626832351 0.000691999820716588 0.000691721228529539 0.000692653522203719 0.00069480275147814 0.000698157745732524 0.000702690425328507 0.00070835664021767 0.000715097475709231 0.000722840937789215 0.000731503914707836 0.000740994308376172 0.000751213237029344 0.000762057226794671 0.000773420330804632 0.000785196137006917 0.000797279647213958 0.000809569028437498 0.000821967252326464 0.000834383649363995 0.000846735411744852 0.000858949083035698 0.000870962074444762 0.000882724247261852 0.000894199599054311 0.000905368087606418 0.000916227621076587 0.000926796234979662 0.000937114465498693 0.000947247913280441 0.000957289971016397 0.000967364660508629 0.000977629489559566 0.000988278195757673 0.00099954319420197 0.00101169749304971 0.00102505579127455 0.00103997443797784 0.00105684992647477
0.00306195325687808 0.00280681949553136 0.0025715817495461 0.00235583104277931 0.00215917113603785 0.001981203930172 0.00182150797673906 0.00167960925141295 0.00155494472834879 0.00144682167620803 0.00135437872034837 0.0012765575787357 0.00121209529208434 0.00115954414778745 0.00111732020544049 0.00108377348986189 0.0010572670307216 0.00103625063648179 0.00101931864666884 0.00100524667869813 0.000993007845521911 0.000981772403181953 0.000970896047218277 0.000959901745545452 0.0009484588964685 0.000936362353068517 0.000923512785984883 0.000909899070489961 0.000895582864981168 0.000880685235968536 0.000865375015023071 0.0008498584951896 0.000834370054288308 0.000819163311954436 0.000804502479363441 0.000790653645798244 0.000777875867365956 0.000766412080017432 0.000756480042277245 0.000748263700366213 0.000741905523472251 0.000737500436586613 0.000735091945241306 0.000734670886127497 0.000736176970273495 0.000739502965207896 0.000744501062560882 0.000750990764194654 0.000758767531838572 0.000767611483033045 0.000777295549420364 0.000787592695871558 0.000798281986074864 0.000809153439930441 0.000820011744652216 0.000830678952991545 0.000840996334589642 0.000850825551015107 0.00086004931131093 0.000868571641632814 0.000876317875846036 0.000883234447351704 0.000889288538074483 0.000894467619150288 0.000898778899643222 0.000902248683906952 0.0009049216252753 0.000906859852401604 0.000908141935589246 0.000908861653303595 0.000909126514379431 0.000909055990208014 0.00090877941386199 0.00090843351135873 0.00090815954488767 0.000908100069245854 0.000908395331717272 0.000909179380087137 0.000910575981752951 0.00091269449421776 0.000915625859346891 0.000919438913970883 0.000924177214180621 0.000929856556019319 0.000936463342186346 0.000943953896163313 0.000952254768644326 0.000961264024536711 0.000970853451190453 0.000980871596024564 0.000991147529066713 0.00100149523399314 0.00101171855827213 0.00102161669621954 0.00103099023338041 0.00103964784490871 0.00104741380990202 0.00105413657739768 0.00105969869588489 0.00106402849157782 0.00106711394443658 0.00106901924650978 0.00106990450233873 0.00107004888785567 0.00106987723213441 0.00106998929440622 0.00107118982456937 0.00107451570500381 0.00108125415452956 0.00109294365675667 0.00111134819273161 0.00113839740719804 0.00117609218284066 0.00122638630338655 0.0012910663072518 0.00137165651733523
0.00225334525874598 0.00216957134818665 0.00208836738216012 0.00200975821498875 0.00193377062529484 0.00186043307614032 0.00178977540831537 0.00172182845216337 0.00165662354210772 0.00159419191744716 0.00153456399338234 0.00147776848808357 0.0014238313954184 0.00137277479924681 0.00132461553439066 0.0012793637117056 0.00123702113995774 0.00119757969470437 0.00116101970267183 0.00112730842705196 0.00109639875193443 0.00106822816973874 0.00104271817131256 0.00101977412265056 0.000999285684973503 0.000981127798270972 0.00096516220642301 0.000951239460109711 0.000939201297639383 0.000928883278424804 0.00092011753206496 0.000912735488396436 0.000906570468710735 0.000901460042161285 0.000897248080000504 0.000893786469599504 0.000890936476907289 0.000888569767928112 0.000886569115923554 0.000884828831345356 0.000883254956617557 0.000881765268823561 0.000880289131238107 0.000878767230531887 0.000877151231253904 0.000875403373541044 0.000873496034396313 0.000871411267610761 0.000869140332651761 0.000866683218665431 0.000864048166152454 0.000861251185845757 0.000858315571810861 0.000855271403764756 0.000852155032055309 0.000849008537655498 0.000845879158935116 0.000842818676924051 0.000839882751337836 0.000837130200874979 0.000834622223276207 0.00083242155340426 0.000830591561147258 0.000829195295195891 0.00082829448353203 0.000827948506521745 0.000828213363474709 0.000829140657962801 0.000830776630602525 0.000833161269937598 0.000836327532126668 0.000840300698132781 0.00084509789302406 0.000850727786061876 0.000857190482943795 0.000864477613525327 0.000872572610296292 0.000881451165568182 0.000891081849334415 0.000901426865550716 0.000912442922328683 0.00092408219124092 0.000936293332377763 0.000949022564626724 0.000962214764445587 0.000975814580722782 0.000989767557790524 0.00100402126291054 0.00101852641836816 0.00103323804149456 0.00104811659837446 0.00106312917863125 0.00107825069946025 0.00109346514696436 0.00110876686179626 0.00112416187404303 0.00113966928912108 0.00115532272205655 0.00117117177178227 0.00118728351988896 0.00120374402955048 0.00122065981016729 0.00123815920185831 0.00125639362176975 0.00127553860207685 0.00129579453879705 0.00131738706274934 0.00134056694128475 0.00136560942400456 0.00139281295974468 0.00142249723713138 0.00145500053738457 0.00149067643428063 0.00152988992876395 0.00157301315893945 0.0016204208729277
0.00242964678361708 0.00231877964783964 0.00221195483888176 0.00210920214710677 0.00201055495878967 0.0019160499666404 0.00182572671420225 0.00173962692337322 0.00165779354662114 0.00158026947984771 0.00150709587047678 0.00143830996112973 0.00137394242576496 0.0013140141861245 0.00125853274473428 0.00120748813734652 0.00116084868941679 0.00111855684912476 0.00108052544837483 0.00104663479296862 0.00101673098275497 0.000990625796938568 0.000968098346835036 0.000948898513760436 0.000932751985356562 0.000919366519928566 0.000908438942240553 0.000899662327815933 0.000892732867712496 0.000887356004836556 0.000883251567911796 0.000880157770553529 0.000877834067024202 0.000876062949537443 0.000874650830506697 0.000873428180117577 0.000872249092110538 0.000870990436797319 0.000869550737403103 0.000867848879446583 0.000865822736831602 0.000863427774819899 0.000860635670088679 0.00085743297186566 0.000853819815430022 0.00084980868962228 0.000845423252900391 0.00084069718744897 0.000835673077506101 0.000830401296144699 0.000824938884068957 0.000819348404484977 0.000813696759784998 0.000808053958703077 0.000802491826802802 0.000797082658684405 0.000791897817079023 0.000787006291853075 0.000782473240506921 0.000778358540476176 0.000774715391708579 0.000771589014736879 0.000769015493948754 0.000767020817194601 0.000765620160796576 0.000764817463331684 0.000764605322630725 0.000764965239136009 0.000765868216332663 0.000767275716842952 0.000769140962403154 0.000771410558509488 0.000774026420807032 0.000776927980591243 0.000780054650862027 0.00078334854149433 0.000786757421249938 0.000790237934140346 0.000793759086515428 0.00079730602728857 0.000800884144713052 0.000804523496353897 0.00080828357101615 0.000812258348372395 0.000816581569453716 0.000821432054905524 0.000827038805751164 0.000833685495683481 0.000841713825447739 0.000851525082362171 0.000863579171247855 0.000878390411063912 0.000896519581850478 0.000918562096602137 0.000945132747871587 0.000976848146258534 0.00101430855766204 0.00105808115891555 0.00110868662235388 0.00116659039854957 0.00123219923886095 0.00130586262989104 0.00138787813603537 0.00147849929880258 0.00157794472715029 0.00168640723955057 0.00180406225920954 0.00193107500971519 0.00206760634255621 0.00221381722571317 0.00236987203798357 0.00253594086503782 0.00271220100156147 0.00289883784750042 0.00309604535866126 0.00330402618121257
0.00245457412225995 0.00229300816009475 0.0021429356389738 0.00200405631655486 0.00187606388868802 0.00175864069507149 0.00165145161992889 0.00155413745624692 0.00146630820437084 0.00138753698833242 0.00131735544571525 0.00125525151295215 0.00120067042436311 0.00115301943793364 0.00111167631987613 0.00107600105592901 0.00104534974695778 0.00101908932283473 0.000996611649678015 0.000977345806266097 0.000960767687311643 0.000946406540412725 0.000933848454475257 0.000922737122554606 0.000912772378631645 0.000903707068237576 0.000895342788128557 0.000887524955283309 0.000880137569906925 0.000873097941432215 0.00086635156254501 0.00085986724904008 0.000853632613429845 0.00084764990586279 0.000841932234110309 0.000836500162103469 0.000831378680802694 0.00082659454365892 0.000822173959546605 0.000818140637296721 0.000814514176731636 0.000811308800686167 0.000808532420556717 0.000806186024492791 0.000804263372612223 0.000802750978227263 0.000801628348457766 0.000800868452555687 0.000800438382243987 0.000800300165833268 0.000800411697070264 0.000800727740538275 0.000801200977911293 0.000801783063040049 0.000802425658433138 0.000803081430690172 0.00080370498749358 0.000804253743584559 0.000804688707330023 0.000804975183113347 0.000805083387513787 0.000804988979260437 0.000804673504146979 0.00080412475666501 0.000803337060050965 0.000802311465932576 0.000801055873861535 0.000799585069849899 0.000797920681751077 0.000796091048037031 0.000794130995297752 0.000792081518989579 0.000789989361463676 0.00078790648154574 0.00078588941099407 0.000783998495264213 0.000782297019210066 0.000780850222947557 0.000779724218845169 0.000778984827570419 0.000778696358736404 0.00077892036979642 0.000779714444390139 0.000781131037824172 0.0007832164419123 0.00078600992315244 0.000789543086886462 0.000793839515382604 0.000798914720027004 0.000804776437590066 0.000811425288935493 0.000818855806678709 0.000827057827276222 0.000836018233788162 0.00084572302870218 0.000856159711712805 0.000867319935025867 0.000879202407503256 0.000891816018110723 0.000905183146685089 0.000919343125481936 0.00093435580606482 0.000950305172706132 0.000967302924230574 0.000985491921921998 0.00100504937235368 0.00102618958419683 0.00104916611016509 0.00107427306703425 0.00110184542423583 0.00113225807305706 0.00116592354142299 0.00120328830456223 0.00124482775757114 0.00129104004907375 0.00134243910668005
0.00159288921711937 0.00151956530941892 0.00144966788668116 0.0013832403528509 0.00132032868383816 0.00126098002497144 0.00120524083470921 0.00115315451553481 0.00110475849821283 0.00106008078891726 0.00101913605225151 0.000981921385138102 0.000948412029303762 0.000918557358788796 0.00089227754244222 0.000869461296380126 0.000849965089490704 0.000833614041133473 0.000820204568096668 0.000809508630060916 0.00080127923204131 0.000795256708442496 0.000791175260799656 0.000788769252263125 0.000787778858582387 0.000787954808318586 0.000789062083651955 0.0007908825737365 0.00079321676187785 0.000795884582650286 0.000798725609275457 0.000801598732585795 0.000804381478837892 0.000806969091631298 0.000809273478535454 0.000811222099189349 0.000812756850522632 0.000813832987145419 0.00081441810093628 0.000814491173095314 0.000814041703911257 0.000813068919668571 0.000811581051976667 0.000809594681898775 0.000807134139235115 0.000804230945902918 0.000800923291357988 0.000797255527290663 0.000793277668338169 0.000789044885268477 0.000784616977042365 0.000780057808428992 0.00077543470054434 0.000770817762945856 0.000766279157900656 0.000761892290297924 0.000757730920510353 0.000753868202372235 0.000750375654274367 0.000747322077983412 0.000744772446817394 0.000742786791722502 0.000741419119946623 0.000740716405644713 0.000740717694176079 0.000741453361497695 0.000742944566610197 0.000745202928547693 0.000748230450367379 0.000752019701816589 0.000756554260927543 0.000761809403868593 0.000767753023086485 0.000774346746917864 0.000781547229935481 0.000789307582391125 0.000797578908954223 0.000806311930953254 0.000815458671782147 0.00082497419125613 0.000834818360725116 0.000844957676037534 0.000855367109397315 0.000866032003356 0.000876950010213191 0.000888133077657812 0.00089960947624152 0.000911425855997378 0.000923649307974383 0.000936369391627797 0.000949700071100103 0.000963781483145206 0.000978781438140779 0.000994896535521808 0.00101235275932419 0.00103140541249335 0.0010523382550581 0.00107546173572316 0.00110111025216456 0.00112963844252509 0.00116141659525904 0.00119682535734049 0.00123625000831618 0.00128007463381402 0.0013286765625758 0.00138242141700413 0.00144165906849534 0.00150672069466456 0.00157791702234026 0.00165553772726894 0.0017398518660596 0.001831109149601 0.00192954183410572 0.00203536700353981 0.00214878903838085 0.00227000210148683
0.00217427400429548 0.00204346565302033 0.00192212619806761 0.00180995645649871 0.00170664571365646 0.00161186824659919 0.00152527995468025 0.00144651540971199 0.00137518569582604 0.00131087742818548 0.00125315330131665 0.00120155441134018 0.00115560442601232 0.00111481546473294 0.00107869533548655 0.00104675560097045 0.00101851984861792 0.000993531536819294 0.000971360876793303 0.000951610360699761 0.000933918725895841 0.000917963317879491 0.000903460954971158 0.000890167493500914 0.000877876342296293 0.000866416186735198 0.000855648166459219 0.000845462718235056 0.000835776255849637 0.000826527819130389 0.000817675788388849 0.000809194730898498 0.00080107242298246 0.000793307074541576 0.00078590477149398 0.000778877144517421 0.000772239268541106 0.000766007795554548 0.000760199322570725 0.000754828996202002 0.000749909354719356 0.000745449407240235 0.000741453947637144 0.000737923097823365 0.000734852071440959 0.00073223114485337 0.000730045818153347 0.000728277144973086 0.000726902206615167 0.000725894703686641 0.000725225637190607 0.000724864050970631 0.000724777808450465 0.000724934378576582 0.000725301608567924 0.000725848464170901 0.000726545721439635 0.000727366597256939 0.00072828730881621 0.000729287554858087 0.000730350913626674 0.000731465154150366 0.000732622458701613 0.000733819555117228 0.00073505775822461 0.000736342919977243 0.000737685288202874 0.000739099274219979 0.000740603130063376 0.000742218536850145 0.000743970106898883 0.000745884803732092 0.000747991285993226 0.000750319183653798 0.000752898317437939 0.000755757875303248 0.000758925562578639 0.000762426745066295 0.000766283606628148 0.000770514344359934 0.00077513242523084 0.000780145927812421 0.000785556991453801 0.000791361393056193 0.000797548268556049 0.000804099992597764 0.000810992226154694 0.000818194138063203 0.000825668803409412 0.000833373779281586 0.000841261857133697 0.000849281991078645 0.000857380402517663 0.000865501864204755 0.000873591170397487 0.00088159480441253 0.00088946282032745 0.000897150961115774 0.00090462304150581 0.000911853628607048 0.000918831057371856 0.000925560818849243 0.000932069356372685 0.000938408295552053 0.000944659115277866 0.000950938235588762 0.000957402449497179 0.000964254555458113 0.000971748952108363 0.000980196837183689 0.000989970515079925 0.00100150617974573 0.0010153044339208 0.00103192777895218 0.00105199441810116 0.00107616800953903
0.00200720883205014 0.00192612351621995 0.00184783284675057 0.00177230763301945 0.00169952154168464 0.00162945102211393 0.00156207520289233 0.00149737575170539 0.00143533668957106 0.00137594414908105 0.00131918606514006 0.00126505178584129 0.00121353159083944 0.00116461610520066 0.00111829559860724 0.00107455916339607 0.00103339377062083 0.000994783211451491 0.000958706941841311 0.000925138861214372 0.000894046070159546 0.000865387666362845 0.000839113650286668 0.000815164020022196 0.000793468135881467 0.000773944427748708 0.000756500501174094 0.000741033672448699 0.000727431930977513 0.000715575293158894 0.000705337480414814 0.000696587829472746 0.000689193328722193 0.000683020671823508 0.000677938228063912 0.000673817845879895 0.000670536428163135 0.000667977241903149 0.000666030947348305 0.000664596351014601 0.000663580901385289 0.000662900955759547 0.000662481851833271 0.000662257819029114 0.000662171763283606 0.000662174955881 0.00066222665278385 0.000662293666384067 0.000662349907119617 0.000662375908259594 0.000662358343520479 0.000662289544100572 0.00066216701922287 0.000661992982328656 0.000661773883618775 0.000661519948641133 0.000661244722020669 0.000660964615171792 0.000660698456872686 0.00066046704588846 0.000660292705351769 0.000660198839324629 0.000660209492814375 0.00066034891747377 0.000660641146223213 0.000661109581037194 0.00066177659907985 0.000662663183196214 0.000663788583403376 0.000665170016436336 0.000666822410536616 0.000668758202520922 0.000670987193706867 0.000673516470552489 0.000676350394909525 0.000679490667662685 0.000682936468310262 0.000686684671824765 0.000690730142969853 0.000695066107248747 0.000699684596845087 0.000704576969331502 0.000709734496564953 0.000715149021025636 0.000720813676858882 0.000726723672935528 0.000732877135268553 0.000739276006010937 0.000745926995833203 0.000752842585632375 0.000760042072091935 0.000767552649434484 0.000775410516683236 0.000783661995749999 0.000792364640670989 0.000801588312379079 0.000811416186697041 0.000821945656180545 0.000833289079605576 0.00084557432714933 0.000858945065822951 0.000873560729728203 0.000889596124656963 0.000907240627540878 0.000926696959040146 0.000948179531841249 0.000971912406795721 0.000998126921137955 0.00102705908400137 0.00105894685986849 0.0010940274762453 0.0011325348945999 0.00117469757224687 0.00122073661851087 0.00127086441446781 0.00132528372673148
0.00217704108537087 0.00204914735042573 0.00193160489200424 0.00182403470291499 0.00172603541534642 0.00163717954314008 0.00155701073019495 0.00148504251394708 0.00142075905796471 0.00136361815983582 0.00131305660747017 0.00126849767231609 0.00122936024611978 0.00119506890909022 0.00116506410900699 0.00113881165194388 0.00111581084192781 0.00109560081943916 0.00107776488700709 0.00106193282896692 0.00104778140155609 0.00103503327677157 0.00102345477167101 0.00101285269616596 0.00100307062229005 0.000993984831015585 0.00098550014040029 0.000977545768872727 0.000970071344112981 0.000963043132999948 0.000956440541474869 0.00095025291396505 0.000944476648779235 0.000939112637118438 0.000934164027626843 0.000929634314522221 0.000925525744393011 0.00092183803403313 0.000918567388851318 0.000915705808243249 0.000913240660915206 0.000911154509638784 0.000909425161575658 0.000908025917410267 0.000906925990329281 0.000906091064580474 0.000905483963049059 0.000905065393991756 0.000904794748696906 0.000904630924239496 0.000904533148431831 0.000904461787347268 0.000904379119147032 0.000904250061185541 0.000904042840360637 0.000903729599227195 0.000903286932532595 0.000902696350398088 0.000901944665513683 0.000901024302305683 0.000899933526286538 0.00089867659171234 0.000897263805226916 0.000895711502679278 0.000894041935734127 0.000892283064408022 0.00089046825140565 0.000888635854174049 0.000886828711168243 0.000885093520011313 0.000883480107141165 0.000882040591334512 0.000880828447117177 0.000879897478560237 0.00087930071912992 0.000879089278936659 0.000879311166450061 0.000880010117261117 0.000881224466991887 0.000882986108870385 0.000885319577843605 0.000888241302721875 0.000891759064919593 0.000895871697786414 0.000900569054083299 0.000905832261821287 0.000911634281185394 0.000917940768300149 0.000924711245945023 0.000931900577612869 0.000939460739841197 0.000947342888420605 0.000955499716878621 0.000963888109907888 0.0009724720993193 0.000981226134856868 0.000990138685112783 0.000999216183970431 0.00100848733264548 0.00101800775515583 0.00102786498254621 0.00103818370582711 0.00104913118679959 0.00106092264730634 0.00107382637208574 0.00108816816200444 0.00110433467444016 0.00112277510456368 0.0011440006238797 0.00116858103490274 0.00119713825616302 0.0012303365382125 0.00126886971456826 0.00131344625566505 0.00136477331926762 0.00142354126152217
0.00217812280357867 0.00208524931417328 0.001995659237278 0.00190935603943906 0.00182634700356694 0.00174664308026422 0.00167025865021009 0.00159721117080465 0.00152752067586408 0.00146120909333621 0.00139829934360859 0.0013388141811631 0.00128277474657526 0.00123019880587543 0.0011810986717986 0.00113547882774424 0.00109333331060942 0.00105464295152985 0.00101937261998577 0.000987468659960266 0.000958856737829368 0.000933440330580657 0.000911100061710374 0.000891694037364959 0.000875059250686929 0.00086101401924555 0.000849361315905407 0.000839892766033367 0.000832393028601815 0.000826644263116543 0.000822430407107816 0.000819541041388473 0.000817774689422946 0.000816941469607148 0.000816865084282851 0.000817384180271403 0.000818353150149224 0.000819642462194865 0.000821138612692469 0.000822743790631828 0.00082437533527646 0.000825965054478563 0.000827458458147089 0.000828813948334422 0.000830001995802602 0.000831004323021777 0.000831813105405401 0.000832430196092312 0.000832866374557725 0.000833140615562917 0.000833279372243218 0.000833315865331614 0.000833289369494427 0.000833244487458681 0.000833230402979547 0.000833300104734778 0.000833509574925468 0.000833916938705964 0.000834581573527603 0.000835563180984009 0.000836920827667442 0.000838711965683644 0.000840991447567818 0.000843810554082856 0.000847216056416971 0.000851249336288972 0.000855945588125851 0.000861333126612499 0.000867432820469449 0.000874257669401573 0.000881812536054595 0.000890094038920223 0.000899090605938557 0.000908782682602751 0.000919143083129448 0.000930137469138911 0.00094172493751561 0.000953858697806206 0.000966486819598323 0.00097955303164814 0.000992997556839161 0.00100675797006559 0.00102077006956679 0.00103496875581848 0.00104928891562218 0.00106366631234658 0.00107803848628397 0.00109234567171398 0.00110653173951046 0.00112054517596566 0.00113434010995308 0.00114787740159363 0.00116112580620146 0.00117406322739862 0.00118667807280128 0.00119897072441771 0.00121095513361354 0.00122266054691105 0.00123413336355659 0.00124543911829381 0.00125666457257075 0.00126791988402411 0.00127934080706969 0.00129109085668179 0.00130336334321671 0.00131638315948965 0.0013304081742696 0.00134573006231292 0.00136267438482676 0.00138159973194341 0.00140289575718012 0.00142697997901078 0.00145429330008736 0.00148529429885929 0.0015204524731776 0.00156024074514497
0.00182561992462949 0.00177303682728725 0.001722334269353 0.00167346911308593 0.00162640119419249 0.00158109308702303 0.00153750985209674 0.00149561876651989 0.0014553890381714 0.00141679150491114 0.0013797983205221 0.00134438262962778 0.00131051823442246 0.00127817925670067 0.00124733979934968 0.00121797361214381 0.00119005376731139 0.00116355235088627 0.00113844017625371 0.00111468652650143 0.00109225893214037 0.00107112299042702 0.00105124223187269 0.00103257803856275 0.00101508961764767 0.000998734031855406 0.000983466287178594 0.000969239476102764 0.000956004972963485 0.000943712676359721 0.000932311292105501 0.000921748649058251 0.000911972039378002 0.000902928574379218 0.000894565547136989 0.000886830793373486 0.000879673042828246 0.00087304225423766 0.000866889928139054 0.000861169392893646 0.000855836060515975 0.000850847650045034 0.000846164377240506 0.000841749110305718 0.000837567492103414 0.000833588029936463 0.000829782154414742 0.000826124249236598 0.000822591653892301 0.000819164641373241 0.000815826372963273 0.000812562832123094 0.000809362739372387 0.000806217449954565 0.000803120835940641 0.000800069154320818 0.000797060902544922 0.000794096662923523 0.000791178937294586 0.000788311973401661 0.000785501584522557 0.000782754964039222 0.000780080496828527 0.000777487569598912 0.000774986382591405 0.000772587765382125 0.000770302999874875 0.000768143653932958 0.000766121429460579 0.00076424802909171 0.000762535045961018 0.000760993881304549 0.00075963569484935 0.00075847139309396 0.000757511660636808 0.000756767039678119 0.000756248062677671 0.000755965442914541 0.000755930327332568 0.000756154615572042 0.000756651348472449 0.000757435168546279 0.000758522853961173 0.000759933926363429 0.00076169133139303 0.000763822188892477 0.000766358607539407 0.000769338555830725 0.000772806777957592 0.000776815739073217 0.000781426579764789 0.000786710054270202 0.000792747421334579 0.00079963125089242 0.000807466104569576 0.000816369044000351 0.000826469919136112 0.000837911390057716 0.000850848641378391 0.000865448758901088 0.000881889754118144 0.000900359243067907 0.000921052810546935 0.000944172116567027 0.000969922826010741 0.000998512461328238 0.00103014828865133 0.00106503534774542 0.00110337472521284 0.00114536214951648 0.00119118695860641 0.00124103146002257 0.00129507067346088 0.00135347242044032 0.00141639770725187 0.00148400133676419
0.00186609758406145 0.00179638813697343 0.00172964548205844 0.00166583818800875 0.00160493289327102 0.00154689383231259 0.00149168233633436 0.00143925631750503 0.00138956974894462 0.00134257215595953 0.00129820813718273 0.00125641693699124 0.00121713209249607 0.00118028117914946 0.00114578567824395 0.00111356098703457 0.00108351658779718 0.00105555638594539 0.00102957921969482 0.00100547953523479 0.000983148212657113 0.000962473519792054 0.000943342164375949 0.000925640410244257 0.000909255220899431 0.000894075393956593 0.000879992652450447 0.000866902663386443 0.000854705959667929 0.000843308747991765 0.000832623591859116 0.000822569964968193 0.000813074675546876 0.00080407216640249 0.000795504698510894 0.000787322427857877 0.000779483386090443 0.000771953375496329 0.000764705788103032 0.000757721357468085 0.000750987850212516 0.000744499702701546 0.000738257606654838 0.000732268046005918 0.000726542786144294 0.000721098315863814 0.000715955241993622 0.000711137636869182 0.000706672339559593 0.00070258821311509 0.000698915362016924 0.000695684316422105 0.000692925192574285 0.000690666841699945 0.000688936002590275 0.000687756475582439 0.000687148337509309 0.000687127218090175 0.000687703657969914 0.000688882567057696 0.000690662798976205 0.000693036853452557 0.000695990713671561 0.000699503820358589 0.00070354917909598 0.000708093592579617 0.00071309800554988 0.000718517947298232 0.000724304055078226 0.000730402661479738 0.000736756429738418 0.000743305022872344 0.000749985795212286 0.000756734498080853 0.000763485994838473 0.00077017498405755 0.00077673673308196 0.000783107827571016 0.000789226945807481 0.000795035669548878 0.000800479346062047 0.000805508018750115 0.000810077446475588 0.000814150234334306 0.000817697101181905 0.000820698311547283 0.000823145301432315 0.0008250425284774 0.000826409576389721 0.000827283540375851 0.000827721713134316 0.000827804577749195 0.000827639091975314 0.000827362214767016 0.000827144577083982 0.000827194132060847 0.000827759533506972 0.000829132889462402 0.000831651429479238 0.000835697531405762 0.000841696509364216 0.000850111613711324 0.000861435881165895 0.000876180825520645 0.000894862458226248 0.000917985690255549 0.000946028646453552 0.00097942865390392 0.00101857152862059 0.00106378527764379 0.00111533858745014 0.00117344369923103 0.00123826268310706 0.00130991583390301 0.00138849092226133 0.00147405226186562
0.00233767372776037 0.00223307855820815 0.00213176336192999 0.00203374889149052 0.00193905995991494 0.00184772564642587 0.0017597794800623 0.00167525957872995 0.00159420871290273 0.00151667425288722 0.00144270794629979 0.0013723654585962 0.00130570559518228 0.00124278911084055 0.00118367700427518 0.00112842819744406 0.00107709651748944 0.00102972694082128 0.000986351130679372 0.000946982403836009 0.00091161039363568 0.000880195818259253 0.000852665884945619 0.000828910923926588 0.000808782812803034 0.000792095603058355 0.000778628506673031 0.000768131088904313 0.000760330213703299 0.000754938071681043 0.000751660532731448 0.000750205112767106 0.000750287996243283 0.000751639762385306 0.000754009671726486 0.000757168543052003 0.000760910370823312 0.000765052898338822 0.000769437381754155 0.000773927768429973 0.000778409483318032 0.000782787979869141 0.000786987174427503 0.000790947849376769 0.000794626082241917 0.000797991735878564 0.000801027028319627 0.000803725188961236 0.000806089199638565 0.000808130613911676 0.000809868444844728 0.000811328110149024 0.000812540423354386 0.000813540620360673 0.000814367412086298 0.000815062055816882 0.00081566744013997 0.000816227180939054 0.000816784728703355 0.000817382490283533 0.000818060971072485 0.000818857946287011 0.0008198076723428 0.000820940151187995 0.000822280461716549 0.000823848172902794 0.000825656853023567 0.000827713688266995 0.000830019222233968 0.000832567225454615 0.000835344701283273 0.000838332031626426 0.000841503263188608 0.000844826532536433 0.000848264626523032 0.000851775673661708 0.000855313962020101 0.000858830880169543 0.000862275979667797 0.000865598160426192 0.000868746983994423 0.000871674124174224 0.00087433496925434 0.000876690395357864 0.000878708735610643 0.00088036797472376 0.000881658202552784 0.000882584362482658 0.000883169329843941 0.000883457350318294 0.000883517855988435 0.000883449654108837 0.000883385446770026 0.000883496583754551 0.00088399787164493 0.000885152157061076 0.00088727427287268 0.000890733794248906 0.000895955921006892 0.00090341972575727 0.000913653041655469 0.000927223471438817 0.000944725422540867 0.0009667636965106 0.000993934882883175 0.00102680843920971 0.00106590965705781 0.00111170655717418 0.00116460211892656 0.00122493230286533 0.00129296935466957 0.00136892915172584 0.00145298101489117 0.00154525844893299 0.00164586957771775 0.00175490645313547
0.00269221959206941 0.00249240244499568 0.00230668179841502 0.00213477670600442 0.00197641688640243 0.00183133644607747 0.00169926477112805 0.0015799141523719 0.00147296406029222 0.00137804263242826 0.00129470687905583 0.00122242421169189 0.00116055881447078 0.00110836662469006 0.00106500183851372 0.00102953584866012 0.0010009868542054 0.000978355988764581 0.000960664585311791 0.000946987499572625 0.000936478936971386 0.000928389244689981 0.000922072930602211 0.000916989350823723 0.000912698008705854 0.00090885039052455 0.000905179952037494 0.000901491455657976 0.000897650460444977 0.000893573442883833 0.00088921878935232 0.000884578742761007 0.00087967228930495 0.000874538919275096 0.000869233173795996 0.000863819886162962 0.000858370034275945 0.000852957134185558 0.000847654120385249 0.000842530673786512 0.000837650971752752 0.000833071845002783 0.00082884133302238 0.000824997632580363 0.000821568433073709 0.000818570628272922 0.000816010387321919 0.000813883559629799 0.000812176379730892 0.000810866430392082 0.000809923816175893 0.000809312495979977 0.000808991722054608 0.000808917534666036 0.000809044265445869 0.000809326008128044 0.000809718022009779 0.00081017804049546 0.000810667463850888 0.000811152421342032 0.000811604692916424 0.000812002484461199 0.000812331053135081 0.000812583180800579 0.000812759493901623 0.000812868627917934 0.000812927233618215 0.000812959821350401 0.000812998438765209 0.000813082176845454 0.000813256499639976 0.000813572394431474 0.000814085342107709 0.000814854111957528 0.000815939391192261 0.000817402267328798 0.000819302590326239 0.000821697251087417 0.000824638422156071 0.000828171814667715 0.000832335011709404 0.000837155940835425 0.000842651547708183 0.000848826727396452 0.000855673561107327 0.000863170893943174 0.000871284275520038 0.000879966271369611 0.000889157140281911 0.000898785863096732 0.000908771502344342 0.000919024870557287 0.000929450487917481 0.000939948817007003 0.000950418772805975 0.000960760519606046 0.000970878581611282 0.000980685310444146 0.000990104769310243 0.000999077109351538 0.00100756352682115 0.00101555189863258 0.00102306319440735 0.00103015875035712 0.00103694845696275 0.00104359984694902 0.00105034796059885 0.00105750569518457 0.00106547410422851 0.00107475179548837 0.00108594220720103 0.00109975717925668 0.00111701499721226 0.00113863114210382 0.00116560051707051 0.00119897105798311
0.00192412403291618 0.00185189338192912 0.001782434090068 0.00171569617103367 0.00165163458824922 0.00159020908267977 0.00153138394770454 0.00147512774233684 0.00142141293344183 0.00137021545731062 0.00132151419120756 0.00127529032654935 0.00123152663745802 0.00119020664181312 0.00115131365682738 0.0011148297576998 0.00108073465600314 0.00104900452383178 0.00101961079975026 0.00099251902228191 0.00096768774480039 0.000945067590795301 0.00092460050918242 0.00090621928454972 0.000889847346531999 0.000875398906307036 0.000862779427860981 0.0008518864193442 0.000842610508170472 0.000834836745138013 0.000828446069908451 0.000823316863929858 0.000819326517532002 0.000816352944667196 0.000814275990091843 0.000812978687793225 0.000812348344271285 0.000812277434289911 0.00081266430877515 0.000813413724020156 0.000814437208072356 0.000815653284282319 0.000816987573856007 0.000818372799356486 0.000819748709932509 0.000821061947059278 0.000822265867132158 0.000823320334640759 0.000824191497068061 0.000824851550239014 0.000825278500655362 0.000825455929432186 0.000825372760793978 0.000825023036682706 0.000824405697845955 0.000823524370783723 0.000822387159107452 0.000821006437175306 0.000819398643298818 0.000817584069350752 0.000815586643239115 0.000813433700424188 0.000811155740491127 0.000808786164741169 0.000806360990868154 0.000803918541044634 0.000801499100211614 0.000799144542053128 0.000796897921086959 0.000794803030513994 0.000792903926958858 0.000791244424968194 0.000789867566084301 0.000788815069382993 0.000788126772486861 0.000787840074067741 0.000787989390622988 0.000788605641666722 0.000789715778289411 0.000791342370169636 0.000793503265523902 0.000796211337100616 0.000799474325270236 0.00080329478660398 0.000807670153317818 0.000812592905746969 0.000818050856904994 0.000824027545382033 0.000830502730528365 0.000837452982223258 0.000844852356593224 0.000852673148813579 0.000860886714575224 0.000869464352752562 0.000878378243169675 0.000887602434919569 0.000897113882267339 0.000906893526604415 0.000916927423980136 0.000927207918342201 0.000937734860489584 0.000948516871835373 0.000959572650156132 0.000970932311460355 0.000982638757806146 0.000994749055251957 0.00100733579907286 0.00102048843509153 0.00103431449660289 0.0010489407065296 0.00106451388482913 0.00108120159299624 0.00109919244222615 0.00111869599118128 0.00113994216523665 0.00116318014310325
0.00217866439150378 0.00209776637033221 0.00201962692302923 0.00194421985434245 0.00187152234363886 0.00180151477123021 0.00173418050324804 0.00166950562716284 0.00160747862929143 0.0015480900051341 0.00149133179328545 0.00143719702416699 0.00138567907616451 0.00133677093416487 0.00129046434921463 0.00124674890325125 0.00120561098966204 0.00116703272870263 0.00113099084619479 0.00109745555375794 0.00106638947811288 0.00103774669445766 0.00101147192313425 0.000987499948436053 0.00096575531246423 0.000946152325087423 0.000928595413820775 0.000912979816273758 0.000899192594960522 0.000887113932404367 0.000876618646242065 0.000867577851558704 0.000859860692166814 0.000853336064117184 0.000847874262521703 0.00084334849517404 0.000839636221501196 0.000836620291112781 0.000834189870984462 0.000832241162948898 0.000830677923020985 0.000829411800976802 0.000828362522714415 0.000827457939654382 0.000826633969298858 0.000825834449592195 0.000825010927382134 0.000824122398474453 0.000823135013802209 0.000822021763314457 0.000820762146463884 0.000819341835721729 0.000817752337404463 0.000815990652266023 0.000814058936781637 0.000811964164800326 0.000809717788251914 0.000807335394835871 0.000804836360081564 0.000802243490835506 0.000799582657104498 0.000796882409249312 0.00079417357781064 0.000791488853748827 0.000788862347602552 0.000786329127020884 0.000783924733286077 0.000781684678816339 0.000779643929154071 0.000777836374594449 0.00077629429826183 0.000775047849061961 0.00077412452937253 0.000773548708503479 0.000773341173734259 0.000773518731040062 0.000774093867379877 0.000775074485623415 0.000776463721861731 0.000778259853050196 0.000780456300805339 0.000783041734854631 0.000786000277326611 0.000789311806909798 0.000792952360109525 0.000796894625484709 0.000801108525965162 0.000805561884174759 0.000810221166074306 0.000815052299192507 0.000820021563076882 0.000825096551299595 0.000830247206212939 0.000835446929533183 0.00084067377353451 0.000845911718972078 0.000851152046594994 0.00085639480896518 0.000861650407980396 0.000866941280560996 0.00087230369000893 0.000877789612998447 0.000883468701518714 0.000889430284831992 0.000895785358350508 0.000902668484324226 0.000910239504140359 0.000918684935567693 0.00092821890359672 0.0009390834352686 0.000951547943287172 0.000965907737395484 0.000982481443065553 0.0010016072781343 0.00102363823831226 0.00104893636349542
0.00223445617327864 0.00214416017683508 0.00205640906699812 0.00197122694949985 0.00188864093851117 0.00180868116958507 0.00173138079173802 0.00165677592546896 0.00158490556965467 0.00151581143573271 0.00144953768247695 0.0013861305192276 0.0013256376401208 0.00126810744744802 0.00121358801993275 0.00116212578305955 0.00111376384566593 0.00106853998208955 0.00102648426436246 0.000987616385514682 0.000951942762434052 0.00091945356152138 0.000890119845566019 0.000863891085302638 0.000840693301354694 0.000820428089981881 0.000802972732415773 0.000788181494436781 0.000775888102362916 0.000765909254435703 0.000758048916665103 0.000752103079966347 0.00074786463199618 0.000745128021818713 0.000743693457550934 0.000743370459875482 0.000743980680684093 0.000745359972613005 0.000747359753845424 0.000749847750716472 0.000752708219881375 0.000755841755935457 0.000759164784012558 0.000762608824329387 0.000766119600336976 0.000769656046526524 0.000773189257537621 0.000776701407845167 0.000780184661252205 0.000783640081684077 0.000787076551175363 0.000790509697205004 0.00079396082938155 0.000797455884638874 0.000801024380322657 0.000804698375590015 0.000808511443198494 0.000812497655805731 0.000816690593129405 0.000821122378518812 0.000825822755454244 0.000830818216023648 0.000836131194372446 0.000841779338351483 0.000847774872033976 0.000854124060436611 0.000860826785739321 0.000867876241687384 0.00087525874988494 0.000882953698571605 0.000890933601470361 0.000899164271622545 0.000907605102997124 0.000916209451203966 0.000924925103953939 0.000933694832011341 0.000942457012251136 0.000951146316010543 0.00095969445810361 0.000968031004585762 0.000976084240494368 0.000983782102302945 0.000991053183658841 0.000997827827104811 0.00100403931892357 0.00100962520901273 0.00101452878280648 0.0010187007177324 0.00102210096245867 0.0010247008831052 0.00102648572634099 0.00102745745425966 0.00102763800907171 0.00102707306533805 0.001025836321075 0.0010240343628396 0.00102181210851976 0.00101935877800848 0.00101691425779493 0.00101477560205411 0.00101330324378273 0.00101292627640006 0.0010141459263091 0.0010175361136968 0.00102373987044082 0.0010334604612742 0.00104744645677738 0.00106647080676683 0.00109130510792519 0.00112269151296415 0.00116131568961831 0.00120778448574811 0.00126261127277049 0.00132621046888337 0.00139890096367338 0.0014809166562452
0.00208597145882143 0.00200455921662155 0.00192604701418455 0.00185048494132455 0.00177792657167395 0.00170842853278357 0.00164204988775628 0.00157885128695877 0.00151889384736287 0.00146223771986418 0.00140894031322901 0.00135905415891355 0.00131262442536932 0.0012696861242282 0.00123026109302867 0.00119435488673516 0.00116195375738434 0.00113302193947188 0.00110749947854637 0.00108530083306353 0.00106631443955611 0.00105040335932177 0.00103740702911151 0.00102714403304877 0.00101941571577222 0.00101401038388956 0.00101070780515686 0.0010092837154065 0.00100951407740426 0.00101117889324434 0.00101406544009857 0.0010179708665785 0.00102270414514404 0.00102808742021607 0.00103395682072035 0.00104016282102762 0.00104657023839367 0.00105305795123361 0.00105951841388154 0.00106585703234311 0.00107199145373863 0.0010778508108409 0.00108337495300719 0.0010885136861947 0.00109322603768536 0.00109747955553536 0.00110124964843224 0.00110451896838626 0.00110727683630368 0.00110951870880239 0.00111124568348069 0.00111246403910731 0.00111318480676091 0.0011134233677331 0.00111319907395738 0.0011125348867971 0.00111145703018678 0.001109994654353 0.00110817950663524 0.00110604560627432 0.00110362892043955 0.00110096703922368 0.00109809884785523 0.00109506419495941 0.00109190355634798 0.00108865769453151 0.00108536731492454 0.00108207272054166 0.00107881346785233 0.0010756280273493 0.00107255345326846 0.0010696250677439 0.00106687616545681 0.00106433774550488 0.00106203827774262 0.00106000351119391 0.00105825633228347 0.00105681668056648 0.00105570152934293 0.00105492493803965 0.00105449818254873 0.00105442996885824 0.00105472673434715 0.00105539304008256 0.00105643205640422 0.00105784614304473 0.00105963752403898 0.00106180905673156 0.00106436509327265 0.00106731243206189 0.0010706613555769 0.0010744267498039 0.00107862929894539 0.00108329674706409 0.00108846521566319 0.00109418056275222 0.00110049976456724 0.0011074922957121 0.00111524147709345 0.00112384575376192 0.00113341985700125 0.00114409579729821 0.00115602362805847 0.00116937191526452 0.00118432784712338 0.00120109692165906 0.00121990216062316 0.00124098281602787 0.00126459256130326 0.00129099719154713 0.00132047189423534 0.00135329818928236 0.00138976067071355 0.00143014370633261 0.00147472826231997 0.0015237890141029
0.00211850372209702 0.00202522718752151 0.00193509838693322 0.00184813506770468 0.00176435921547716 0.00168379710003126 0.00160647925030061 0.00153244032659232 0.0014617188498302 0.00139435673873909 0.00133039859715452 0.00126989068647093 0.00121287951479345 0.00115940997763758 0.00110952299878983 0.00106325264827135 0.00102062276066611 0.000981643142618762 0.000946305540122943 0.000914579625275453 0.000886409342575388 0.00086171000541118 0.000840366532323918 0.000822233144958109 0.000807134714742369 0.000794869761407 0.000785214907906305 0.000777930424594831 0.000772766385937466 0.000769468933819922 0.000767786189517285 0.000767473460820074 0.000768297522359118 0.000770039877593007 0.00077249901986936 0.000775491787335206 0.000778853951150895 0.000782440193303441 0.000786123626828216 0.000789794995128931 0.000793361664769589 0.00079674650225387 0.000799886702833636 0.000802732619839597 0.000805246626968669 0.000807402033353811 0.000809182061718641 0.000810578892983659 0.000811592775834646 0.000812231196516532 0.000812508102094655 0.000812443169315198 0.000812061110766489 0.000811391010124536 0.000810465678737496 0.000809321026593142 0.000807995441767747 0.000806529173742741 0.000804963717478383 0.000803341196824563 0.000801703747705351 0.000800092903491098 0.000798548987016278 0.000797110515743182 0.000795813628510281 0.000794691544053467 0.000793774062920519 0.000793087125435699 0.000792652438899935 0.000792487187201045 0.000792603835419924 0.000793010040900373 0.000793708680666959 0.000794698003164893 0.000795971910209088 0.000797520372951806 0.000799329983784226 0.000801384644542285 0.000803666390297899 0.000806156347469586 0.00080883582494702 0.000811687537353327 0.000814696960272749 0.000817853818057755 0.000821153705343431 0.000824599843265097 0.000828204970101653 0.000831993363060129 0.000836002982524828 0.000840287721572043 0.00084491973117777 0.000849991774669075 0.000855619543264948 0.000861943838241339 0.000869132495538289 0.000877381898116284 0.000886917894521892 0.000897995925396912 0.000910900161314027 0.000925941484081368 0.000943454206722824 0.000963791527122762 0.000987319841194175 0.00101441218762234 0.0010454412325815 0.0010807722994363 0.00112075697908093 0.00116572780752673 0.00121599437382071 0.00127184104712407 0.00133352632243559 0.00140128361646771 0.00147532322559592 0.00155583509843194 0.00164299207307482 0.00173695326963905
0.00224140668983891 0.0021564009615852 0.0020743770814097 0.00199531464560697 0.00191919452357727 0.00184599861039482 0.00177570953771923 0.00170831033779878 0.0016437840556278 0.00158211330506123 0.00152327976597942 0.00146726362156044 0.00141404293746182 0.00136359298830949 0.00131588554133764 0.00127088811221884 0.00122856321383105 0.00118886762453153 0.001151751707888 0.00111715882005533 0.00108502484331153 0.00105527788393747 0.00102783816906557 0.0010026181700724 0.000979522969716035 0.000958450877185233 0.000939294280656361 0.000921940712300416 0.000906274087514302 0.000892176069892906 0.00087952750715723 0.000868209881407969 0.000858106719583461 0.000849104916230794 0.000841095929629376 0.000833976822740607 0.000827651131213671 0.000822029550757402 0.000817030444862863 0.000812580180709158 0.000808613305968531 0.000805072582229333 0.000801908892122543 0.000799081037290563 0.000796555443435124 0.000794305787158171 0.000792312557465696 0.000790562562883204 0.000789048393320845 0.000787767844257451 0.000786723309578282 0.000785921148541909 0.000785371031886376 0.000785085271989999 0.000785078142250178 0.000785365191357302 0.000785962558857459 0.000786886299208739 0.000788151722353864 0.000789772759536908 0.000791761363597432 0.000794126953169724 0.000796875910050522 0.000800011138440822 0.000803531693813233 0.000807432487822012 0.000811704074054566 0.000816332517605856 0.000821299349565767 0.00082658160567802 0.000832151946778958 0.00083797885727053 0.00084402691690997 0.000850257140662163 0.000856627381299198 0.000863092789821224 0.000869606329606525 0.000876119341416048 0.000882582157934234 0.000888944768356182 0.000895157535581837 0.000901171970797001 0.000906941572560787 0.000912422739942256 0.000917575771716058 0.000922365966065278 0.000926764837596956 0.000930751470611523 0.00093431402928854 0.000937451446483887 0.000940175312730398 0.000942511985169384 0.000944504931667414 0.000946217317085391 0.000947734825125466 0.000949168688535483 0.0009506588707716 0.000952377301645062 0.000954531016925915 0.000957364987961328 0.000961164355825177 0.000966255713933669 0.000973007028302371 0.000981825767389231 0.000993154860009739 0.00100746623497937 0.00102525193268766 0.00104701310455746 0.00107324758428598 0.00110443704463232 0.00114103495022182 0.00118345650410468 0.00123207154112818 0.00128720089302251 0.00134911624450058 0.00141804304087254
0.00155443328382917 0.0014959175815654 0.00143990170824894 0.00138639689734023 0.00133541619840724 0.00128697372095325 0.00124108372722004 0.00119775956459827 0.00115701243568428 0.0011188500145815 0.00108327493181805 0.00105028316680212 0.00101986240495089 0.000991990434624551 0.000966633674176184 0.000943745928753208 0.00092326747700376 0.000905124577379177 0.000889229461620277 0.000875480850631841 0.000863764988749872 0.000853957151472614 0.000845923544777526 0.000839523486317488 0.000834611743532777 0.000831040902158946 0.000828663649534201 0.000827334877478868 0.000826913535357646 0.00082726419122928 0.000828258284401271 0.000829775073968346 0.000831702303887936 0.000833936615675394 0.000836383745418367 0.000838958543434044 0.000841584853578735 0.000844195285970048 0.000846730912547486 0.000849140910135332 0.000851382170943136 0.000853418896039576 0.000855222183426393 0.000856769618987702 0.000858044875795582 0.000859037324980783 0.000859741659567896 0.000860157531264042 0.000860289199115905 0.000860145188154676 0.000859737955585015 0.000859083561702167 0.000858201342517666 0.000857113581011595 0.000855845174003332 0.000854423291832627 0.000852877028369413 0.000851237039324232 0.000849535167414422 0.000847804053650911 0.000846076734851429 0.000844386228426683 0.00084276510654058 0.000841245062858539 0.000839856476246414 0.000838627976910999 0.000837586021533345 0.000836754484868742 0.000836154276022113 0.000835802988086511 0.000835714590020415 0.000835899169503379 0.000836362735041094 0.000837107084818914 0.000838129748761552 0.000839424009023317 0.00084097900279892 0.000842779910003554 0.000844808227139458 0.000847042127636864 0.00084945690821783 0.000852025520455496 0.000854719186714865 0.000857508100088468 0.000860362208757454 0.000863252086367258 0.00086614989144241 0.000869030420461783 0.000871872260857917 0.000874659051709689 0.000877380861060901 0.000880035689349142 0.000882631108005982 0.000885186040458107 0.000887732688949972 0.00089031860412482 0.000893008884356813 0.000895888477522704 0.000899064538440788 0.000902668769993157 0.000906859644993405 0.000911824370271783 0.000917780416919389 0.000924976406226273 0.000933692117236738 0.000944237379262343 0.000956949642612463 0.000972190093258504 0.000990338296728331 0.00101178551745066 0.00103692704283501 0.00106615401396299 0.00109984538714628 0.00113836068701617 0.00118203414361058 0.00123117064047447
0.00268545688514759 0.00257119841020335 0.00246089414372907 0.00235455863402525 0.00225220683658206 0.00215385369403864 0.0020595136141788 0.00196919982701069 0.0018829236015086 0.00180069330349384 0.00172251327902476 0.0016483825532689 0.00157829334386594 0.00151222940086076 0.00145016420267352 0.0013920590589825 0.00133786119568684 0.00128750192207693 0.00124089500263648 0.00119793537129062 0.00115849832985281 0.00112243936101147 0.00108959465734626 0.00105978242234643 0.00103280494137195 0.00100845135717488 0.000986501025009406 0.000966727275412304 0.00094890138519038 0.00093279655212226 0.000918191685354089 0.000904874856897877 0.000892646303338015 0.00088132091365067 0.000870730182731322 0.000860723646432873 0.000851169840365425 0.000841956840984532 0.00083299245453493 0.000824204118919522 0.000815538577482615 0.000806961373892653 0.000798456205348713 0.000790024158432326 0.000781682838981633 0.000773465395057191 0.000765419420956978 0.000757605720902476 0.000750096904121235 0.000742975779432077 0.000736333518076969 0.000730267559488962 0.000724879246862386 0.000720271198286479 0.000716544444503749 0.000713795394542773 0.0007121127226131 0.000711574299399916 0.000712244313022238 0.000714170734242408 0.000717383273175509 0.000721891949454753 0.000727686356639979 0.000734735649932775 0.000742989231617807 0.000752378059222608 0.000762816464052177 0.000774204346644018 0.000786429611642184 0.000799370715535907 0.000812899222586323 0.000826882292291768 0.00084118505148636 0.0008556728321827 0.0008702132804589 0.000884678361085382 0.000898946297264952 0.000912903495354272 0.000926446511656536 0.00093948412315571 0.000951939567078506 0.000963753015787587 0.000974884353629787 0.000985316320415058 0.000995058080916209 0.0010041492691126 0.00101266453689549 0.00102071860551618 0.001028471769165 0.00103613572798944 0.00104397952725719 0.00105233524740813 0.00106160292944105 0.00107225404549618 0.00108483266620806 0.00109995338567911 0.00111829511118033 0.00114059008134524 0.00116760799046556 0.00120013584647776 0.00123895505316643 0.00128481796061349 0.00133842651279627 0.00140041545185027 0.00147134180685336 0.0015516812980542 0.0016418311487466 0.00174211792485332 0.00185280858908176 0.00197412296210222 0.00210624610126066 0.00224933956844739 0.00240355101932947 0.00256902191989246 0.00274589345282193 0.00293431082307509
0.00498183475704869 0.00460261282477591 0.00424548224464143 0.00390990841679314 0.00359538778919363 0.00330145031271426 0.00302766164856732 0.00277362470255752 0.00253897980704061 0.00232340252411502 0.00212659761037624 0.001948287226303 0.00178819115704473 0.00164599695821669 0.0015213190381462 0.00141364824972958 0.00132229772184788 0.00124635553245505 0.00118465813671227 0.00113579724368679 0.00109816554702957 0.00107003541596172 0.00104965463790138 0.00103533959465993 0.00102554995385297 0.00101893697882129 0.00101436551480999 0.0010109147966495 0.00100786500067848 0.00100467593187647 0.0010009626679324 0.000996471282154003 0.000991056375411315 0.000984661174582042 0.000977300351576896 0.000969045384072135 0.000960012122936402 0.000950350181486962 0.000940233771405119 0.000929853651336802 0.000919409911345915 0.000909105381739263 0.000899139524350618 0.000889702735714117 0.000880971061470608 0.000873101385739333 0.000866227211754988 0.000860455184224981 0.00085586251319886 0.000852495440253118 0.000850368840934131 0.000849466988716268 0.000849745425540304 0.000851133805347344 0.000853539512758853 0.000856851818219373 0.000860946317992264 0.000865689420785607 0.000870942676894204 0.000876566792409164 0.000882425221944816 0.000888387281391156 0.000894330763101413 0.00090014406664557 0.000905727879183565 0.000910996451123221 0.000915878516805848 0.000920317908606074 0.000924273907527254 0.000927721366073232 0.000930650630414805 0.000933067280199323 0.000934991695836019 0.000936458455549957 0.000937515558107225 0.000938223462194539 0.000938653930625288 0.00093888866689776 0.000939017733750845 0.000939137748616778 0.00093934985983311 0.000939757519096238 0.000940464081888746 0.000941570284923984 0.000943171669292326 0.000945356036773325 0.000948201042959227 0.000951772042478765 0.000956120306293014 0.000961281727911007 0.000967276123833674 0.000974107215244708 0.000981763354259947 0.000990219032536261 0.000999437186298571 0.00100937229203498 0.00101997423410935 0.00103119291974441 0.00104298361772876 0.0010553130020552 0.00106816588763491 0.00108155264645689 0.00109551728395307 0.00111014612998935 0.00112557704844767 0.00114200898846615 0.00115971158194489 0.00117903433484232 0.00120041477437799 0.00122438471748168 0.00125157366456331 0.00128270825493716 0.00131860682236281 0.001360168431618 0.00140835638258478 0.00146417698643513
0.00278858767893414 0.00258324195610352 0.00239287246500787 0.00221712389921669 0.00205564069839982 0.00190805894527266 0.00177399589899899 0.00165303723420446 0.00154472252058863 0.00144853011828766 0.00136386338322177 0.0012900406692549 0.00122629179183734 0.00117176311643377 0.00112553217778732 0.00108663096146569 0.00105407521304325 0.00102689597704027 0.00100416937672626 0.00098504139879691 0.000968745775225274 0.00095461447199232 0.000942081420615688 0.000930680794513892 0.000920041358957854 0.000909878335216459 0.000899983961626032 0.000890217623154525 0.000880496129301934 0.000870784482304914 0.00086108730226596 0.000851440957916377 0.000841906380675321 0.000832562504262013 0.000823500262514636 0.000814817086318524 0.000806611860394762 0.000798980326864015 0.000792010950353428 0.000785781284560984 0.000780354898548025 0.000775778929239175 0.000772082322360203 0.000769274807078656 0.00076734662132243 0.000766268969069897 0.000765995152687597 0.000766462288365106 0.000767593485608466 0.000769300356004508 0.000771485713198694 0.000774046334324176 0.000776875670540865 0.00077986641744738 0.000782912881518896 0.000785913103279896 0.000788770719614718 0.000791396565058745 0.000793710024669479 0.000795640159466795 0.000797126629721266 0.000798120442483089 0.000798584548360823 0.000798494309357911 0.000797837854986015 0.000796616338411005 0.0007948440981574 0.000792548724244127 0.000789771020483627 0.000786564847290905 0.000782996821900151 0.000779145845587294 0.00077510242096519 0.000770967717400747 0.000766852340055106 0.000762874759386965 0.000759159364726214 0.000755834119021823 0.000753027813401928 0.00075086694991697 0.0007494723175516 0.000748955367785443 0.000749414536144449 0.0007509316900009 0.000753568902427698 0.000757365752417779 0.000762337329446833 0.000768473076740739 0.000775736548004288 0.000784066085469417 0.000793376363880219 0.000803560694683929 0.000814493953791132 0.000826035987730809 0.000838035365233734 0.000850333369410706 0.000862768165334982 0.000875179122078098 0.000887411313125718 0.000899320261830569 0.00091077703656019 0.000921673833042739 0.000931930207910836 0.000941500145510725 0.000950380145855885 0.000958618507163059 0.000966325930091269 0.000973687473171263 0.000980975715031606 0.000988564698436846 0.000996943815999732 0.00100673024108993 0.0010186778494308 0.00103367995174897 0.00105276282069299 0.00107706731831407
0.00301105115688584 0.00281412458130733 0.00263118095236233 0.00246175447092167 0.00230536762804962 0.0021615265956353 0.00202971648316101 0.00190939681814325 0.00179999772430301 0.00170091735913784 0.00161152119849149 0.0015311436889007 0.0014590926114604 0.00139465622167093 0.00133711288760201 0.00128574260919757 0.00123983953876784 0.0011987244957479 0.00116175650190388 0.00112834253912445 0.00109794500077757 0.001070086605674 0.00104435281356 0.00102039198498633 0.000997913651952213 0.000976685313851233 0.000956528162587623 0.000937312091964927 0.000918950278866455 0.000901393552412524 0.000884624702446391 0.000868652826266285 0.000853507775200469 0.000839234740864146 0.000825889013629813 0.00081353095081478 0.000802221206157027 0.000792016291146974 0.000782964557946924 0.000775102707641334 0.000768452931602759 0.000763020784165697 0.000758793860275812 0.000755741313690566 0.000753814204112502 0.00075294661170862 0.000753057412132843 0.000754052570723846 0.000755827795271396 0.000758271383807101 0.000761267115777416 0.000764697057992995 0.000768444186280963 0.000772394755092296 0.000776440376836949 0.000780479797596916 0.000784420375180439 0.000788179278592535 0.000791684435805328 0.000794875259797091 0.000797703182450016 0.000800132022914699 0.00080213821244496 0.000803710892009263 0.000804851892842519 0.000805575603708988 0.000805908722483625 0.000805889883740484 0.000805569148785221 0.000805007340097548 0.000804275199131516 0.000803452344882246 0.000802626011590469 0.000801889547658981 0.000801340665182622 0.000801079440283214 0.000801206079682824 0.00080181848692319 0.000803009682577937 0.00080486515378188 0.000807460227658573 0.000810857577789226 0.000815104979982502 0.000820233431304505 0.00082625573406427 0.000833165624581732 0.000840937497946181 0.00084952674783069 0.00085887070950031 0.000868890167995672 0.000879491375623475 0.000890568515091132 0.000902006546719177 0.000913684389776812 0.000925478406761179 0.000937266182938882 0.000948930620049874 0.000960364389884557 0.00097147481910586 0.000982189299157327 0.000992461332293106 0.00100227733335799 0.00101166430243998 0.00102069845841265 0.00102951486695928 0.00103831799623677 0.00104739296967776 0.00105711704510929 0.00106797052060246 0.00108054586418447 0.00109555343534785 0.00111382182414233 0.00113629075358778 0.00116399489696152 0.00119803802523953 0.00123955861906232
0.0022941424685202 0.00220456067603184 0.00211789283702419 0.00203415143624967 0.00195335189940837 0.00187551235940849 0.00180065334972341 0.00172879740704946 0.00165996856342689 0.00159419170655689 0.00153149178670447 0.00147189284993128 0.00141541688117692 0.00136208244768124 0.00131190314412811 0.00126488585616258 0.00122102887856224 0.00118031994752646 0.00114273427145551 0.0011082326682572 0.00107675993568181 0.00104824359000102 0.00102259310345627 0.000999699749754931 0.000979437129497457 0.00096166239696268 0.000946218152355006 0.000932934907568163 0.000921633987093917 0.000912130695553962 0.000904237572956243 0.000897767567948614 0.000892536984544821 0.000888368093409879 0.000885091338562568 0.00088254710870959 0.000880587075312239 0.000879075124653455 0.000877887928016409 0.000876915203233538 0.000876059723669201 0.000875237128796 0.000874375585514661 0.000873415342610857 0.000872308213296203 0.000871017013380083 0.000869514975728403 0.000867785155535686 0.000865819835662101 0.000863619936871398 0.00086119443418807 0.000858559777696973 0.000855739313857834 0.000852762701728254 0.000849665317344729 0.00084648763887403 0.000843274605024077 0.000840074939611687 0.000836940436165201 0.000833925198016329 0.000831084831547025 0.000828475593096672 0.000826153493427938 0.000824173367525891 0.000822587921658848 0.000821446773829556 0.000820795507650975 0.000820674762949959 0.000821119388665353 0.000822157684522716 0.000823810757331735 0.000826092015438171 0.000829006820976397 0.000832552314351131 0.000836717419256241 0.000841483030052221 0.000846822377040825 0.000852701559660933 0.000859080233332521 0.000865912432899774 0.00087314751451656 0.000880731198328106 0.000888606696268394 0.000896715912421139 0.000905000707358209 0.000913404222306564 0.000921872263583249 0.000930354752156875 0.00093880724719119 0.000947192555732945 0.000955482443102391 0.000963659459718142 0.000971718899730682 0.000979670904483772 0.000987542718913669 0.000995381100816341 0.00100325487063316 0.00101125757210844 0.00101951019101441 0.00102816384962522 0.00103740235883927 0.00104744446926147 0.00105854562032257 0.0010709989484219 0.00108513528971947 0.00110132191175847 0.00111995974291716 0.00114147895022715 0.00116633284875123 0.00119499030267888 0.00122792697859244 0.0012656160001146 0.00130851868826569 0.00135707611562697 0.00141170213482304 0.00147277836971695
0.00271239938515052 0.0025968156503025 0.0024844564213362 0.00237537345840572 0.00226962052151386 0.00216725349890358 0.00206833050704514 0.00197291194296752 0.00188106046349349 0.0017928408584784 0.00170831977649478 0.00162756525187476 0.00155064597234575 0.00147763021798778 0.00140858439700401 0.00134357110486918 0.00128264664477925 0.00122585797355942 0.00117323908266253 0.00112480689123562 0.0010805568161892 0.00104045828525043 0.00100445055770649 0.000972439291167978 0.000944294315034513 0.000919849020499302 0.000898901644661542 0.000881218525412884 0.0008665391687437 0.000854582749111012 0.000845055503549652 0.000837658412021933 0.000832094585694119 0.00082807589285895 0.00082532850560758 0.000823597212913799 0.000822648488683192 0.000822272409899891 0.000822283585674718 0.000822521286906534 0.000822848967124065 0.000823153347642222 0.000823343213041907 0.00082334803262512 0.000823116494125638 0.0008226150099075 0.000821826234141747 0.000820747612139602 0.000819389969787762 0.000817776141341345 0.000815939627124098 0.000813923268469542 0.000811777925141657 0.000809561140229894 0.000807335778960692 0.000805168630894574 0.00080312896949623 0.000801287068945535 0.000799712685088424 0.000798473515265463 0.000797633659909807 0.000797252116624339 0.000797381344174821 0.000798065938668306 0.000799341466406375 0.000801233496983179 0.000803756875937405 0.000806915268864844 0.000810700998965953 0.000815095188523747 0.000820068202978895 0.000825580385356651 0.000831583059922966 0.000838019777944659 0.000844827775744492 0.000851939615938694 0.00085928498648132 0.00086679263836622 0.000874392450790992 0.000882017621490326 0.000889606989009313 0.000897107502170764 0.000904476859186649 0.000911686344005112 0.000918723889709285 0.000925597396972973 0.000932338328280279 0.000939005583924759 0.000945689641381428 0.000952516902802445 0.000959654143509569 0.000967312885653586 0.000975753436095175 0.000985288230598573 0.000996284028781288 0.00100916242595521 0.00102439811855693 0.00104251441542242 0.00106407566164627 0.00108967655188848 0.00111992873707583 0.00115544560578326 0.00119682653859721 0.00124464216471194 0.00129942210153948 0.00136164631454309 0.00143174067437774 0.00151007665800562 0.00159697459679658 0.00169270952812408 0.00179751859196678 0.0019116089957762 0.00203516577597393 0.00216835883492527 0.00231134896848731 0.00246429278778826
0.003326930933566 0.00319732939369824 0.00307064591619029 0.00294690370469534 0.00282612792165547 0.00270834575565675 0.00259358650780329 0.00248188169690935 0.00237326518255313 0.00226777330393946 0.00216544503096798 0.00206632212175143 0.00197044927789883 0.0018778742849615 0.00178864812030367 0.00170282500407093 0.00162046236069801 0.00154162064844676 0.00146636300296293 0.00139475462837171 0.00132686185725209 0.00126275079115386 0.00120248542961521 0.00114612520276146 0.00109372184656564 0.00104531560708221 0.00100093083525035 0.000960571137573489 0.000924214372498836 0.000891807909145447 0.000863264664690613 0.000838460473703588 0.000817233286109735 0.000799384527867104 0.000784682706912888 0.00077286905405172 0.000763664719836832 0.000756778865838793 0.000751916928323274 0.000748788394594036 0.000747113585818933 0.000746629137432058 0.0007470920628081 0.000748282444955283 0.000750004909237393 0.000752089087483259 0.000754389299530351 0.000756783665145187 0.000759172829741062 0.000761478451138373 0.000763641558379606 0.000765620861117387 0.000767391061042335 0.000768941195568786 0.000770273028148632 0.000771399488418082 0.000772343158086506 0.00077313479432198 0.000773811880742992 0.0007744171964955 0.000774997395881786 0.00077560159426881 0.000776279960233929 0.000777082318809241 0.000778056775892349 0.000779248379030654 0.000780697834429395 0.000782440303748608 0.000784504306650924 0.000786910755808818 0.000789672150014181 0.000792791948134214 0.000796264142138539 0.000800073041664359 0.000804193276146065 0.000808590014041294 0.000813219392805777 0.000818029148583766 0.000822959431555613 0.00082794379182052 0.000832910321695788 0.000837782943370266 0.000842482835772484 0.000846930001118814 0.000851044979615102 0.000854750730000239 0.000857974703824806 0.000860651152396948 0.000862723716997202 0.00086414836494527 0.000864896745843322 0.000864960052721669 0.000864353480016048 0.000863121371017374 0.000861343136544008 0.000859139996055845 0.000856682530902923 0.000854198931608093 0.000851983649155766 0.000850405907596766 0.000849917195884045 0.000851056451953541 0.000854451253576676 0.000860813084111674 0.00087092486708745 0.000885619702890827 0.000905751222157175 0.000932158024554186 0.000965626717253077 0.00100685924165149 0.00105644976597398 0.00111487435995635 0.0011824936967899 0.00125956630379116 0.00134626831951563 0.00144271555331244
0.00249907729977317 0.00232453828099215 0.00216411933676861 0.00201752877441258 0.00188445044366005 0.00176452900167254 0.00165735340406701 0.00156244006915349 0.00147921792144368 0.00140701806988895 0.0013450709088266 0.00129251270790315 0.00124840228224853 0.00121174643954767 0.00118153116794371 0.00115675452996818 0.00113645724630301 0.00111974786769981 0.00110582082729781 0.00109396706185635 0.00108357795070429 0.00107414391874131 0.00106524922921419 0.00105656438260246 0.00104783727854118 0.00103888399536638 0.00102957976164248 0.00101985046561821 0.00100966487849653 0.000999027649925939 0.000987973058783454 0.000976559458253747 0.00096486433214372 0.000952979872188141 0.000941008988740362 0.000929061676326141 0.000917251668859457 0.000905693335467164 0.000894498785788208 0.000883775172424409 0.000873622196807543 0.000864129841941898 0.000855376369758286 0.000847426630627421 0.000840330736504245 0.000834123146223071 0.000828822201370304 0.00082443013461331 0.000820933551025748 0.000818304359293364 0.000816501106547395 0.000815470650784846 0.000815150090659986 0.000815468865072627 0.000816350934814662 0.000817716964702107 0.000819486435674362 0.000821579630423642 0.000823919451350661 0.000826433044375218 0.000829053215148654 0.000831719634835744 0.000834379840423886 0.000836990039633633 0.000839515733117178 0.000841932167257318 0.00084422462982873 0.00084638859864249 0.000848429750441778 0.000850363834099385 0.000852216408998948 0.000854022446661307 0.000855825791462508 0.000857678475033601 0.000859639878936511 0.000861775741551609 0.000864157008362582 0.000866858529656952 0.000869957616366979 0.000873532473130567 0.000877660537004159 0.000882416760068451 0.000887871883680026 0.000894090759925209 0.000901130781113479 0.000909040480071019 0.000917858361604379 0.000927612019060264 0.000938317579553636 0.000949979508258021 0.000962590787403646 0.000976133470914695 0.000990579602449134 0.00100589247405556 0.00102202819592934 0.00103893754441765 0.0010565680563506 0.00107486634104232 0.00109378058725574 0.00111326324897944 0.00113327390102547 0.00115378226081173 0.00117477137680919 0.00119624098489117 0.00121821103101252 0.00124072535123058 0.00126385548762053 0.00128770459969453 0.00131241140628392 0.0013381540614945 0.001365153831706 0.00139367840095288 0.00142404459268127 0.00145662026330278 0.00149182510424598 0.00153013009442997
0.00191370178884855 0.00183582434288394 0.00176065933169583 0.0016881887791068 0.00161839818606828 0.00155127642078744 0.00148681556481596 0.00142501070272717 0.00136585964091211 0.00130936253905306 0.00125552143625929 0.00120433965306187 0.00115582105097421 0.00110996913376618 0.00106678597967715 0.00102627100219931 0.000988419549317372 0.000953221367324877 0.000920658975027044 0.000890706015856856 0.000863325676695386 0.000838469279544821 0.00081607516163806 0.00079606795727256 0.000778358378059688 0.000762843557076285 0.00074940797918862 0.000737924970011715 0.00072825866687351 0.000720266354357793 0.000713801020573486 0.000708713981417287 0.000704857428512401 0.00070208677895733 0.000700262736368432 0.000699253007310054 0.000698933650146253 0.00069919006112653 0.000699917623308425 0.000701022057368578 0.000702419520167396 0.000704036498412893 0.000705809542411524 0.000707684880114177 0.00070961794564031 0.000711572850075587 0.000713521816193283 0.000715444593208897 0.000717327862927446 0.000719164644740436 0.000720953703857731 0.000722698964852078 0.000724408930968842 0.000726096108622213 0.000727776435977121 0.000729468714427302 0.000731194042051931 0.000732975248703135 0.000734836333182938 0.000736801903943309 0.000738896625830086 0.000741144676511926 0.000743569217328439 0.000746191884276879 0.000749032305664697 0.000752107653525963 0.000755432236175392 0.000759017139229177 0.000762869922038274 0.000766994375779918 0.000771390348469447 0.000776053640960413 0.00078097597667359 0.000786145046435963 0.000791544628512537 0.000797154782783045 0.000802952117119227 0.000808910123438368 0.000814999580669475 0.000821189021999241 0.000827445264259703 0.000833733998149378 0.000840020439108884 0.000846270040051159 0.000852449268711737 0.000858526454057343 0.000864472707929126 0.000870262929756869 0.000875876903706076 0.000881300498844839 0.000886526983659857 0.000891558466290215 0.000896407470844515 0.000901098657708587 0.000905670691317162 0.000910178251761561 0.000914694176133585 0.000919311700773083 0.000924146755930243 0.000929340239209117 0.000935060163731736 0.000941503542367578 0.00094889783345035 0.000957501741073703 0.000967605141819527 0.000979527909303906 0.000993617438953161 0.00101024474713763 0.00102979913496898 0.00105268156185598 0.00107929704889417 0.00111004659668969 0.00114531921922173 0.00118548473150428 0.00123088786650533 0.00128184414226275
0.00187385052025409 0.0018034884957955 0.00173615381314392 0.00167179874100272 0.00161037500938183 0.00155183336075585 0.00149612307886948 0.00144319150241784 0.00139298353331699 0.00134544115189359 0.00130050295388914 0.00125810372646999 0.0012181740821923 0.0011806401708025 0.00114542348858186 0.00111244080344402 0.00108160421103735 0.00105282133270174 0.00102599566045467 0.00100102704758029 0.000977812336356316 0.000956246107564446 0.000936221530295404 0.000917631285728543 0.000900368535446556 0.000884327903658707 0.000869406443454274 0.000855504559693769 0.000842526865008001 0.00083038295015393 0.00081898805517777 0.000808263632998301 0.000798137801759801 0.000788545686334701 0.000779429652513724 0.000770739439645073 0.000762432198803789 0.000754472444078186 0.00074683192439464 0.000739489422618686 0.00073243048764054 0.000725647103939394 0.000719137301874445 0.00071290471081958 0.000706958056363653 0.000701310602260776 0.000695979537723954 0.000690985311095543 0.000686350911938361 0.000682101105194148 0.000678261623208166 0.000674858324037077 0.000671916327382889 0.000669459142515447 0.000667507805390668 0.000666080044528012 0.000665189496785305 0.000664844994668677 0.000665049946071823 0.000665801825252844 0.000667091790519324 0.000668904439703345 0.000671217709430872 0.000674002918856848 0.00067722495342954 0.000680842579812094 0.000684808879696294 0.000689071788140525 0.000693574721353045 0.000698257279516406 0.000703056012154365 0.000707905236493374 0.000712737903031178 0.000717486506846631 0.000722084047902036 0.00072646504852067 0.000730566641308812 0.000734329745956899 0.000737700358611438 0.000740630982824221 0.000743082236425963 0.000745024673884892 0.000746440868492817 0.000747327802476452 0.000747699614858072 0.000747590754918946 0.00074705958095002 0.00074619242594001 0.000745108118855014 0.00074396289581026 0.000742955552298553 0.000742332569068511 0.000742392787402146 0.000743491021297558 0.000746039798898741 0.000750508274193486 0.000757417323168608 0.000767330036153646 0.000780837324219521 0.000798539180896767 0.000821023151427717 0.00084884247621583 0.000882496833322851 0.00092241834241071 0.000968964510436612 0.00102241840540807 0.00108299501087566 0.00115085184068312 0.00122610163867922 0.00130882525599655 0.00139908335476682 0.00149692619560349 0.00160240127123541 0.00171555888969294 0.00183645599436284 0.001965158574131
0.00211115925552254 0.00203058554956302 0.00195257878269234 0.00187715007516406 0.0018043122355316 0.00173407951697975 0.00166646732097936 0.00160149183729573 0.00153916960859533 0.00147951700761068 0.0014225496153141 0.0013682814901509 0.00131672432145951 0.00126788646513179 0.00122177186664366 0.00117837888596257 0.00113769905038532 0.00109971577455242 0.00106440310069862 0.00103172452507537 0.00100163198640961 0.000974065097013257 0.000948950694674359 0.000926202782354791 0.00090572290276837 0.000887400967383534 0.000871116527067954 0.000856740438398308 0.000844136849966274 0.000833165410754785 0.000823683590528383 0.000815549001133683 0.000808621616795291 0.000802765808625435 0.000797852130520066 0.000793758817130657 0.000790372976859448 0.000787591481796318 0.000785321571077724 0.000783481194000623 0.000781999124695727 0.000780814881963077 0.000779878486890897 0.000779150088002192 0.000778599479705754 0.00077820553541487 0.000777955572330154 0.000777844660905946 0.000777874888654692 0.000778054585315661 0.000778397514579311 0.000778922036518056 0.000779650244590427 0.000780607081487224 0.000781819439073759 0.0007833152491235 0.000785122573272858 0.000787268702481626 0.000789779278052167 0.000792677447747225 0.000795983071558405 0.000799711992051474 0.000803875383839745 0.000808479195567923 0.000813523695857997 0.000819003132071468 0.000824905507673525 0.000831212480652408 0.000837899382124524 0.000844935351189714 0.000852283579518941 0.000859901657242257 0.000867742010569208 0.000875752421266193 0.000883876618622081 0.000892054935792883 0.000900225024323495 0.00090832262309046 0.000916282380781601 0.000924038734207515 0.000931526848175302 0.000938683626242849 0.000945448805425894 0.000951766151778479 0.000957584777720563 0.000962860605985143 0.000967558009013342 0.00097165165637577 0.000975128606019037 0.000977990677326115 0.000980257144299363 0.000981967784416543 0.00098318631104395 0.000984004202244827 0.000984544913096537 0.000984968418167731 0.000985475971130436 0.000986314885525959 0.000987783032553042 0.000990232621450149 0.000994072687687962 0.000999769589432321 0.00100784474586719 0.00101886889898996 0.00103345240305819 0.0010522314807273 0.00107585101359245 0.00110494515469812 0.00114011767629308 0.00118192428066517 0.00123085894819715 0.00128734576591493 0.0013517367368512 0.00142431509090735 0.00150530286751784 0.00159487117059257
0.001582200250695 0.00152924594067282 0.00147845012070283 0.00142977638796405 0.00138318980844044 0.00133865662899935 0.00129614396152623 0.0012556194402473 0.00121705085453191 0.00118040576084328 0.00114565107907219 0.0011127526801871 0.00108167497388244 0.00105238050658354 0.00102482958162957 0.000998979914536016 0.000974786336767336 0.000952200561272357 0.000931171022032564 0.000911642797993396 0.000893557629017309 0.000876854028035099 0.000861467489588535 0.000847330790736839 0.000834374376169803 0.000822526815665504 0.00081171531904695 0.000801866291753143 0.000792905913170268 0.000784760719980955 0.000777358177893445 0.000770627227034183 0.000764498788796094 0.000758906224779491 0.000753785741400229 0.000749076736558567 0.000744722087297835 0.000740668379527503 0.000736866082578715 0.000733269672595694 0.000729837709561644 0.000726532873166573 0.000723321962804119 0.000720175866807014 0.000717069505656732 0.000713981753398708 0.0007108953409043 0.000707796743995429 0.000704676058812069 0.000701526866189268 0.000698346086234506 0.000695133823770417 0.000691893204846174 0.000688630204127939 0.000685353462661289 0.000682074095265977 0.000678805486678854 0.000675563075514198 0.000672364125166577 0.0006692274809519 0.000666173313068357 0.00066322284537001 0.000660398070468724 0.000657721452329968 0.000655215618281842 0.000652903043194997 0.000650805729482435 0.000648944887482302 0.000647340621667506 0.000646011628924602 0.000644974915809491 0.000644245542156643 0.000643836398651518 0.000643758025939996 0.000644018482520903 0.000644623268062033 0.000645575307918777 0.000646875003566251 0.00064852035246014 0.000650507139575144 0.000652829201643126 0.000655478763981557 0.000658446848838406 0.000661723753435263 0.000665299595364457 0.000669164922688113 0.000673311385965575 0.000677732469402295 0.000682424278312466 0.000687386379964589 0.00069262269454501 0.000698142432231712 0.000703961071135634 0.000710101368927779 0.000716594398237788 0.000723480592270275 0.000730810782488286 0.000738647204694747 0.000747064443603093 0.000756150279327536 0.000766006392750425 0.000776748881222322 0.000788508532592347 0.000801430805418229 0.000815675467637883 0.00083141585618248 0.000848837736611784 0.000868137764721791 0.000889521579968914 0.000913201591001653 0.000939394542967749 0.000968318980443291 0.00100019273466818 0.00103523056633617 0.00107364208425259 0.00111563003687642
0.00182513353325738 0.00175531794180925 0.00168852080286901 0.00162473545923613 0.00156395595108328 0.00150617624909144 0.0014513893664456 0.00139958634841988 0.0013507551452616 0.00130487938316823 0.00126193705916654 0.00122189919811306 0.00118472852286132 0.00115037820045227 0.00111879073617962 0.0010898970916077 0.00106361610030935 0.00103985424508455 0.00101850584256075 0.00099945365647934 0.000982569932027271 0.000967717813639964 0.000954753081534485 0.000943526121257173 0.000933884028184028 0.000925672746207775 0.000918739146285559 0.000912932964340878 0.000908108536665105 0.000904126291673626 0.000900853977132713 0.000898167619878211 0.000895952229420391 0.00089410226720587 0.000892521909786944 0.000891125137216618 0.000889835678326993 0.000888586842898428 0.00088732126777078 0.000885990600264309 0.000884555138313665 0.000882983442790103 0.000881251933803039 0.000879344479448259 0.000877251982560621 0.000874971968541167 0.00087250817524579 0.000869870144213044 0.000867072811141106 0.00086413609246518 0.000861084464118548 0.000857946528069012 0.000854754562005212 0.000851544047615972 0.000848353173270048 0.000845222307586337 0.000842193441400028 0.000839309596983645 0.000836614205075187 0.000834150452257751 0.000831960603480301 0.000830085306909722 0.000828562890734784 0.000827428663855619 0.000826714234395772 0.000826446861500945 0.000826648856746684 0.000827337051548834 0.000828522346155201 0.000830209354106881 0.000832396153549445 0.000835074153625951 0.000838228080618682 0.000841836084792992 0.000845869965350817 0.000850295507776075 0.000855072925406551 0.000860157395445053 0.000865499678929613 0.000871046814414459 0.000876742876231672 0.000882529790075762 0.000888348201159574 0.000894138393164374 0.000899841259514729 0.000905399332002897 0.000910757875370053 0.000915866060026158 0.000920678228554069 0.000925155274915844 0.000929266158223523 0.000932989575341404 0.000936315818167304 0.000939248841711855 0.000941808567387855 0.000944033441250728 0.000945983257976958 0.000947742246384054 0.000949422389194891 0.000951166916146485 0.000953153863209073 0.000955599530237758 0.000958761595386456 0.000962941561518466 0.000968486127794149 0.00097578701663852 0.000985278768560989 0.000997434076455663 0.00101275639642218 0.00103176985718515 0.00105500687662858 0.00108299432040662 0.00111623940382844 0.00115521673100633 0.00120035780144185 0.00125204398195649
0.0024396499129115 0.00235414123350034 0.00227056486262076 0.00218896102827285 0.00210937112852125 0.00203183765323114 0.00195640408869282 0.00188311479840273 0.00181201487191417 0.00174314993218799 0.00167656589031904 0.00161230863498216 0.00155042364258212 0.00149095549312087 0.00143394727650995 0.00137943987483437 0.0013274711083751 0.0012780747375231 0.00123127931955986 0.00118710692901442 0.00114557176306093 0.00110667866889559 0.00107042164733673 0.00103678240441978 0.00100572903818897 0.000977214958364233 0.000951178139124781 0.000927540797447009 0.000906209570052183 0.000887076231687411 0.00087001895893188 0.000854904101605051 0.000841588383847856 0.000829921424658014 0.000819748447397796 0.000810913041692673 0.000803259848851755 0.00079663706094695 0.000790898650078127 0.000785906273786106 0.000781530831142486 0.000777653668824492 0.000774167455770436 0.000770976758240749 0.000767998354594448 0.000765161331702557 0.000762407003778931 0.000759688690657669 0.000756971387197886 0.00075423134936888 0.000751455616268916 0.000748641481275595 0.000745795919988851 0.000742934977774033 0.000740083115650573 0.000737272510080546 0.000734542299966687 0.000731937772958532 0.00072950948308868 0.000727312292917448 0.000725404335842264 0.000723845898056229 0.000722698224760837 0.000722022261466705 0.000721877348210807 0.000722319891746782 0.00072340204755594 0.000725170449087806 0.000727665025181186 0.000730917947459538 0.000734952747195722 0.000739783635629138 0.000745415053316676 0.000751841463554177 0.000759047393253725 0.000767007713102658 0.000775688138531234 0.000785045924923434 0.000795030725242909 0.000805585576039433 0.000816647978502109 0.000828151044395687 0.000840024681740221 0.000852196801273233 0.000864594531441706 0.000877145436337834 0.000889778737237368 0.000902426543935728 0.000915025106783871 0.000927516104115377 0.000939847982659073 0.000951977370506121 0.000963870583238337 0.000975505243823459 0.000986872035634054 0.00099797660516316 0.00100884162619119 0.00101950902973623 0.00103004239330303 0.00104052946789158 0.00105108480107546 0.00106185238851124 0.00107300825430995 0.00108476282343499 0.00109736290886512 0.00111109309683591 0.00112627628179085 0.00114327308813371 0.00116247992967432 0.00118432551102793 0.00120926567582934 0.00123777665438517 0.0012703469463011 0.00130746826611321 0.00134962614553398 0.00139729088536827
0.00271231783763954 0.00253654966410069 0.00237213590259948 0.00221877016328929 0.00207614727245205 0.00194396043056649 0.00182189773868245 0.00170963811261271 0.00160684668823905 0.00151316993386932 0.00142823081917149 0.00135162452543538 0.00128291528716002 0.00122163499043708 0.00116728408195053 0.00111933514443836 0.00107723918400432 0.00104043430416362 0.00100835609164256 0.000980448793482999 0.000956176281135494 0.000935031885740343 0.000916546413565237 0.00090029394596968 0.000885895324382477 0.000873019464273924 0.000861382805870591 0.000850747291000625 0.000840917269164753 0.000831735703020629 0.000823079985081908 0.000814857610382624 0.00080700188546588 0.000799467798542638 0.000792228131500873 0.000785269861592757 0.000778590877750296 0.000772197021617215 0.000766099454495002 0.00076031234664907 0.000754850883159415 0.000749729579509923 0.000744960899435053 0.00074055416652469 0.000736514759429469 0.000732843578036847 0.000729536764865493 0.000726585662360441 0.000723976983146967 0.000721693166978142 0.000719712895430258 0.000718011733678853 0.000716562868005092 0.000715337908170088 0.000714307725254308 0.00071344329793902 0.000712716543132542 0.000712101110139175 0.000711573120956407 0.00071111184246881 0.000710700279212414 0.000710325677807904 0.000709979936090264 0.000709659911403373 0.000709367623500592 0.000709110348189759 0.000708900598246466 0.000708755988570395 0.000708698983039705 0.000708756521363515 0.000708959525520208 0.000709342287280822 0.000709941741000515 0.000710796629261787 0.000711946573126981 0.000713431063571744 0.000715288395774386 0.000717554573101374 0.000720262212311347 0.000723439485373062 0.000727109135612061 0.000731287606625186 0.000735984321135209 0.000741201143557487 0.000746932055147692 0.000753163064223076 0.000759872367038242 0.000767030768086969 0.000774602362581137 0.000782545479353515 0.000790813879860808 0.000799358208491506 0.00080812769108752 0.000817072082125826 0.000826143866200671 0.000835300725034458 0.000844508287412887 0.000853743184263479 0.000862996433947858 0.000872277182150185 0.00088161681430841 0.000891073444376095 0.000900736758523507 0.000910733153247875 0.000921231051011248 0.000932446200779022 0.000944646676166388 0.000958157175912802 0.000973362122188975 0.00099070696619721 0.00101069707965982 0.00103389367645803 0.00106090640622382 0.0010923826067268 0.00112899366712534 0.00117141946206218
0.0021707368005222 0.00209312653355528 0.00201799136552078 0.0019452995886485 0.00187502319924086 0.00180713779902557 0.00174162247345175 0.00167845964197895 0.0016176348745882 0.001559136667926 0.00150295617373959 0.00144908687166463 0.00139752417810445 0.00134826498304766 0.00130130710739257 0.0012566486748929 0.00121428739542287 0.00117421976007607 0.00113644015378543 0.00110093989769 0.00106770624119917 0.00103672133220154 0.001007961202439 0.000981394812753076 0.000956983208545112 0.000934678838152248 0.000914425084859808 0.00089615605628414 0.000879796662835254 0.000865263000646708 0.000852463035244588 0.000841297562399416 0.000831661404387416 0.000823444785424699 0.000816534820908348 0.00081081705205055 0.000806176960367574 0.000802501404339841 0.000799679931912617 0.000797605935675382 0.00079617763093587 0.000795298849198669 0.00079487964988837 0.000794836761072732 0.000795093865368525 0.000795581750342655 0.000796238343921595 0.000797008655024591 0.000797844638276427 0.000798704999625474 0.000799554957309435 0.000800365970123968 0.000801115442525002 0.000801786413856941 0.00080236723699664 0.000802851249987128 0.000803236442790545 0.000803525120127627 0.00080372356046459 0.000803841670539342 0.000803892634390724 0.000803892555635644 0.000803860091647026 0.000803816078436561 0.000803783145353875 0.000803785319179965 0.000803847617788369 0.000803995634280382 0.000804255113314625 0.000804651522254327 0.000805209620670571 0.000805953032653715 0.000806903827232598 0.000808082112933426 0.000809505653077772 0.000811189508777989 0.000813145716697262 0.00081538300848504 0.000817906578368052 0.000820717904697389 0.000823814630341542 0.000827190505761566 0.000830835397431189 0.000834735363107269 0.00083887279433186 0.000843226625609335 0.000847772608926133 0.000852483651829478 0.000857330217074813 0.000862280782009517 0.000867302356298054 0.000872361057360158 0.000877422743899696 0.000882453709142736 0.000887421436822963 0.000892295424453477 0.000897048080002434 0.000901655699586941 0.000906099535166678 0.000910366962301863 0.00091445275865955 0.000918360503872578 0.000922104110294498 0.000925709491707029 0.000929216372638857 0.000932680234033295 0.000936174380782719 0.000939792102447512 0.000943648879498283 0.000947884563339446 0.000952665429222931 0.00095818596818045 0.000964670249897944 0.000972372657758861 0.000981577777166804 0.000992599217873441
0.00640803565027878 0.00593494649026515 0.00548776783592144 0.00506572552750302 0.00466806780451131 0.00429406688783028 0.00394302079573853 0.00361425539489605 0.00330712665936147 0.00302102306073532 0.00275536792817427 0.00250962148088791 0.00228328202571405 0.00207588550545111 0.00188700216736176 0.00171622862027029 0.00156317307358132 0.00142743136958873 0.0013085520141158 0.00120599042390284 0.00111905651111671 0.00104686509050718 0.000988303336981966 0.00094203010702463 0.000906515563045319 0.000880117313311728 0.000861177003412711 0.000848115680842266 0.000839509663112369 0.000834137759381347 0.000831000014679925 0.000829314013344103 0.00082849662886191 0.000828138253996106 0.000827974592047045 0.000827859118013354 0.000827737798081791 0.000827626665279866 0.00082759229308934 0.000827734953204997 0.000828174172026642 0.000829036428018523 0.000830444801639575 0.000832510464567697 0.00083532595266832 0.000838960195388983 0.00084345526955616 0.000848824811525481 0.000855053968030597 0.000862100705893677 0.000869898247093595 0.000878358359601387 0.000887375221337883 0.000896829585702152 0.000906593008255961 0.000916531938627613 0.000926511532379351 0.000936399087265521 0.000946067052438546 0.000955395594811138 0.000964274732945528 0.000972606065826609 0.00098030413334264 0.000987297448230721 0.00099352923802192 0.000998957930981389 0.00100355741378966 0.00100731708133533 0.00101024169151968 0.00101235103042089 0.00101367938650176 0.00101427482637766 0.00101419826015964 0.00101352228104715 0.00101232976283049 0.00101071220053376 0.00100876778372863 0.00100659920019248 0.0010043111796437 0.00100200780286235 0.000999789621064192 0.000997750652384079 0.000995975345459241 0.000994535622056232 0.000993488130128565 0.000992871850873719 0.000992706209769119 0.000992989837628692 0.000993700116581688 0.000994793628724975 0.000996207603794383 0.000997862444823309 0.000999665397120052 0.00100151542514529 0.00100330937299441 0.00100494951148083 0.00100635261481837 0.00100746075932864 0.00100825408593107 0.00100876580156442 0.0010090996858299 0.00100945027597834 0.00101012566479493 0.00101157237634023 0.00101440098860404 0.00101940998368238 0.00102760376486263 0.00104019919096732 0.00105861404249342 0.00108443166013027 0.00111933968989755 0.00116504756921889 0.00122319525489594 0.00129527096869536 0.00138255484063685 0.00148609779275835
0.00244124678258659 0.0022861698476879 0.00214462857373262 0.00201616198899733 0.00190026370433237 0.00179637268352593 0.00170386608328271 0.0016220555711464 0.00155018839103102 0.00148745398983857 0.00143299628196042 0.00138593075711771 0.00134536484995169 0.00131041949948487 0.00128024975387804 0.00125406260605717 0.00123113084735053 0.00121080241614042 0.00119250533338523 0.00117574875778632 0.00116012093341671 0.00114528486801435 0.0011309725227132 0.00111697816821194 0.00110315141218963 0.00108939025733696 0.00107563442434977 0.00106185907546263 0.00104806900140213 0.00103429328473187 0.00102058042117972 0.00100699386345297 0.000993607945613815 0.000980504147390573 0.000967767664513189 0.00095548426144313 0.000943737395169787 0.000932605611598556 0.000922160228108263 0.000912463325718377 0.000903566080743927 0.000895507467787628 0.000888313362820675 0.000881996066877548 0.000876554258153214 0.000871973364283426 0.000868226329098523 0.000865274731149931 0.000863070196774614 0.000861556039900318 0.000860669055216494 0.000860341390858103 0.000860502431049758 0.000861080627145309 0.000862005226017176 0.000863207856364307 0.000864623945159281 0.000866193946977641 0.000867864378000367 0.000869588653445598 0.00087132773223431 0.000873050575833923 0.000874734429845993 0.00087636493721898 0.000877936091508022 0.000879450037644677 0.000880916726546188 0.000882353428989134 0.000883784113699014 0.000885238694708934 0.000886752154130179 0.000888363548310598 0.000890114908365528 0.000892050049772001 0.000894213310446823 0.000896648241762968 0.000899396282279432 0.000902495449110953 0.000905979086013226 0.000909874710615565 0.000914203004595181 0.000918976990445894 0.000924201436233605 0.000929872525861954 0.000935977827060008 0.000942496583301639 0.000949400349826427 0.000956653988339809 0.000964217031256239 0.000972045423760836 0.000980093652267457 0.000988317269715533 0.000996675832099402 0.00100513626553094 0.00101367668812027 0.00102229071418412 0.00103099226818605 0.00103982092881049 0.00104884780709081 0.00105818193121471 0.00106797706046433 0.00107843877575287 0.00108983159147971 0.00110248570176947 0.00111680282115076 0.00113326042278538 0.00115241355069243 0.00117489333593853 0.00120140144187433 0.00123269995528694 0.00126959674985717 0.00131292703144433 0.00136353250454331 0.00142224018178498 0.00148984309821784 0.00156708497154873
0.00235521069827835 0.00226234899247863 0.0021720393047002 0.00208431166951234 0.0019991990627659 0.00191673743270797 0.00183696570505513 0.00175992574776555 0.00168566227729968 0.00161422268359015 0.00154565674587711 0.00148001620628367 0.00141735416301436 0.00135772424117008 0.00130117949757672 0.00124777101832136 0.00119754617583929 0.00115054652851437 0.00110680537170313 0.00106634498580542 0.00102917367361105 0.000995282732064105 0.000964643555898581 0.000937205112287607 0.000912892045008999 0.000891603653061653 0.000873213936293552 0.000857572811512157 0.000844508488135287 0.000833830871705958 0.000825335758510575 0.000818809513981059 0.00081403390212987 0.000810790753001473 0.000808866210709548 0.000808054381224374 0.000808160280940277 0.000809002061307132 0.000810412543384095 0.000812240135964098 0.00081434923272288 0.000816620190842657 0.000818948989850429 0.000821246659006028 0.000823438547804354 0.000825463499460484 0.000827272973216247 0.000828830148833107 0.00083010903610302 0.000831093603665249 0.000831776934725897 0.000832160412203882 0.000832252932118823 0.000832070141450387 0.000831633695026738 0.000830970525079455 0.00083011211680255 0.000829093783491258 0.000827953935542412 0.000826733338738228 0.000825474358765675 0.000824220190790149 0.000823014075084378 0.000821898502131744 0.000820914413176606 0.000820100404758098 0.00081949194819496 0.000819120637119043 0.000819013477808439 0.000819192238093677 0.000819672870872629 0.000820465027692387 0.000821571676443219 0.0008229888350201 0.00082470543000465 0.000826703286212606 0.000828957249613524 0.000831435442945122 0.000834099650598954 0.000836905827287621 0.000839804723814888 0.000842742623076435 0.000845662180272337 0.000848503363213486 0.000851204491489267 0.000853703377051594 0.000855938573362515 0.000857850745546953 0.000859384179894025 0.000860488457453988 0.000861120323250478 0.000861245789568735 0.000860842518543465 0.000859902535240663 0.000858435326624767 0.000856471382560716 0.000854066229797903 0.000851304994903898 0.000848307501979095 0.000845233858485094 0.00084229039898712 0.000839735732971575 0.00083788647294162 0.000837122004922011 0.000837887425185549 0.000840693552939594 0.000846112824749468 0.000854770000883117 0.000867327086477753 0.000884462746865623 0.000906847683066195 0.000935118637294527 0.000969854480845768 0.00101155780096283 0.00106064443113871 0.00111744174149797
0.00181893889295735 0.00176039785214308 0.00170452783393248 0.00165126550422514 0.0016005475121655 0.00155231022709085 0.00150648948095201 0.00146302032239205 0.00142183678927724 0.00138287170688656 0.00134605651911672 0.00131132115989054 0.00127859397142435 0.00124780167509006 0.00121886939930729 0.00119172076725438 0.00116627804526668 0.00114246235069356 0.00112019391583646 0.00109939240252278 0.00107997726001913 0.00106186811747293 0.00104498520098548 0.00102924976482325 0.00101458452618086 0.00100091409330036 0.000988165377564087 0.000976267981330465 0.000965154554667781 0.000954761115653428 0.000945027330441043 0.000935896750763903 0.000927317007866437 0.000919239962987052 0.000911621815420009 0.000904423169856385 0.000897609065144455 0.00089114896684054 0.000885016725969209 0.000879190506309591 0.000873652682308016 0.000868389709427298 0.000863391968407525 0.000858653584574147 0.000854172223011514 0.00084994886015397 0.000845987532156801 0.000842295060316057 0.000838880753828149 0.00083575609032718 0.000832934374921503 0.000830430378866931 0.000828259959560318 0.000826439664193349 0.000824986320151984 0.000823916616043481 0.000823246678040445 0.000822991646993363 0.000823165262432963 0.00082377946009414 0.000824843989910711 0.000826366061509294 0.000828350023981691 0.000830797086228039 0.000833705083402111 0.000837068293985835 0.000840877310827196 0.000845118968172841 0.000849776325384674 0.000854828706732334 0.000860251795490201 0.000866017779585168 0.000872095545319082 0.000878450915234557 0.000885046926039692 0.000891844142643618 0.00089880100475832 0.000905874203173542 0.00091301908366122 0.000920190077486029 0.000927341158644453 0.000934426329192759 0.000941400135334937 0.0009482182182882 0.000954837905325584 0.000961218847790962 0.000967323714270863 0.000973118948497519 0.000978575602884716 0.000983670259850664 0.000988386054158784 0.000992713810312684 0.00099665330940001 0.0010002146994156 0.00100342006173072 0.00100630514344656 0.00100892126037169 0.00101133736743123 0.00101364228161737 0.00101594702607833 0.0010183872416648 0.0010211255835252 0.00102435398509028 0.00102829563120697 0.00103320643932188 0.00103937580819631 0.00104712636657122 0.00105681245139279 0.00106881708019796 0.00108354726709492 0.00110142767206773 0.00112289276261864 0.0011483778821863 0.00117830982236732 0.00121309763778703 0.00125312448044199
0.00192337888644435 0.00184988468119637 0.0017789490215245 0.00171057189021757 0.0016447546789547 0.00158149994834215 0.00152081113144009 0.00146269217119734 0.00140714708217293 0.00135417942756078 0.00130379170410384 0.00125598463026401 0.00121075633726491 0.00116810146854038 0.00112801020076136 0.00109046720881221 0.00105545060737578 0.00102293091232916 0.000992870074737923 0.000965220647358905 0.000939925146598283 0.00091691567037421 0.000896113823374581 0.000877430985707024 0.000860768939901459 0.000846020846698591 0.000833072534891005 0.000821804047834422 0.000812091371974142 0.000803808262842987 0.000796828082281738 0.000791025566634281 0.000786278457845045 0.000782468945549914 0.000779484886046417 0.00077722078133453 0.00077557851663389 0.000774467866932682 0.000773806791837377 0.000773521543378844 0.000773546613926199 0.000773824551561655 0.000774305668824577 0.000774947668230593 0.000775715204920724 0.00077657940357395 0.000777517343610551 0.00077851152389188 0.000779549315694143 0.000780622410734791 0.000781726269466495 0.000782859573695744 0.000784023686791978 0.000785222124273213 0.000786460037335745 0.000787743711877312 0.00078908008569343 0.00079047628675456 0.000791939195743873 0.000793475036319183 0.000795088996807321 0.000796784887219048 0.000798564835566887 0.000800429027471895 0.000802375492944605 0.000804399944028824 0.000806495666724255 0.000808653470284101 0.000810861696638847 0.000813106292383655 0.000815370945505158 0.000817637288874126 0.000819885172518052 0.000822093006853317 0.000824238179426894 0.000826297548306225 0.000828248016073788 0.000830067189425511 0.000831734130611137 0.000833230208356224 0.000834540057400783 0.000835652657271719 0.000836562542228684 0.000837271155268273 0.000837788359323951 0.000838134117945368 0.000838340355176951 0.00083845299934417 0.000838534206997587 0.000838664750212315 0.000838946531486835 0.000839505164357373 0.000840492523687285 0.000842089127378105 0.000844506162778025 0.00084798692079327 0.00085280735688927 0.000859275473426616 0.000867729228396824 0.000878532739007152 0.000892070677623568 0.000908740953347727 0.000928946016291949 0.000953083372044086 0.000981536092115735 0.0010146641924454 0.0010527976876153 0.0010962319145943 0.00114522540221644 0.00120000021669017 0.00126074441772354 0.00132761606946828 0.00140074818370294 0.00148025401340534 0.00156623222648102 0.00165877163108306
0.00264152018678872 0.00244489233762445 0.00226245515259956 0.00209390059569123 0.00193892311468092 0.00179721199642725 0.00166844111525909 0.00155225596897049 0.00144825835378993 0.00135598971737453 0.00127491507550384 0.00120441017593627 0.00114375500396228 0.00109213638693955 0.0010486611877495 0.00101237957480543 0.000982315713235495 0.000957501690278984 0.000937010092061542 0.000919981420673978 0.000905644056781984 0.000893326133374138 0.000882460010927007 0.000872580819471899 0.000863320785175056 0.000854400943118306 0.000845621530771088 0.000836851996134847 0.000828021223462246 0.000819108314327931 0.000810134069534578 0.000801153189871838 0.000792247138127552 0.000783517568213058 0.000775080219456318 0.000767059187241632 0.000759581509398246 0.00075277204617883 0.000746748675400986 0.000741617867826163 0.000737470744776262 0.000734379743863802 0.000732396023861078 0.000731547723021781 0.000731839146952498 0.000733250907153783 0.000735740967829014 0.000739246496715343 0.000743686365275608 0.000748964111667802 0.000754971169584578 0.000761590176105535 0.000768698197742777 0.000776169749643534 0.000783879522102868 0.000791704765924538 0.000799527320063097 0.00080723528971161 0.000814724400137875 0.000821899061900232 0.000828673187740356 0.00083497080199118 0.000840726480897771 0.00084588565815121 0.00085040482483479 0.000854251647608202 0.000857405023622783 0.000859855085482675 0.000861603164841424 0.000862661718681274 0.000863054218160642 0.000862814995942406 0.000861989044103379 0.000860631751212435 0.000858808563607815 0.000856594553103585 0.000854073870620132 0.000851339063744896 0.000848490235827315 0.000845634025559228 0.000842882389848746 0.000840351179461918 0.000838158506891557 0.000836422919660246 0.000835261409021272 0.000834787303482974 0.000835108117002052 0.000836323440797662 0.000838522983393261 0.000841784872523673 0.000846174333066125 0.000851742845911957 0.000858527873552088 0.000866553211186719 0.000875829990341866 0.000886358328816854 0.00089812959095869 0.000911129198038901 0.000925339912503226 0.000940745511762998 0.000957334766475398 0.000975105641678115 0.000994069644950549 0.001014256250007 0.00103571732484448 0.0010585314889955 0.00108280831298122 0.00110869225594346 0.00113636621554566 0.00116605454079812 0.00119802533766168 0.00123259188550717 0.00127011298514273 0.00131099208393514 0.00135567507339157 0.00140464673226003
0.00215090003135286 0.00206331953987257 0.00197851503095239 0.00189645878034249 0.00181712701914074 0.00174049996831114 0.00166656186478522 0.0015953009729426 0.0015267095731994 0.00146078391691919 0.00139752413388223 0.00133693407513149 0.00127902107026411 0.00122379557437573 0.00117127067628734 0.0011214614370024 0.00107438402644203 0.00103005462855611 0.00098848809131381 0.000949696310324204 0.000913686354188355 0.000880458366698454 0.000850003314925521 0.000822300690395619 0.000797316307958998 0.000775000376503378 0.000755286029154802 0.000738088490696318 0.000723305022574674 0.000710815722525626 0.00070048517440384 0.000692164857402994 0.000685696147804112 0.000680913694048455 0.000677648925111437 0.000675733463442919 0.000675002251145765 0.00067529625150523 0.000676464646432712 0.00067836650452752 0.000680871938176327 0.000683862798740072 0.000687232976602779 0.000690888379658167 0.000694746662493635 0.000698736771943354 0.000702798365267781 0.000706881146825008 0.000710944158979306 0.000714955053877859 0.000718889364975514 0.000722729790882509 0.000726465499194017 0.000730091454271639 0.00073360777031242 0.00073701908926911 0.000740333982112551 0.000743564371407904 0.000746724973083933 0.000749832755517217 0.000752906414537105 0.000755965863627469 0.000759031739380957 0.0007621249231114 0.000765266080394138 0.000768475221137909 0.000771771283550576 0.000775171746008817 0.000778692271343101 0.00078234638837395 0.000786145215676215 0.000790097232491574 0.000794208101466004 0.000798480547482488 0.000802914296317852 0.000807506076228228 0.000812249684896534 0.000817136123533537 0.000822153799343412 0.00082728879710906 0.000832525220359315 0.000837845602477107 0.000843231388205515 0.000848663486328119 0.000854122894787781 0.000859591400185145 0.000865052354344124 0.000870491531465418 0.000875898070123159 0.000881265504971359 0.000886592893287438 0.000891886041281499 0.000897158834144551 0.000902434671863965 0.000907748009556493 0.0009131459960503 0.000918690197290978 0.000924458381438448 0.000930546329919008 0.000937069623042222 0.000944165330346141 0.000951993515308016 0.000960738443145418 0.000970609361715165 0.000981840712863827 0.000994691629848044 0.00100944459093846 0.00102640313485181 0.00104588860282482 0.0010682359535158 0.00109378879367862 0.00112289386683278 0.00115589532681786 0.00119312917509704 0.00123491824596245 0.00128156807714157
0.00190861046828375 0.00183186530216124 0.00175827484647847 0.00168784358164666 0.00162057761268839 0.00155648400941961 0.00149556999551539 0.0014378419706092 0.00138330435462925 0.00133195825177714 0.00128379994338224 0.00123881923447023 0.00119699769785255 0.00115830688068753 0.00112270655967022 0.00109014314926861 0.00106054837911805 0.00103383835817543 0.00100991313170236 0.000988656811514181 0.000969938321563107 0.000953612753821141 0.000939523279719241 0.000927503517170594 0.000917380218963596 0.000908976129547216 0.000902112855533224 0.000896613609182669 0.000892305709941127 0.000889022761691361 0.00088660645768067 0.000884907996795627 0.000883789121119421 0.000883122804120396 0.000882793631245326 0.000882697920881234 0.000882743634837693 0.000882850125075838 0.0008829477586693 0.000882977457014275 0.000882890178932108 0.000882646371096117 0.000882215403517241 0.000881575002818591 0.000880710691785817 0.000879615240178658 0.000878288128976503 0.000876735028027245 0.000874967285392649 0.000873001425462692 0.000870858652079727 0.000868564352426677 0.000866147597253834 0.000863640633128123 0.000861078362772586 0.000858497810220404 0.000855937568430342 0.000853437228192917 0.000851036788585054 0.000848776050873554 0.000846693999596246 0.00084482817645109 0.000843214054513429 0.000841884422135326 0.000840868787484142 0.000840192815927479 0.000839877813253293 0.000839940267929145 0.000840391465199488 0.000841237184769803 0.000842477492188356 0.000844106631901348 0.000846113027475338 0.000848479391844176 0.000851182947850961 0.000854195757026166 0.000857485152651141 0.00086101427185818 0.000864742680900281 0.000868627087835489 0.00087262213769981 0.000876681286737748 0.000880757754323537 0.000884805553732783 0.000888780605779463 0.000892641942366675 0.000896353010070528 0.000899883086786225 0.000903208827023945 0.000906315953337649 0.000909201112268177 0.000911873912526378 0.000914359160291984 0.000916699300479229 0.000918957062509611 0.000921218293048679 0.000923594934759653 0.000926228077827585 0.000929290968735625 0.000932991808636449 0.000937576113851306 0.000943328349401108 0.000950572493393556 0.000959671161601208 0.000971022937998113 0.000985057639784157 0.0010022294096006 0.00102300777256716 0.00104786709567796 0.00107727518806454 0.00111168200902567 0.00115150953459928 0.00119714373076328 0.0012489293013756 0.00130716748447405 0.00137211675675005
0.00203543498347819 0.00195408468704343 0.00187632980151227 0.00180213506243055 0.00173146804471498 0.0016642985677635 0.00160059797479998 0.00154033827655174 0.00148349115381743 0.0014300268201474 0.00137991275494832 0.00133311232881335 0.00128958335636495 0.00124927662649022 0.00121213447411272 0.00117808946964155 0.0011470633097219 0.00111896599367018 0.00109369536231807 0.00107113705923646 0.00105116494920011 0.00103364199756466 0.00101842158053873 0.00100534916443471 0.000994264266036965 0.000985002589447666 0.000977398228805233 0.000971285830981168 0.000966502626030966 0.000962890253020284 0.000960296331682132 0.000958575753205668 0.000957591683973249 0.000957216292756076 0.000957331224095789 0.00095782784837814 0.000958607322955892 0.000959580499375763 0.000960667710152792 0.000961798465413432 0.000962911085768996 0.000963952293506412 0.000964876779963697 0.000965646763032888 0.000966231545239398 0.000966607079838063 0.000966755549847135 0.000966664962885557 0.00096632876303188 0.000965745459639962 0.000964918272064816 0.000963854788525713 0.000962566636821228 0.000961069164272709 0.000959381124088798 0.000957524365284324 0.000955523523352606 0.000953405709059313 0.000951200193007453 0.000948938084007776 0.000946651999782491 0.000944375729132424 0.000942143885400202 0.000939991551872533 0.000937953920654978 0.00093606592752096 0.000934361886242998 0.000932875126933887 0.000931637643912403 0.000930679759520795 0.000930029811097027 0.000929713868913038 0.000929755493271477 0.000930175539070263 0.000930992015998277 0.000932220012074365 0.00093387168753923 0.000935956345157987 0.000938480581861805 0.000941448525400815 0.000944862158372328 0.000948721730694607 0.000953026260383408 0.000957774121391209 0.000962963716321245 0.00096859423102013 0.000974666467358625 0.000981183749870881 0.000988152901248326 0.000995585280882856 0.00100349787958995 0.00101191446218669 0.00102086674764497 0.0010303956139378 0.00104055231139362 0.00105139966434628 0.00106301323610899 0.0010754824270657 0.00108891147013785 0.00110342028261859 0.00111914512891344 0.00113623904598874 0.00115487198314434 0.00117523061117711 0.00119751776386175 0.00122195148757487 0.00124876369281747 0.00127819842370136 0.00131050978663075 0.00134595960504828 0.00138481489039221 0.00142734523710665 0.0014738202590357 0.00152450718396392 0.00157966871205057 0.00163956122359435
0.00207744035246218 0.00199983397837687 0.00192487569561812 0.00185254927549273 0.00178284036725633 0.00171573626405375 0.00165122562831041 0.00158929817049178 0.00152994427511919 0.00147315456827846 0.00141891942172031 0.0013672283901779 0.00131806958086721 0.00127142895741613 0.00122728958476014 0.00118563082682821 0.00114642751496514 0.00110964911167033 0.00107525890084879 0.0010432132416485 0.00101346092723167 0.000985942691577596 0.000960590905823248 0.000937329500164371 0.000916074137861872 0.000896732654881123 0.000879205763178527 0.000863387999168719 0.000849168883251316 0.000836434243214411 0.000825067645293892 0.000814951872502964 0.000805970390713041 0.000798008748346155 0.000790955864396012 0.000784705170500721 0.000779155584572023 0.000774212304829321 0.00076978742307193 0.000765800364080059 0.000762178163929982 0.000758855603780596 0.000755775217573074 0.000752887192421981 0.000750149179651199 0.000747526032809637 0.000744989486915818 0.000742517790895217 0.000740095302893328 0.00073771205601812 0.000735363300186447 0.000733049024181919 0.000730773460809789 0.000728544577167349 0.000726373551536337 0.000724274238235239 0.000722262621915518 0.000720356263225736 0.000718573738453673 0.000716934076641446 0.000715456198719316 0.000714158364311666 0.000713057632895595 0.00071216934701217 0.000711506646068503 0.000711080019840943 0.000710896911054818 0.000710961376316566 0.000711273814214312 0.000711830768585916 0.000712624813843539 0.000713644527919584 0.000714874556964947 0.000716295774531917 0.00071788553670677 0.000719618033683816 0.000721464737670451 0.000723394946875297 0.000725376425711557 0.000727376142252143 0.000729361105395931 0.000731299306074972 0.000733160769100728 0.000734918724739707 0.000736550911703386 0.00073804102568333 0.000739380329526447 0.0007405694422376 0.000741620323557214 0.000742558468103628 0.000743425316880959 0.000744280882899746 0.000745206570038392 0.000746308138129011 0.000747718730775232 0.000749601834329236 0.000752153977270406 0.000755606912212251 0.000760228956085094 0.000766325111959891 0.00077423557950213 0.000784332305635971 0.000797013356372944 0.000812695116071952 0.000831802627427379 0.000854758725571613 0.000881972913018353 0.000913831078441529 0.000950687115196861 0.000992857235428657 0.0010406173614058 0.00109420351519527 0.00115381473570785 0.00121961780817291 0.00129175301859054 0.00137034021697692
0.00233753788357055 0.00224358679908242 0.00215255319466374 0.00206448135618742 0.00197941820582712 0.00189741316710594 0.00181851793389208 0.00174278611436648 0.00167027271629786 0.0016010334358912 0.00153512370989083 0.0014725974907182 0.00141350570874073 0.00135789439607942 0.00130580246445752 0.00125725915684934 0.0012122812294608 0.00117086996543069 0.00113300817066986 0.00109865734870105 0.00106775528603326 0.00104021429230469 0.00101592032144536 0.000994733147226276 0.000976487681585151 0.000960996417723998 0.000948052869062525 0.000937435778868573 0.000928913810167114 0.000922250400711742 0.000917208483765794 0.000913554824479964 0.000911063791051282 0.000909520455723611 0.000908722991258397 0.000908484385931649 0.000908633540877314 0.000909015837748557 0.000909493274599664 0.000909944267085761 0.000910263204148368 0.000910359835449391 0.000910158554352452 0.000909597626890462 0.000908628404902158 0.000907214550862943 0.000905331293023486 0.000902964722223535 0.000900111135975159 0.000896776430861442 0.000892975540720305 0.000888731915247385 0.000884077031358885 0.000879049927749728 0.000873696751455478 0.000868070303812641 0.000862229572002579 0.000856239231390529 0.000850169103226158 0.000844093552093747 0.00083809080797417 0.000832242199133372 0.000826631284515678 0.00082134287812104 0.000816461963142316 0.000812072500469161 0.000808256144402843 0.000805090887690845 0.00080264966766534 0.000800998974458456 0.000800197509908838 0.000800294950739024 0.0008013308708657 0.000803333874629515 0.000806320985134034 0.000810297320204295 0.000815256073775067 0.000821178804328683 0.000828036016075996 0.000835788004623842 0.000844385928260793 0.000853773059548559 0.000863886169863213 0.000874657001546024 0.000886013787615708 0.000897882786587864 0.000910189808742785 0.000922861719254777 0.000935827912137757 0.000949021756450746 0.000962382022310808 0.000975854298810455 0.000989392418918957 0.0010029599078741 0.00101653147147288 0.00103009453904135 0.00104365087265056 0.00105721824918364 0.00107083221495861 0.00108454790349334 0.00109844189540569 0.00111261408519491 0.00112718950273115 0.00114232001806053 0.00115818583747609 0.00117499667833821 0.00119299249235897 0.00121244359549569 0.00123365006149586 0.00125694025011358 0.00128266837411824 0.00131121106360598 0.00134296296072134 0.00137833146714137 0.00141773086014066 0.00146157607655165
0.00224668262834911 0.00215716657652231 0.00207030274573048 0.00198609170072548 0.00190453616654525 0.00182564102077369 0.00174941326872633 0.00167586199389569 0.00160499827406103 0.00153683505126607 0.00147138694144971 0.00140866996699276 0.00134870119302107 0.00129149824630147 0.00123707869444584 0.00118545926352951 0.00113665487492161 0.00109067748801862 0.00104753474557098 0.00100722843309975 0.00096975278373447 0.000935092684036025 0.000903221863182594 0.000874101174071455 0.000847677095904315 0.000823880598421463 0.000802626503210468 0.000783813454282062 0.000767324568379619 0.000753028779224858 0.000740782826758722 0.000730433782303949 0.000721821953249991 0.000714783983605362 0.000709155962611724 0.000704776370968577 0.000701488727754771 0.000699143843561292 0.000697601629322789 0.000696732449933673 0.000696418043224967 0.000696552046755061 0.000697040187422425 0.000697800193581351 0.000698761488091783 0.00069986471556347 0.000701061149708354 0.000702312018547831 0.000703587777182237 0.000704867350513603 0.000706137362032706 0.000707391359654622 0.000708629045608009 0.000709855514465037 0.000711080501424034 0.000712317641793696 0.000713583742142479 0.000714898063647581 0.000716281618678642 0.000717756482477977 0.000719345122832342 0.000721069751773611 0.000722951704481013 0.000725010851593526 0.000727265051984312 0.000729729653615141 0.000732417050321519 0.000735336302240602 0.000738492827079827 0.000741888168559753 0.000745519847207236 0.000749381297311958 0.00075346189239424 0.00075774706008433 0.000762218485996063 0.000766854405106693 0.000771629978405337 0.000776517752226499 0.000781488197754706 0.000786510328698347 0.000791552396044593 0.000796582660087891 0.000801570241492288 0.00080648605492999 0.000811303830708624 0.000816001231650392 0.000820561074147555 0.000824972663593027 0.000829233255029289 0.000833349649519307 0.000837339935017124 0.00084123537681845 0.000845082456333968 0.000848945047128509 0.000852906702991248 0.000857073013383713 0.000861573956272875 0.000866566147016675 0.000872234845574855 0.000878795545490117 0.000886494931808922 0.00089561096913103 0.000906451875828183 0.000919353768087255 0.000934676828655046 0.000952799975311783 0.000974114168016016 0.000999014682114573 0.00102789285443554 0.00106112793814602 0.00109907974309276 0.00114208267086577 0.00119044158499867 0.00124442972102907 0.00130428858981588 0.00137022961194031
0.00200142506592602 0.00192531533610874 0.00185151782973747 0.00178005551783698 0.00171095351767553 0.00164423893974559 0.00157994068100095 0.00151808914968946 0.00145871590509191 0.0014018531937834 0.00134753336302987 0.00129578813209347 0.00124664770413859 0.00120013970578679 0.00115628794885574 0.00111511102001396 0.00107662071925892 0.00104082038700233 0.00100770318104464 0.000977250386775967 0.000949429863490083 0.000924194742942864 0.000901482499298415 0.000881214499231126 0.000863296115823513 0.000847617451255281 0.000834054665215788 0.000822471854933891 0.000812723386224501 0.000804656539911592 0.00079811431912935 0.000792938261905487 0.000788971118446653 0.000786059279545213 0.000784054876125066 0.000782817504788942 0.000782215565977848 0.000782127227182908 0.000782441042305842 0.000783056269787315 0.000783882937423485 0.00078484170222503 0.000785863550692192 0.000786889379808077 0.000787869492965021 0.000788763038730255 0.00078953741435841 0.000790167650584785 0.000790635789638004 0.000790930264634712 0.000791045285530616 0.000790980234539867 0.000790739072304719 0.000790329755020084 0.000789763662106864 0.000789055033806474 0.000788220418177283 0.000787278127347996 0.000786247703476603 0.000785149395623761 0.000784003649633614 0.000782830614073497 0.000781649666271456 0.000780478963458266 0.000779335024919898 0.000778232351855 0.000777183092268958 0.000776196758693073 0.000775280006774173 0.000774436482843232 0.000773666748443979 0.000772968289536924 0.000772335617726447 0.000771760470469577 0.000771232116881588 0.000770737775543606 0.000770263150709989 0.000769793093575441 0.000769312395830932 0.000768806723612226 0.000768263701096514 0.000767674154310409 0.000767033527004972 0.00076634348142792 0.000765613697051791 0.000764863879184752 0.000764125986061437 0.000763446676369985 0.000762889967831475 0.00076254007973439 0.000762504406446291 0.00076291653325193 0.000763939159509976 0.000765766737883156 0.000768627576051665 0.000772785087156368 0.000778537831314168 0.000786217982812504 0.000796187909280931 0.000808834680717635 0.000824562545198195 0.00084378369776495 0.000866907981507592 0.000894332420843927 0.000926431615683394 0.000963549965407307 0.00100599643996159 0.00105404222911788 0.00110792117895181 0.00116783256936054 0.00123394556772247 0.00130640463067936 0.00138533519274822 0.00147084912683944 0.00156304963552837 0.0016620353936048
0.00266351266624617 0.0025586555034355 0.00245636995589605 0.00235669140784362 0.00225965770134045 0.0021653092266797 0.00207368901407604 0.00198484281922286 0.00189881919240222 0.00181566951717763 0.00173544800014737 0.00165821158771019 0.00158401977930184 0.00151293429926159 0.00144501858178819 0.00138033701612789 0.00131895389349351 0.00126093199517832 0.00120633076553561 0.0011552040271688 0.00110759722224011 0.00106354420605764 0.00102306367792764 0.000986155407000233 0.000952796489744771 0.000922937947284255 0.000896502017098525 0.000873380495803501 0.00085343443425116 0.000836495371108905 0.000822368130007404 0.000810835026389613 0.000801661168889383 0.000794600428759283 0.000789401608831153 0.000785814372036412 0.000783594573682102 0.000782508757041882 0.000782337692801198 0.000782878949327792 0.00078394856096771 0.000785381912240085 0.000787033979648906 0.000788779075840157 0.000790510229868458 0.000792138318582546 0.000793591042348822 0.000794811816731424 0.000795758632208783 0.000796402917407162 0.000796728427876668 0.000796730171947752 0.000796413377316729 0.000795792496294622 0.00079489024372227 0.000793736659058993 0.000792368182840144 0.000790826737374548 0.000789158802096145 0.000787414475312718 0.000785646516160253 0.000783909363326263 0.000782258130489914 0.000780747582346546 0.000779431099384513 0.000778359644055709 0.000777580745348822 0.000777137522705742 0.000777067773364592 0.000777403149223867 0.000778168449918739 0.000779381057814476 0.000781050538022079 0.000783178422494023 0.000785758192073944 0.000788775464532167 0.00079220839067247 0.00079602825512112 0.000800200273934787 0.00080468457809232 0.000809437370515336 0.000814412244561543 0.000819561653844787 0.000824838526507603 0.000830198021331115 0.00083559942785455 0.000841008217478918 0.00084639825674338 0.000851754196927942 0.000857074055063615 0.000862371999333923 0.000867681345583562 0.000873057759737117 0.000878582641719996 0.000884366638211497 0.000890553192673588 0.000897321990830492 0.000904892099089957 0.000913524526175545 0.000923523872868719 0.000935238685196771 0.000949060112321917 0.000965418514930976 0.000984777794018074 0.00100762742316438 0.00103447245729714 0.00106582211559177 0.0011021778268732 0.00114402180281507 0.00119180720438331 0.00124595077140561 0.0013068284325347 0.00137477398826479 0.00145008056403852 0.00153300424503431 0.00162376916721922
0.00249957488743172 0.0023292724785538 0.00217215487427564 0.00202783705789046 0.00189591749517565 0.00177596998174625 0.00166753491965032 0.00157011075859252 0.00148314663318771 0.00140603743656194 0.00133812258901342 0.00127868950297048 0.00122698219281151 0.00118221471240597 0.00114358830274322 0.00111031051393018 0.00108161429991424 0.00105677522359696 0.0010351253775376 0.00101606325946138 0.000999059468361913 0.00098365857948145 0.000969477859575644 0.000956203604619849 0.000943585864086484 0.000931432213392411 0.000919601096816061 0.000907995120917811 0.00089655455280819 0.000885251176956339 0.00087408258979544 0.000863066960558524 0.000852238255273705 0.000841641904242154 0.000831330887533149 0.000821362214608976 0.000811793780355468 0.000802681588132439 0.000794077339090693 0.000786026394266168 0.000778566120603557 0.000771724633154935 0.000765519942847742 0.000759959512429791 0.000755040213215787 0.000750748663083277 0.000747061913249764 0.000743948439308527 0.000741369382070873 0.000739279977176062 0.000737631109562345 0.000736370929997561 0.000735446475208522 0.000734805240206526 0.000734396660000506 0.000734173467062929 0.000734092899875862 0.00073411774577989 0.000734217207985106 0.000734367591502675 0.000734552806214557 0.000734764687276755 0.000735003133907763 0.000735276067809822 0.000735599212166823 0.000735995692040659 0.0007364954572331 0.000737134529795855 0.000737954080590969 0.000738999342912138 0.000740318376181279 0.000741960699274316 0.000743975820464982 0.000746411699356479 0.000749313184284725 0.000752720476035303 0.000756667674425536 0.000761181467197761 0.000766280020638208 0.000771972127698145 0.00077825666254225 0.000785122381038099 0.000792548095557374 0.000800503241256198 0.000808948840635559 0.000817838865359209 0.000827121989200367 0.000836743725074527 0.000846648941053581 0.000856784755813027 0.000867103821080658 0.000877568006848277 0.000888152512133716 0.000898850427953824 0.000909677777632385 0.000920679048507006 0.000931933205740829 0.000943560137463504 0.000955727417089121 0.000968657178362867 0.000982632780643166 0.000998004800102215 0.00101519573021759 0.00103470264097069 0.00105709697273771 0.00108302068568793 0.0011131782036125 0.00114832401457336 0.00118924639660772 0.00123674842595702 0.00129162802868349 0.00135465916390271 0.00142657614231889 0.00150806257819958 0.00159974567874982 0.00170219571699388
0.00254703137743655 0.00244780175134901 0.00235150604953033 0.00225814686381189 0.00216773018166276 0.00208026523855938 0.00199576433935264 0.00191424263799143 0.00183571786276698 0.00176020997191849 0.00168774072213521 0.00161833313043743 0.00155201080846739 0.00148879714785371 0.00142871433665121 0.00137178219065108 0.00131801679041496 0.00126742892596844 0.00122002236670633 0.00117579199421506 0.00113472185959582 0.00109678325257669 0.00106193289411297 0.00103011138309692 0.00100124203649705 0.000975230256396173 0.000951963534296972 0.00093131216279491 0.000913130670821467 0.000897259937924163 0.000883529884322836 0.000871762585729775 0.000861775632133579 0.000853385541365966 0.000846411050646207 0.000840676138255297 0.000836012666708497 0.000832262581451365 0.00082927963929916 0.000826930674437279 0.000825096434682239 0.00082367203651278 0.000822567095035138 0.000821705586165889 0.000821025494746962 0.000820478295799059 0.000820028308131918 0.000819651951171569 0.000819336927911449 0.000819081349838609 0.000818892813813162 0.000818787436321883 0.000818788847332784 0.000818927144129796 0.000819237804954514 0.000819760562948059 0.000820538242649332 0.000821615564015261 0.000823037922373099 0.000824850156613491 0.000827095321966894 0.000829813487481214 0.00083304058142909 0.000836807309937494 0.000841138174808418 0.00084605061558442 0.000851554298330247 0.000857650569480698 0.000864332087727574 0.000871582640729533 0.000879377146971298 0.000887681836934239 0.000896454602392204 0.000905645498546518 0.000915197381115238 0.000925046659534093 0.000935124148037277 0.000945355998436078 0.000955664701634401 0.000965970149035597 0.000976190749751568 0.000986244604640085 0.000996050743527836 0.00100553043736082 0.00101460860239148 0.00102321531883796 0.00103128749167941 0.00103877068634535 0.00104562117691095 0.00105180824873951 0.00105731680094462 0.0010621502957657 0.00106633410084462 0.00106991926469118 0.0010729867528022 0.00107565214857775 0.00107807078492554 0.0010804432141458 0.00108302084006513 0.00108611142359488 0.00109008403113862 0.00109537283322101 0.00110247900037295 0.00111196982542688 0.00112447418606071 0.00114067362014692 0.00116128867950774 0.00118706086755095 0.00121873127804484 0.00125701785739432 0.0013025937624555 0.00135606935330704 0.00141797985367655 0.00148877974196871 0.00156884378471062 0.00165847362183616
0.00188957395593533 0.00181090578149849 0.00173570313488468 0.00166396009207495 0.00159567216166437 0.00153083543945293 0.00146944558311313 0.0014114965940984 0.00135697940254229 0.00130588026352544 0.00125817898999746 0.00121384706846756 0.00117284572707707 0.00113512404953279 0.00110061724924311 0.00106924523172807 0.00104091157574585 0.00101550305125135 0.000992889763914863 0.000972925972948212 0.00095545157597909 0.000940294198757935 0.000927271776784817 0.000916195478016439 0.000906872795764527 0.000899110640392091 0.000892718275598454 0.000887509975387308 0.000883307315296935 0.000879941050233456 0.000877252566496358 0.00087509492420319 0.000873333526924279 0.000871846467977922 0.000870524608530233 0.000869271442901089 0.000868002802920115 0.00086664644727659 0.00086514157476383 0.000863438293007541 0.000861497067275016 0.00085928816762346 0.000856791127117502 0.000853994219154988 0.000850893958035825 0.000847494623699128 0.000843807808931493 0.000839851985205876 0.000835652081559348 0.000831239069482941 0.000826649545637739 0.000821925303309349 0.000817112882879815 0.000812263091274984 0.000807430480406308 0.000802672775152908 0.000798050242537501 0.000793624995538719 0.00078946022754069 0.000785619376808654 0.000782165224579168 0.000779158935292722 0.000776659052868632 0.00077472047249898 0.000773393412726754 0.000772722417037217 0.000772745417282066 0.000773492892460104 0.00077498715533185 0.000777241795912591 0.000780261305167647 0.000784040894674278 0.000788566519257203 0.00079381510048523 0.000799754940312114 0.000806346306844674 0.000813542168837154 0.000821289052383769 0.000829527992493189 0.000838195553590027 0.000847224896139157 0.000856546871045183 0.000866091128748037 0.000875787235524663 0.000885565795058468 0.000895359578527972 0.000905104671127206 0.000914741646955174 0.000924216787519524 0.00093348336171787 0.00094250298699295 0.000951247092394509 0.000959698504315794 0.000967853174510514 0.000975722067209195 0.000983333217227432 0.000990733963158409 0.000997993348178986 0.00100520466467212 0.00101248809671716 0.00101999338570995 0.00102790240864882 0.00103643151676289 0.00104583343669262 0.00105639849250302 0.00106845487262692 0.00108236765287899 0.00109853630864166 0.0011173905193555 0.00113938419477864 0.00116498783265465 0.00119467953350158 0.00122893521538324 0.00126821874317928 0.00131297276672638 0.00136361101985355
0.00199375004852279 0.0019257854241842 0.00186045538384645 0.00179769756857051 0.0017374525700122 0.00167966372505606 0.00162427688570556 0.00157124016373288 0.00152050365004554 0.00147201910931748 0.00142573965117242 0.001381619380103 0.00133961302735583 0.00129967556919121 0.00126176183720205 0.00122582612769265 0.00119182181839911 0.00115970100198295 0.00112941414663768 0.00110090979469659 0.00107413431020696 0.00104903168594491 0.00102554341922779 0.00100360846412192 0.000983163265289431 0.000964141875874221 0.000946476158659108 0.000930096066441803 0.000914929994410127 0.000900905194478242 0.000887948239277536 0.000875985521932957 0.0008649437769789 0.000854750607793921 0.00084533500669509 0.000836627855217752 0.000828562393953067 0.000821074653447256 0.000814103839909025 0.000807592671662777 0.000801487664298935 0.000795739364215431 0.000790302531658155 0.000785136275431225 0.000780204142165909 0.000775474163433672 0.000770918864108677 0.000766515235272049 0.000762244674660129 0.00075809289723852 0.000754049817984039 0.000750109408418837 0.000746269527905788 0.00074253173021706 0.000738901045456965 0.000735385737091521 0.000731997033625097 0.000728748834410569 0.000725657389180498 0.00072274095118422 0.000720019404301392 0.000717513865186314 0.000715246262373895 0.000713238895319724 0.000711513977519688 0.000710093169114128 0.000708997105640121 0.000708244930800326 0.000707853842152095 0.000707838659415511 0.00070821142555715 0.00070898105087776 0.000710153009961769 0.000711729100541813 0.000713707272126811 0.000716081530692506 0.000718841923971545 0.00072197461000894 0.000725462009818944 0.000729283043331942 0.000733413446472894 0.000737826166255727 0.000742491830279825 0.000747379286996371 0.000752456213558012 0.0007576897889352 0.000763047431182892 0.000768497599229361 0.000774010661172198 0.000779559832705197 0.000785122190861922 0.000790679769548589 0.000796220744208088 0.000801740713199583 0.000807244082809605 0.000812745560974699 0.000818271761309069 0.00082386291355589 0.000829574668518111 0.000835479974357503 0.000841670986534271 0.000848260955213161 0.000855386012018887 0.00086320675346569 0.000871909493168664 0.000881707032494184 0.000892838784447601 0.000905570084606661 0.000920190542624698 0.000937011334047771 0.000956361407798563 0.000978582686573517 0.00100402445538321 0.00103303724942738 0.00106596664382921 0.00110314739223851
0.00352833778723541 0.00326311537983623 0.0030154995950738 0.002785099527298 0.00257154443773866 0.00237448036968393 0.00219356441919567 0.00202845592029423 0.0018788038350573 0.0017442298872185 0.00162430756073704 0.0015185380837771 0.00142632588393617 0.00134695744344896 0.00127958843799603 0.00122324381890577 0.00117683365696993 0.00113918434443929 0.00110908117426913 0.00108531575406187 0.00106673111987297 0.00105225880676616 0.00104094469172715 0.00103196307438488 0.00102462042353503 0.00101835122569457 0.00101270856045291 0.00100735170238741 0.00100203250606484 0.0009965817715695 0.000990896316815998 0.000984927132391313 0.000978668758319414 0.000972149877484768 0.000965425042487468 0.000958567419781085 0.000951662430557439 0.000944802180186421 0.000938080588970507 0.000931589161015445 0.000925413351248534 0.000919629510445884 0.000914302402477095 0.000909483295855947 0.000905208632513821 0.000901499270876965 0.000898360288978277 0.000895781318180842 0.000893737361475637 0.000892190034498145 0.000891089154518003 0.000890374594359069 0.000889978315085448 0.000889826493678561 0.000889841668838443 0.00088994483859406 0.000890057455976791 0.000890103282410996 0.000890010071285598 0.000889711065633755 0.000889146303382601 0.00088826373076888 0.000887020129451758 0.000885381865674534 0.000883325470630172 0.000880838060655354 0.000877917603936974 0.0008745730376631 0.000870824236160726 0.000866701826996031 0.000862246848256952 0.000857510237066855 0.000852552136777679 0.000847441008988693 0.000842252536863268 0.000837068308832052 0.000831974277164375 0.000827058994452403 0.000822411643369916 0.00081811989022439 0.00081426761166797 0.000810932563361374 0.000808184079761175 0.000806080911527564 0.000804669319833137 0.000803981552896366 0.000804034827216758 0.000804830924904361 0.000806356499393968 0.000808584157794077 0.000811474362739442 0.000814978172942278 0.000819040824413223 0.000823606144462567 0.000828621789063721 0.00083404529993462 0.000839850985567447 0.000846037635579564 0.000852637071835932 0.000859723511012148 0.000867423651376789 0.000875927285097534 0.000885498065461263 0.000896483819364005 0.000909325497441225 0.000924563536041803 0.000942840145291569 0.00096489596232911 0.000991559772496412 0.00102373072859099 0.00106235369717086 0.00110838982457568 0.00116278572677483 0.00122644535712375 0.00130020825505947 0.00138483656377741
0.00188227002907061 0.00180837801890074 0.0017374556959664 0.0016694764483636 0.001604414613905 0.00154224511014728 0.00148294300080629 0.00142648299421564 0.00137283887147088 0.00132198284479713 0.00127388485058787 0.00122851178651671 0.00118582670803136 0.0011457880061478 0.00110834859532093 0.00107345514661793 0.00104104740662223 0.00101105764550632 0.000983410277618859 0.000958021694023071 0.000934800338380578 0.000913647045619626 0.000894455647796399 0.00087711383485871 0.00086150424143908 0.000847505716228203 0.000834994719566803 0.000823846788784533 0.000813938009945166 0.000805146438735628 0.000797353421350751 0.000790444777064162 0.000784311816292725 0.000778852180003158 0.000773970497201748 0.000769578866265766 0.000765597172668663 0.000761953260177431 0.00075858297505244 0.000755430103493659 0.000752446221943297 0.000749590478273415 0.000746829319708659 0.000744136180853657 0.000741491142638484 0.000738880570524343 0.000736296738036379 0.000733737439675532 0.000731205595542884 0.000728708848605263 0.000726259154440031 0.00072387236252 0.000721567787631121 0.000719367769846747 0.000717297221613647 0.000715383160920298 0.000713654230209511 0.000712140201645091 0.000710871470507686 0.000709878539837794 0.000709191500895115 0.000708839515484467 0.000708850307610786 0.000709249673162213 0.000710061017277854 0.000711304929624067 0.000712998807907154 0.000715156539544239 0.000717788250471905 0.00072090012865328 0.000724494328008183 0.000728568956374561 0.000733118148853783 0.000738132225665916 0.000743597931589826 0.000749498752347241 0.000755815301981525 0.000762525774472857 0.00076960645251526 0.000777032266544646 0.000784777397679491 0.00079281591913704 0.000801122471804419 0.000809672970878341 0.000818445341702034 0.000827420284059271 0.00083658206508522 0.000845919341575832 0.000855426012709299 0.00086510210395627 0.000874954682184095 0.000884998800550934 0.000895258469671097 0.000905767648646278 0.000916571245829192 0.000927726114607125 0.000939302024116019 0.00095138257872391 0.000964066053650131 0.000977466107623605 0.000991712327640487 0.00100695055652549 0.00102334295208542 0.00104106772835356 0.00106031853577956 0.0010813034491133 0.00110424354946741 0.00112937111020586 0.00115692742349752 0.0011871603331433 0.00122032156641118 0.00125666397933724 0.00129643884290737 0.00133989329914066 0.00138726810549589 0.0014387957641635
0.00299603234713986 0.00280053648562921 0.00261775622604429 0.00244729861319414 0.00228877025943191 0.00214177472103834 0.00200590946744398 0.00188076251404736 0.00176590885960754 0.00166090695382984 0.00156529551058174 0.00147859106093631 0.00140028668559181 0.00132985235371466 0.00126673720571011 0.00121037394592392 0.00116018527435478 0.00111559202296131 0.00107602242524927 0.00104092178958907 0.00100976180122467 0.000982048750389887 0.000957330150496117 0.000935199428277606 0.000915298590215629 0.000897318958867777 0.000881000207400214 0.000866127995858691 0.000852530536027315 0.000840074397186834 0.0008286598280465 0.000818215823859731 0.000808695121881219 0.000800069268626281 0.000792323871358032 0.00078545412381816 0.000779460680895399 0.000774345946153477 0.000770110827271578 0.000766752004999224 0.000764259749423264 0.00076261630233441 0.000761794826424132 0.000761758902071329 0.000762462532356715 0.000763850598741415 0.000765859695496278 0.000768419261822696 0.000771452927273424 0.000774879988463134 0.000778616942192534 0.000782579010736929 0.000786681607708619 0.000790841706027299 0.000794979082198019 0.000799017422133639 0.000802885282991391 0.000806516912483152 0.000809852932176041 0.000812840894298764 0.000815435723248892 0.000817600053263943 0.000819304473110068 0.000820527687431441 0.000821256602657028 0.00082148634350601 0.000821220204028171 0.000820469535100594 0.000819253568356708 0.00081759917468064 0.000815540553902701 0.000813118851073811 0.000810381694026286 0.000807382646645283 0.000804180572930826 0.000800838908375853 0.000797424837704226 0.000794008381769115 0.000790661401490701 0.000787456533031306 0.000784466075944461 0.00078176086457739 0.000779409161657069 0.000777475622011676 0.000776020381710246 0.000775098334116967 0.000774758657490103 0.000775044658821762 0.000775993995310789 0.000777639327500409 0.000780009448307601 0.000783130918980542 0.000787030228704568 0.000791736478762689 0.000797284575591866 0.000803718899367804 0.00081109739543675 0.000819496013089729 0.00082901338890235 0.000839775637915476 0.00085194107571242 0.000865704647767243 0.000881301795029654 0.000899011442317737 0.000919157772165604 0.000942110454425809 0.00096828305845376 0.000998129488271922 0.00103213845578871 0.00107082622370948 0.00111472807802354 0.00116438918173571 0.00122035556975116 0.00128316603779032 0.00135334555002834 0.00143140056913927
0.00234235497644574 0.00223992181970626 0.00214116490642327 0.00204612980572221 0.00195486575855365 0.00186742539752794 0.00178386428227305 0.00170424019614125 0.00162861214309375 0.00155703897946043 0.00148957761643429 0.00142628073872517 0.00136719400629347 0.0013123527428408 0.0012617781687909 0.00121547330708995 0.0011734187720522 0.00113556873374876 0.00110184741662319 0.00107214652151627 0.00104632393728108 0.00102420402214175 0.00100557959043041 0.00099021555800226 0.000977854012643478 0.00096822032090333 0.000961029789371414 0.000955994380021758 0.000952829030978768 0.000951257236406111 0.000951015665750871 0.000951857728051187 0.00095355609300908 0.000955904257485036 0.000958717292412607 0.000961831924742669 0.000965106108475386 0.000968418225143957 0.000971666033386153 0.000974765464087438 0.000977649335060372 0.000980266039088503 0.000982578242192464 0.000984561615317715 0.000986203612078347 0.000987502297319786 0.000988465225641187 0.00098910836521714 0.00098945505990925 0.000989535021463963 0.000989383343316526 0.000989039527994028 0.0009885465211977 0.00098794974724954 0.00098729614262516 0.000986633186681685 0.000986007931334627 0.000985466034233888 0.000985050802806371 0.000984802259217549 0.000984756238692904 0.000984943535558812 0.000985389112648565 0.000986111390242091 0.000987121630380411 0.000988423431200246 0.000990012343915898 0.000991875622378114 0.000993992111949469 0.000996332281017684 0.000998858395099555 0.00100152483046291 0.001004278521773 0.00100705953667009 0.00100980176957964 0.00101243374752644 0.00101487954232624 0.00101705978624786 0.00101889279205054 0.00102029578316951 0.00102118624572898 0.00102148342101373 0.00102110996508852 0.00101999381149535 0.00101807028351592 0.00101528451444651 0.00101159424772872 0.00100697310340863 0.00100141441265983 0.000994935736632068 0.000987584196993144 0.000979442748451785 0.000970637510217711 0.000961346230978828 0.000951807871415087 0.000942333123095171 0.000933315410640538 0.000925241514530716 0.000918700393768489 0.000914388123682482 0.000913106240970819 0.000915750501940988 0.000923287545537387 0.00093671863609751 0.000957032630572713 0.00098515394019213 0.00102189410742939 0.00106791605717771 0.00112371736664362 0.00118963395327218 0.00126586056481718 0.00135248138727405 0.00144950367906059 0.00155688894057749 0.00167457849970983 0.00180251251993388
0.00214244958230658 0.00205737036583291 0.00197478459737838 0.00189470541403802 0.0018171478470866 0.00174212875750526 0.00166966674361967 0.00159978201076121 0.00153249619071811 0.00146783209644361 0.00140581339517336 0.00134646418100217 0.00128980842642985 0.00123586929189467 0.00118466827351165 0.00113622417289465 0.00109055187991683 0.00104766097034342 0.0010075541359835 0.000970225485327243 0.00093565877664997 0.000903825671181585 0.000874684117766081 0.000848176997973715 0.0008242311669364 0.000802757015958584 0.000783648655915361 0.000766784776476645 0.000752030179913394 0.000739237927494402 0.000728251980767281 0.000718910178237291 0.00071104736624211 0.000704498503166145 0.000699101576274615 0.000694700204871558 0.000691145845158798 0.000688299554275574 0.000686033308207054 0.000684230897339411 0.000682788443251238 0.000681614591314014 0.000680630437290228 0.000679769244250712 0.000678976000670192 0.000678206863130628 0.000677428518918473 0.000676617495824132 0.000675759439186401 0.000674848369968185 0.000673885932522371 0.000672880636714913 0.000671847096162135 0.000670805262429386 0.000669779654035849 0.000668798578928204 0.000667893349633318 0.000667097491491684 0.000666445946105175 0.000665974274290462 0.00066571786527471 0.000665711161435153 0.000665986910361352 0.000666575458214817 0.000667504100059502 0.000668796503843644 0.00067047222488059 0.000672546326924738 0.000675029124270072 0.000677926056814405 0.000681237706908142 0.000684959963316235 0.000689084334042743 0.000693598406420436 0.000698486450016583 0.000703730155751452 0.000709309503299497 0.000715203748341013 0.000721392521492778 0.000727857031576756 0.000734581367048749 0.00074155389059613 0.000748768722775202 0.000756227310713367 0.000763940076965843 0.00077192814116155 0.000780225102720797 0.00078887886628637 0.000797953482311626 0.000807530963352483 0.0008177130221723 0.000828622661375177 0.000840405527101917 0.000853230923345364 0.000867292371465513 0.000882807595151821 0.000900017818455056 0.000919186287380594 0.000940595966394701 0.000964546419843923 0.000991349960795341 0.00102132722793629 0.00105480242306779 0.00109209849405782 0.00113353256918647 0.00117941193210873 0.00123003077304259 0.00128566786997354 0.00134658525795237 0.00141302785113291 0.00148522390510411 0.00156338615516315 0.00164771344213987 0.00173839263840661 0.00183560070654288 0.00193950675418344
0.00242473463425568 0.00233729814546757 0.00225234902417436 0.00216988861386962 0.00208992027950728 0.00201244927582589 0.00193748259217071 0.00186502876779424 0.00179509767072196 0.00172770023240907 0.00166284812966774 0.00160055340482586 0.00154082801493909 0.00148368330130743 0.00142912937176975 0.00137717439051421 0.0013278237736941 0.00128107929418469 0.00123693810546426 0.00119539170279306 0.00115642484929481 0.00112001450460228 0.00108612880345802 0.00105472613979339 0.00102575441687669 0.000999150524666891 0.000974840100373838 0.000952737616861461 0.000932746826266379 0.000914761564362709 0.000898666897009496 0.000884340566279715 0.000871654673489213 0.000860477521771305 0.000850675533623292 0.000842115159377993 0.000834664700087447 0.000828195981219047 0.000822585829742598 0.000817717324447451 0.000813480805772998 0.000809774645673152 0.000806505789251602 0.000803590087830343 0.000800952447897296 0.000798526822452011 0.000796256071198925 0.000794091714425934 0.00079199360280623 0.000789929522237338 0.00078787474954833 0.000785811571726683 0.000783728778414094 0.000781621134907282 0.00077948884082439 0.000777336977984655 0.000775174949891204 0.000773015914483627 0.000770876211516506 0.000768774785976409 0.000766732609347439 0.000764772101213795 0.000762916554610354 0.000761189569620673 0.000759614500924941 0.000758213926226977 0.000757009143666383 0.000756019707354842 0.000755263010997798 0.000754753930086871 0.000754504533337646 0.000754523873863348 0.00075481787002926 0.000755389285049831 0.000756237813243483 0.000757360279538598 0.000758750957424686 0.000760402009198827 0.000762304051138892 0.000764446845251737 0.000766820118515357 0.00076941451006305 0.000772222646472445 0.000775240345100508 0.000778467945049154 0.000781911764566861 0.000785585682170796 0.000789512836066966 0.000793727432090207 0.000798276643856732 0.000803222579610219 0.000808644277919775 0.000814639678750034 0.000821327497666419 0.000828848909877655 0.000837368929226639 0.000847077348030482 0.000858189091041346 0.000870943836080022 0.000885604770792801 0.000902456394469071 0.000921801338172956 0.000943956263242334 0.000969246998986676 0.000998003180476621 0.00103055272792584 0.00106721655191722 0.00110830386089572 0.00115410838672298 0.00120490574031401 0.00126095198207924 0.0013224833647458 0.00138971710057443 0.00146285293490198 0.00154207527754054 0.00162755564864702
0.00260352140035856 0.00249052882357261 0.00238083972870931 0.00227449009878001 0.00217151941198552 0.0020719707409694 0.0019758908250152 0.00188333009428274 0.00179434261816489 0.00170898594133037 0.00162732076106655 0.00154941038851891 0.00147531992519604 0.00140511507624156 0.00133886051600667 0.0012766177230757 0.00121844221592446 0.0011643801523393 0.00111446431068174 0.00106870955173231 0.00102710796371408 0.000989624009676728 0.000956190105523113 0.000926703130136371 0.000901022375592265 0.000878969362591841 0.000860329770731015 0.000844857488289005 0.000832280519244113 0.000822308254533407 0.000814639470243117 0.000808970382805148 0.000805002164732524 0.000802447473160135 0.000801035725159234 0.00080051702901471 0.000800664822244271 0.000801277363024964 0.000802178272396241 0.00080321633840091 0.000804264781436707 0.000805220153302691 0.000806001009308377 0.000806546459236443 0.000806814672352085 0.000806781385647066 0.000806438443494574 0.000805792380589694 0.000804863047866635 0.000803682272353876 0.000802292536062513 0.000800745655538232 0.000799101442340327 0.000797426325268835 0.000795791917575974 0.00079427351664641 0.000792948529683006 0.000791894826669946 0.000791189031028258 0.000790904768459363 0.00079111090476411 0.000791869813004217 0.000793235718160109 0.00079525317234936 0.000797955714783778 0.000801364767392152 0.000805488809364893 0.000810322862323066 0.000815848303468911 0.000822033008469437 0.000828831810639736 0.000836187249882009 0.000844030575047468 0.000852282957754193 0.000860856874408232 0.000869657615990762 0.000878584891410472 0.000887534499041964 0.000896400051542782 0.00090507475040339 0.000913453218293693 0.000921433408728571 0.000928918623721096 0.00093581968084935 0.000942057281601345 0.000947564642981202 0.000952290464040247 0.000956202307761324 0.000959290485597829 0.000961572535053142 0.000963098376871625 0.000963956222691879 0.000964279269089725 0.000964253149489422 0.000964124008440606 0.000964206898530143 0.000964893966433327 0.000966661589264733 0.000970075267309315 0.000975790738292413 0.000984549573708207 0.000997167628572657 0.00101451533603437 0.00103749007558097 0.00106698258158344 0.00110384116339438 0.00114883870202001 0.00120264734871893 0.00126582439612011 0.00133881037349396 0.00142193791769465 0.00151544822925293 0.00161951132962336 0.00173424675576184 0.00185974231836203 0.00199606964735917
0.00387764673987317 0.00359654052508456 0.00333166768472093 0.00308258907800001 0.00284888041569221 0.00263013251914463 0.00242595127945665 0.00223595714074456 0.00205978386710175 0.00189707627896756 0.00174748657106303 0.0016106687720998 0.00148627091375492 0.00137392459940284 0.00127323197106907 0.00118375062449445 0.00110497781719692 0.0010363362303231 0.000977164292057654 0.000926714232165641 0.000884160247793418 0.000848617370791996 0.000819169281825289 0.000794901241372078 0.000774933293123703 0.000758449256463385 0.000744718464058652 0.000733109049736663 0.000723093206117978 0.000714245854429176 0.000706238563537251 0.00069883048205791 0.000691857720715007 0.000685222218185278 0.00067888075106893 0.000672834456270249 0.000667119032166164 0.000661795663646204 0.000656942658693074 0.000652647772888106 0.00064900121672249 0.000646089374594284 0.000643989300669759 0.000642764084357 0.000642459187856462 0.00064309984517865 0.000644689575526843 0.000647209809016991 0.000650620558333667 0.000654862007402493 0.000659856838187537 0.000665513086786689 0.000671727313105444 0.000678387882839839 0.000685378190998979 0.000692579696100558 0.000699874676422737 0.000707148659203751 0.000714292506608324 0.000721204167331042 0.000727790119613397 0.000733966541335363 0.000739660246735933 0.000744809429269618 0.000749364246891787 0.000753287281146817 0.000756553895430761 0.000759152511239074 0.000761084814458356 0.000762365896753646 0.000763024330085836 0.000763102165207683 0.000762654837606143 0.000761750956976429 0.000760471948966503 0.00075891151116639 0.000757174839708566 0.000755377579452212 0.000753644450604387 0.000752107509727721 0.000750904014384897 0.000750173880030417 0.000750056745561374 0.000750688699241713 0.0007521987577827 0.000754705233471605 0.000758312161120411 0.000763105982014475 0.000769152689110362 0.000776495622387737 0.000785154065923954 0.000795122742341569 0.000806372234210555 0.000818850296635146 0.000832483968914865 0.000847182355713274 0.000862839930455534 0.000879340217849599 0.000896559732552954 0.000914372082998607 0.000932652186129755 0.000951280576310272 0.000970147824282715 0.000989159109430078 0.00100823900698649 0.00102733656154048 0.00104643071783472 0.0010655361675451 0.00108470964427585 0.00110405665534541 0.00112373857310831 0.00114397991864447 0.00116507555150039 0.00118739733676887 0.00121139970153937 0.00123762334071843
0.00206306493181002 0.00197658142318949 0.00189305061014538 0.00181248221781287 0.00173488907804301 0.00166028694026546 0.00158869420477468 0.00152013155609122 0.00145462147065044 0.0013921875702396 0.00133285379100969 0.00127664333844906 0.00122357740257517 0.00117367361609881 0.00112694425274309 0.00108339418422887 0.0010430186428474 0.00100580087086842 0.000971709775264164 0.000940697741255721 0.000912698784101749 0.000887627227702044 0.000865377084419258 0.000845822269777039 0.00082881772032843 0.000814201400868113 0.000801797100944607 0.000791417844905347 0.00078286968725919 0.000775955643636444 0.000770479517968273 0.000766249423293977 0.000763080847303135 0.000760799173568988 0.000759241626006876 0.000758258650887635 0.00075771478457623 0.000757489075750795 0.000757475139853103 0.000757580923583095 0.000757728251245025 0.000757852215235867 0.000757900461966464 0.000757832413435566 0.00075761845443867 0.000757239106454301 0.000756684201801048 0.000755952065690409 0.000755048709210156 0.000753987032909328 0.000752786038364834 0.000751470043745916 0.000750067898839927 0.000748612195163107 0.000747138467580485 0.000745684385222499 0.000744288931357142 0.000742991574163393 0.000741831432957635 0.000740846447223646 0.000740072558617245 0.000739542918784808 0.000739287138130267 0.000739330592405678 0.000739693804976867 0.000740391922710092 0.000741434302571738 0.000742824224246856 0.000744558741492452 0.000746628681749698 0.000749018800041659 0.000751708089685002 0.000754670249203573 0.000757874302329676 0.000761285366364147 0.000764865563592966 0.000768575070978674 0.000772373304923973 0.000776220240403086 0.000780077866973956 0.00078391178784536 0.000787692971908949 0.000791399672073566 0.000795019525781086 0.000798551854625152 0.000802010178621691 0.000805424955823316 0.00080884654818018 0.000812348398141062 0.000816030375472872 0.000820022218270293 0.000824486944661264 0.00082962405224708 0.000835672253458375 0.000842911423574844 0.000851663376985695 0.000862291055782969 0.000875195737853967 0.000890811974553957 0.000909600167137666 0.000932036981506455 0.000958604145676755 0.000989776503508326 0.00102601042244648 0.00106773369385106 0.00111533788821583 0.00116917376590445 0.00122954988683044 0.00129673412441737 0.00137095746695319 0.00145241933166707 0.00154129361832534 0.0016377348464981 0.0017418838967539 0.00185387306036273 0.00197383026123225
0.00276747939414865 0.00258539970434321 0.00241418114662032 0.00225358920825425 0.00210339857650825 0.00196339177356509 0.00183335704694515 0.00171308532404267 0.00160236604730716 0.0015009817541782 0.0014087013724519 0.00132527238381057 0.00125041226955466 0.00118379997080272 0.00112506841032719 0.00107379933612257 0.00102952174232567 0.000991714815448792 0.000959815742754253 0.000933231922303489 0.000911356342176928 0.00089358437473543 0.000879330102231114 0.000868040553854907 0.000859206766902791 0.000852371204999853 0.000847131613948729 0.000843141777871815 0.000840109834763123 0.000837794851803114 0.000836002298647316 0.000834578942212334 0.000833407557694841 0.000832401731290485 0.000831500931576286 0.000830665951666864 0.000829874771193803 0.00082911885204162 0.000828399860255313 0.000827726794682325 0.000827113497493672 0.000826576520282407 0.000826133320141762 0.000825800761783597 0.000825593903540122 0.000825525046541946 0.00082560302728466 0.000825832734126025 0.000826214828077996 0.000826745647769375 0.000827417277804683 0.00082821775916195 0.000829131419918551 0.000830139304622149 0.000831219681035527 0.000832348603936386 0.000833500516971079 0.000834648875262293 0.000835766773451302 0.000836827565968363 0.000837805468489751 0.000838676131651611 0.000839417180028194 0.000840008711102492 0.000840433750458937 0.00084067866056381 0.000840733501453894 0.00084059234217587 0.000840253522231279 0.000839719862346173 0.000838998823786977 0.000838102615237197 0.000837048245886436 0.000835857522950911 0.000834556991563901 0.000833177814550452 0.000831755589587767 0.000830330101232828 0.000828945005781875 0.000827647447719858 0.000826487607786389 0.000825518184524145 0.000824793813539565 0.000824370431670818 0.000824304596654998 0.000824652776640582 0.000825470627876227 0.000826812282725188 0.000828729673500143 0.000831271920384315 0.000834484813113642 0.000838410416466103 0.000843086828204554 0.000848548115191731 0.000854824449238716 0.000861942458485776 0.000869925803964683 0.000878795984053654 0.000888573362908008 0.000899278412458518 0.000910933152007622 0.000923562764228853 0.000937197362302594 0.000951873878862857 0.000967638043957777 0.000984546415504353 0.00100266842155388 0.00102208836931281 0.00104290737064852 0.00106524512880646 0.00108924152610682 0.00111505794882844 0.00114287828435363 0.00117290952757164 0.00120538194086413 0.00124054872446318
0.00176161507270787 0.00168531375275557 0.00161333056008148 0.00154566444949109 0.00148230600956227 0.00142323497967959 0.00136841759702123 0.00131780388634761 0.00127132504616711 0.00122889112011051 0.00119038916423972 0.00115568212151311 0.00112460858765945 0.00109698359647216 0.00107260047117956 0.00105123369240819 0.00103264263712826 0.00101657596273929 0.00100277635910534 0.000990985375759447 0.000980948051110076 0.00097241711819845 0.000965156626276454 0.000958944887233188 0.000953576720515005 0.000948865022812406 0.000944641726254308 0.00094075823108934 0.000937085407872007 0.000933513263072532 0.000929950354045209 0.000926323027320109 0.000922574540504442 0.000918664114303342 0.000914565948305532 0.000910268222769673 0.000905772098908507 0.000901090722109907 0.000896248226065227 0.000891278730771681 0.000886225323727378 0.000881139011281794 0.000876077626030734 0.000871104676396547 0.000866288126191784 0.000861699095112885 0.000857410475804875 0.000853495469349356 0.000850026048594617 0.000847071367320227 0.000844696142255655 0.000842959043687502 0.000841911137871228 0.000841594429725477 0.000842040556427646 0.000843269680890149 0.000845289628422281 0.000848095300413991 0.000851668386398316 0.00085597738156408 0.000860977902195499 0.000866613278137738 0.000872815390556196 0.000879505715933232 0.00088659653388023 0.000893992256903855 0.00090159084431454 0.000909285269273606 0.000916965016723125 0.00092451759981603 0.000931830092809574 0.00093879068872629 0.000945290300183839 0.000951224231592595 0.000956493960531567 0.000961009075756381 0.000964689429219507 0.000967467569898462 0.000969291538194491 0.000970128110938345 0.000969966597828289 0.000968823298802911 0.000966746735363305 0.000963823762098738 0.000960186639466685 0.000956021093027455 0.000951575280692323 0.00094716941641187 0.000943205532799636 0.000940176490097085 0.0009386728625994 0.000939385816468512 0.00094310368116582 0.000950699862144182 0.000963110365547278 0.00098130075837442 0.001006224814125 0.00103877981175449 0.00107976539535542 0.00112985297781733 0.00118957050028456 0.00125930366770913 0.00133931106372952 0.00142974817785495 0.00153069488075187 0.00164218187969591 0.00176421336045579 0.00189678464403909 0.00203989486537263 0.00219355534275276 0.00235779455690333 0.00253266065101754 0.0027182222298824 0.00291456806419455 0.00312180614247066 0.0033400623771345
0.00325015037757516 0.0030154216478463 0.0027962045793648 0.00259217382732811 0.00240301672780305 0.00222842892981134 0.00206810788494899 0.00192174372871655 0.00178900722793787 0.00166953479674923 0.00156291115121283 0.00146865097372978 0.00138618187424287 0.00131483169832056 0.00125382346340969 0.00120228056083438 0.00115924325997184 0.00112369533323285 0.00109459748813699 0.00107092299303969 0.00105169082296456 0.00103599271261919 0.0010230121672842 0.00101203514373451 0.00100245334920238 0.000993761769703597 0.00098555220029133 0.00097750437927252 0.000969375998991212 0.000960992504197944 0.000952237267344925 0.000943042477344174 0.000933380897011284 0.00092325852433417 0.000912708119796502 0.000901783522741735 0.000890554663236703 0.000879103173977786 0.00086751851382805 0.00085589452676186 0.000844326374961207 0.000832907800867753 0.000821728688977815 0.0008108729132787 0.000800416469410174 0.000790425901289523 0.000780957039104462 0.000772054068795258 0.000763748951899956 0.000756061209075953 0.000748998071210976 0.000742554989724514 0.000736716483862959 0.000731457289118582 0.000726743758808867 0.000722535461750227 0.000718786913621924 0.000715449378412468 0.000712472678878445 0.000709806960734259 0.000707404363110011 0.000705220556812421 0.000703216120842857 0.00070135773585311 0.000699619180028103 0.0006979821179492 0.000696436676474181 0.000694981803356021 0.000693625405013981 0.000692384259552854 0.000691283700767888 0.000690357068778308 0.000689644923833518 0.000689194022415177 0.000689056059212023 0.000689286185657456 0.000689941324882635 0.000691078314780481 0.000692751923465586 0.000695012795050291 0.000697905395340199 0.00070146603626208 0.000705721062442413 0.000710685282096052 0.000716360716907048 0.00072273573247545 0.000729784593041186 0.000737467464173777 0.000745730867099802 0.000754508571178338 0.000763722898384417 0.000773286407453508 0.000783103925320895 0.000793074900475988 0.000803096064510803 0.000813064404916726 0.000822880471472385 0.000832452059443707 0.000841698334488187 0.0008505544842899 0.000858976999078835 0.000866949695356911 0.000874490598037865 0.000881659781256369 0.000888568226160268 0.000895387671152406 0.000902361289200712 0.000909814808894434 0.000918167385608763 0.000927941129798666 0.00093976774953477 0.000954390363344011 0.000972658363948606 0.000995513500795908 0.00102396631557563 0.00105906376182686
0.00240796205203617 0.00227617638196105 0.00215471964548135 0.00204316308076681 0.00194105403483926 0.00184791441865812 0.00176324041792677 0.00168650374004092 0.00161715457194762 0.00155462627156942 0.0014983416362347 0.00144772041443334 0.00140218758450405 0.00136118184229282 0.00132416373307287 0.00129062292831209 0.00126008426786202 0.00123211233689516 0.00120631449745116 0.00118234242498992 0.00115989229774851 0.0011387038467332 0.0011185584996847 0.0010992768504033 0.00108071566400668 0.00106276459721434 0.0010453427772435 0.00102839534814119 0.00101189006232692 0.00099581396933253 0.000980170233703444 0.00096497509964456 0.000950255010711832 0.000936043887978853 0.000922380568831944 0.00090930641005312 0.000896863062262404 0.000885090427257621 0.000874024814396564 0.000863697316069823 0.000854132424666252 0.000845346913609994 0.000837349002579945 0.000830137821800394 0.000823703182528631 0.000818025651165885 0.000813076913657251 0.000808820406069928 0.000805212177576459 0.000802201944413448 0.000799734288436248 0.000797749951965226 0.00079618718162539 0.000794983077468247 0.000794074909196896 0.000793401368055671 0.000792903730175579 0.000792526914221556 0.000792220422542257 0.00079193916038041 0.00079164413178779 0.000791303013836538 0.000790890612267901 0.000790389202377476 0.000789788758619384 0.000789087075428753 0.000788289780316332 0.000787410238525735 0.000786469346787605 0.000785495212049275 0.000784522709819669 0.000783592916145325 0.000782752407444471 0.000782052423693955 0.000781547893015681 0.000781296319648362 0.000781356542585131 0.000781787378858017 0.000782646173006199 0.000783987282469216 0.000785860536557314 0.000788309713621024 0.000791371086084083 0.000795072085401855 0.000799430138073793 0.000804451719452138 0.000810131664283943 0.000816452762588487 0.000823385657358018 0.000830889048230793 0.000838910193763091 0.000847385695839924 0.000856242543459177 0.000865399390537841 0.000874768043566753 0.000884255139336446 0.000893764000517304 0.000903196666533121 0.000912456108859226 0.000921448652233484 0.000930086636722754 0.000938291368881128 0.000945996423323949 0.000953151368217885 0.000959725998206787 0.000965715164591307 0.000971144292097048 0.00097607566005174 0.000980615496444893 0.000984921877031642 0.00098921332676887 0.000993777873513926 0.000998982093051682 0.00100527940530729 0.00101321655032359 0.00102343683833025
0.00349003215409499 0.00323192000815364 0.00299057661462581 0.0027655114660925 0.00255624449439977 0.00236230380648525 0.00218322243641553 0.00201853389094699 0.00186776629652309 0.0017304350485989 0.00160603404663842 0.00149402588982301 0.00139383180483043 0.00130482252742361 0.00122631175167053 0.00115755392838472 0.00109774796723758 0.00104604768728559 0.00100157875042393 0.000963460575019377 0.000930830740446812 0.00090286897273912 0.000878818051368528 0.000857999755287037 0.000839824976433945 0.000823798068026918 0.000809516165856847 0.00079666456468982 0.000785009295558259 0.000774387928968928 0.000764699421323941 0.000755893600954373 0.000747960700626413 0.000740921204565545 0.000734816192280279 0.000729698320744002 0.000725623577357603 0.000722643942896363 0.000720801110980288 0.000720121405282101 0.000720612009284757 0.000722258573497919 0.000725024195896801 0.000728849692961769 0.000733655003708747 0.000739341509975321 0.000745795021397371 0.000752889166330863 0.000760488948042248 0.000768454262461384 0.000776643221393154 0.000784915175326452 0.000793133376453129 0.000801167261228325 0.000808894361003255 0.000816201869067935 0.000822987903806676 0.000829162512585966 0.000834648460888408 0.00083938184801493 0.000843312585377458 0.000846404767033555 0.000848636955294026 0.000850002397098471 0.000850509179793389 0.000850180327699953 0.000849053833506482 0.000847182610879237 0.000844634346722081 0.000841491223295997 0.000837849471977637 0.000833818712636784 0.000829521025588381 0.000825089698705688 0.000820667591722283 0.000816405064918675 0.000812457432814421 0.00080898192659216 0.000806134183088719 0.000804064322735752 0.000802912731279009 0.000802805714435705 0.00080385124409491 0.000806135048363018 0.000809717308265548 0.000814630204967686 0.000820876511957069 0.000828429353393451 0.000837233163595858 0.000847205797163945 0.000858241669760562 0.000870215764653332 0.000882988325502074 0.000896410069392724 0.00091032779027481 0.000924590273366253 0.000939054497310539 0.000953592154719786 0.000968096569234841 0.000982490120657534 0.00099673230826165 0.00101082857851721 0.00102484001113903 0.00103889388629749 0.00105319503386884 0.00106803767646943 0.00108381721218159 0.00110104103802341 0.00112033711708287 0.00114245860737591 0.00116828262180583 0.00119880125488189 0.00123510357879048 0.00127834849117433 0.0013297299921292 0.00139043830319728
0.00243777625505451 0.00228411695197043 0.00214256671581905 0.00201270973040229 0.00189410540348806 0.00178628268842021 0.00168873512937464 0.00160091732992537 0.00152224358044353 0.00145208929134282 0.00138979564489031 0.00133467751416761 0.00128603426346887 0.00124316263208269 0.00120537060970647 0.00117199110438853 0.00114239429833721 0.0011159978443529 0.00109227440159259 0.00107075636216288 0.00105103791531746 0.00103277479914275 0.00101568219499913 0.000999531242532159 0.00098414461718052 0.000969391542955084 0.000955182531560905 0.000941464059107154 0.00092821332220149 0.000915433160042684 0.000903147189039342 0.000891395170547755 0.000880228618684932 0.000869706651599569 0.0008598920936685 0.000850847845330156 0.00084263354906626 0.00083530259172527 0.00082889949232898 0.00082345772843365 0.000818998051283058 0.000815527329678013 0.000813037945106191 0.000811507737869451 0.000810900478342168 0.000811166812308371 0.000812245607694029 0.000814065614449837 0.000816547341373109 0.000819605053511188 0.00082314880064998 0.000827086399585516 0.000831325308358954 0.000835774347324346 0.000840345238097567 0.000844953945739676 0.000849521821324242 0.000853976550843614 0.000858252922523096 0.000862293428114321 0.000866048715222198 0.000869477907633084 0.000872548809277694 0.000875238005488088 0.00087753087270232 0.000879421505106537 0.000880912564035052 0.000882015053402012 0.000882748022200647 0.000883138193080192 0.000883219514613598 0.000883032633830694 0.000882624285276538 0.000882046593256713 0.000881356285172859 0.000880613816017326 0.000879882407297977 0.00087922700782964 0.000878713189009305 0.000878405993102692 0.000878368759538464 0.000878661960841879 0.000879342086039553 0.000880460614731596 0.000882063128929505 0.000884188611724751 0.000886868981439669 0.000890128907371262 0.000893985948125879 0.000898451046937715 0.000903529410261911 0.000909221787566553 0.000915526161929838 0.000922439853627512 0.000929962032335287 0.000938096628148437 0.000946855626263548 0.000956262724282533 0.000966357322972507 0.000977198809521955 0.000988871074374441 0.00100148717752908 0.00101519404590683 0.00103017704003142 0.00104666417746925 0.00106492974647802 0.00108529699467673 0.00110813954499282 0.00113388119210015 0.00116299378064133 0.00119599297688242 0.00123343191953589 0.00127589296129709 0.00132397795928623 0.00137829779254778 0.00143946192721264
0.00233502905671839 0.00218294931443204 0.00204223802585844 0.00191259062815071 0.00179368744240523 0.00168518694597806 0.00158671858926968 0.00149787571881701 0.00141820938870676 0.00134722400237604 0.0012843757550738 0.00122907468222772 0.00118069074079499 0.00113856380594728 0.00110201686812963 0.00107037121501824 0.00104296210928008 0.00101915348679321 0.000998350472675229 0.000980008946561287 0.000963641861877651 0.000948822433432594 0.000935184594644475 0.00092242127737934 0.00091028110363174 0.000898564034245499 0.000887116431488267 0.000875825888338869 0.000864616076959823 0.000853441782372498 0.000842284218766071 0.000831146675136011 0.00082005050192864 0.000809031428274198 0.000798136187336877 0.000787419422846415 0.000776940850900596 0.000766762656035565 0.000756947107929231 0.000747554393805868 0.000738640670498827 0.000730256348248476 0.000722444624551685 0.000715240290042583 0.000708668828629897 0.00070274583079 0.000697476731981183 0.000692856878264778 0.000688871909318311 0.000685498436443114 0.000682704981296776 0.000680453131246937 0.00067869886039797 0.00067739396210528 0.000676487539134077 0.000675927501204387 0.000675662025702091 0.000675640944953362 0.000675817031684115 0.000676147162281206 0.00067659334461705 0.000677123602972146 0.00067771271694634 0.000678342813898164 0.000679003815779483 0.000679693741324757 0.000680418863556739 0.00068119372123973 0.000682040981025067 0.000682991145510524 0.000684082101286106 0.000685358500816948 0.000686870973055604 0.000688675160350573 0.000690830583569785 0.000693399343764809 0.00069644467672218 0.000700029386160516 0.000704214191431968 0.000709056035264159 0.000714606405388189 0.000720909729470471 0.000728001904573126 0.000735909019844081 0.000744646324047282 0.000754217478212082 0.000764614119598566 0.000775815747461746 0.000787789925603208 0.000800492783319238 0.00081386978586741 0.000827856739444925 0.00084238099342979 0.000857362804585561 0.000872716833069873 0.000888353747735401 0.000904181927286486 0.000920109253827438 0.000936045005186855 0.000951901862049259 0.000967598054514424 0.000983059680759791 0.000998223236877694 0.00101303840218949 0.00102747112770204 0.00104150707566729 0.00105515545519632 0.00106845328977291 0.00108147013602108 0.001094313245048 0.00110713311536913 0.00112012932545937 0.00113355645105521 0.00114772976670378 0.00116303030587364 0.00117990872068667
0.00187599575780366 0.00181205494032911 0.00175066171481926 0.00169177542929791 0.00163535615129681 0.00158136441564624 0.00152976094999385 0.00148050637943431 0.00143356091266663 0.00138888401329708 0.00134643406124284 0.00130616801061615 0.00126804105190616 0.00123200628762791 0.00119801443175701 0.00116601354408235 0.0011359488109532 0.00110776238365091 0.00108139328468783 0.00105677739068614 0.00103384749813669 0.00101253347537728 0.000992762500723816 0.000974459383061368 0.000957546957618529 0.000941946546381678 0.000927578469906385 0.000914362595352799 0.00090221890453429 0.000891068065662146 0.000880831993245333 0.000871434382138565 0.000862801203847229 0.000854861155685001 0.000847546056030131 0.000840791181543893 0.00083453554464204 0.000828722111628662 0.000823297963641771 0.000818214403888717 0.00081342701557448 0.000808895675476448 0.000804584528344984 0.000800461927267555 0.00079650034488659 0.000792676259964426 0.000788970023296141 0.00078536570642837 0.000781850936084371 0.000778416716654671 0.000775057242610198 0.000771769702245391 0.000768554073778661 0.000765412914530093 0.000762351143670532 0.000759375818891619 0.000756495907287952 0.00075372205076615 0.000751066326401598 0.000748542002347153 0.000746163290153333 0.000743945094677908 0.000741902763133138 0.000740051835227639 0.000738407796788962 0.000736985839684723 0.000735800631268537 0.000734866096947102 0.000734195219763446 0.000733799861106501 0.000733690606768921 0.000733876642566329 0.000734365663598515 0.000735163820987306 0.000736275709552263 0.000737704399428568 0.000739451514091096 0.000741517356668096 0.000743901085823675 0.000746600941900225 0.000749614523450183 0.000752939113795187 0.000756572056798441 0.000760511180669173 0.000764755268287705 0.000769304572239502 0.000774161372435965 0.000779330573839128 0.000784820341329689 0.000790642768122042 0.000796814573258093 0.000803357822545445 0.000810300665809411 0.000817678081426676 0.000825532616844774 0.000833915111117073 0.000842885382548892 0.000852512861428607 0.000862877144768904 0.000874068447290904 0.000886187920950049 0.000899347814579294 0.000913671446233718 0.000929292964017029 0.000946356876964244 0.000965017346070825 0.000985437236715476 0.00100778694694305 0.00103224304042974 0.00105898672712229 0.00108820224694663 0.00112007522101788 0.00115479103917889 0.00119253335154106 0.00123348272499176 0.00127781551394458
0.00199056106534796 0.00189592221902243 0.00180465458008278 0.00171677896226658 0.00163232298376471 0.0015513213377194 0.00147381597938282 0.00139985617409416 0.00132949833119512 0.00126280552691011 0.001199846595629 0.00114069464726085 0.00108542485417244 0.00103411135353578 0.000986823141476364 0.000943618907440784 0.000904540881458121 0.000869607945267692 0.000838808475308696 0.000812093602478774 0.000789371729113248 0.000770505168134519 0.000755309611635139 0.000743556793993987 0.000734980250596382 0.000729283601691492 0.000726150436484675 0.000725254720508788 0.000726270715096212 0.000728881630377888 0.000732786545800424 0.000737705439333728 0.000743382410210109 0.000749587336566802 0.000756116282835849 0.000762790981491674 0.000769457683251955 0.000775985619516539 0.000782265265416852 0.000788206540187379 0.000793737037918597 0.000798800347309172 0.000803354493275798 0.000807370514878493 0.00081083118143731 0.000813729840501555 0.000816069386268042 0.000817861334163787 0.000819124985894355 0.000819886668795578 0.000820179033463174 0.000820040394144952 0.000819514097134057 0.000818647903335787 0.000817493372283546 0.000816105236177157 0.000814540754049576 0.000812859038001759 0.000811120345616463 0.000809385335232997 0.00080771428372024 0.000806166269719248 0.000804798328940789 0.000803664591861114 0.000802815417861835 0.000802296543258451 0.000802148263458839 0.000802404671418106 0.000803092975342413 0.000804232918066314 0.000805836318621742 0.000807906753293839 0.000810439389125303 0.000813420977745495 0.000816830011969153 0.000820637042337346 0.000824805146101362 0.000829290537494019 0.000834043305758504 0.000839008266484192 0.000844125912338529 0.000849333451199384 0.00085456592279195 0.000859757388995948 0.000864842197756387 0.000869756325780726 0.000874438810711241 0.000878833289041351 0.000882889661544516 0.000886565913190689 0.000889830119195566 0.000892662672623921 0.000895058771246497 0.000897031201238128 0.00089861345147023 0.000899863182658856 0.000900866057837385 0.000901739911132278 0.000902639186572665 0.000903759513435668 0.000905342196193604 0.000907678285227308 0.000911111765106086 0.000916041266723837 0.000922919608795626 0.00093225044961457 0.000944581438551634 0.00096049354929782 0.000980586769845533 0.00100546296784864 0.00103570741101695 0.00107187090493412 0.00111445462493034 0.00116389937104001 0.00122058023171528 0.00128480671481688
0.00208396208648917 0.00200881900361164 0.00193625003370518 0.00186622930001367 0.00179873404110238 0.00173374439320967 0.00167124313225169 0.00161121536929208 0.0015536481930287 0.00149853025288953 0.0014458512767991 0.00139560151872258 0.00134777113287179 0.00130234947411479 0.0012593243277816 0.00121868107674962 0.00118040181936354 0.0011444644581825 0.00111084178635772 0.00107950060503124 0.00105040091073645 0.00102349519548337 0.00099872790313792 0.000976035083117478 0.000955344275921617 0.000936574654668209 0.000919637433249423 0.000904436536140486 0.000890869508871469 0.000878828633459066 0.000868202201311964 0.000858875888485443 0.000850734175286523 0.000843661754074403 0.000837544875016666 0.000832272588477452 0.000827737853353298 0.000823838491773119 0.000820477981069778 0.000817566083029795 0.000815019317679553 0.000812761294109493 0.000810722914145557 0.000808842466284547 0.000807065627533127 0.000805345389969384 0.000803641927308875 0.000801922414779217 0.000800160813417417 0.000798337627667597 0.000796439642995493 0.000794459648224152 0.000792396145479477 0.000790253049040755 0.000788039373024718 0.00078576890670543 0.000783459875377936 0.000781134584028726 0.000778819040678122 0.000776542556131118 0.00077433731702934 0.000772237929555957 0.000770280931921584 0.000768504274864719 0.000766946770825634 0.000765647514179538 0.000764645276879491 0.000763977885995493 0.00076368159181328 0.0007637904372536 0.000764335641208663 0.000765345009814543 0.000766842390519784 0.00076884718393869 0.000771373927833319 0.000774431966106287 0.000778025213508741 0.000782152023969981 0.000786805167273556 0.000791971915454138 0.000797634237051951 0.000803769094456073 0.000810348837238079 0.000817341682727703 0.000824712274228027 0.000832422307192212 0.000840431214323257 0.000848696901846058 0.000857176530938955 0.000865827340398318 0.000874607508864071 0.000883477057213736 0.000892398793911899 0.000901339308064291 0.00091027001654607 0.000919168272767854 0.000928018545263949 0.000936813674218463 0.000945556213077378 0.000954259860355827 0.000962950983295505 0.000971670229929914 0.000980474218927502 0.000989437287043958 0.000998653261766231 0.00100823721170624 0.00101832710966479 0.00102908532374174 0.001040699831786 0.00105338503619847 0.00106738204293838 0.0010829582647851 0.00110040621932255 0.00112004142113649 0.0011421993182491 0.00116723129451739
0.00307501546183607 0.002846558064936 0.00263236869479365 0.00243207827012524 0.00224533353210101 0.00207179655489478 0.00191114345991245 0.00176306198175409 0.00162724745795646 0.00150339677078285 0.00139119980403962 0.00129032815665717 0.00120042125044981 0.00112107062843176 0.00105180412312222 0.000992072491028056 0.000941241698677102 0.00089859387202678 0.000863338710401665 0.000834635068252039 0.000811620069504544 0.00079344141695544 0.000779288122593886 0.000768415754677394 0.000760163969978782 0.000753965877171021 0.000749350131036456 0.000745937384523956 0.00074343289550329 0.000741616892928588 0.000740333951974634 0.000739482251446815 0.000739003265545173 0.000738872202290943 0.000739089340171463 0.000739672317533351 0.000740649377688133 0.000742053549999079 0.000743917740101506 0.000746270701472927 0.000749133859496756 0.000752518954712884 0.000756426463034029 0.000760844738150083 0.000765749806942172 0.000771105734950085 0.000776865468004823 0.000782972049821932 0.000789360114522127 0.000795957557637128 0.00080268729852332 0.000809469059704742 0.000816221103338891 0.00082286187990403 0.000829311558446912 0.000835493420318311 0.00084133510866846 0.000846769734093665 0.000851736842621754 0.000856183255905908 0.000860063795516021 0.000863341903709718 0.000865990172483137 0.000867990791139632 0.000869335920517589 0.000870027999220779 0.000870079984092819 0.000869515523596977 0.000868369058962358 0.000866685843744815 0.000864521868156959 0.000861943670044655 0.000859028010122717 0.000855861385197272 0.00085253935019776 0.000849165618459879 0.000845850910599944 0.000842711526442103 0.000839867622632292 0.000837441191354842 0.000835553753672303 0.000834323803435678 0.000833864064042926 0.000834278647442727 0.000835660230245157 0.000838087381209397 0.000841622184263948 0.000846308298478129 0.000852169579918211 0.000859209360841697 0.000867410443048284 0.0008767358189884 0.000887130092801382 0.000898521539629874 0.000910824718179432 0.000923943542519966 0.000937774721896587 0.000952211491732621 0.000967147580106505 0.000982481379681114 0.000998120320116767 0.00101398545901759 0.00103001632701593 0.0010461760724915 0.00106245695235213 0.00107888620419808 0.00109553230918945 0.00111251161148031 0.00112999519448742 0.00114821582400529 0.00116747465312357 0.00118814724683357 0.00121068833919486 0.00123563460552269 0.00126360465488161 0.00129529547285655
0.00274208313721229 0.00257707675009431 0.00242581143694318 0.00228766692140349 0.0021619853662084 0.00204806887614527 0.00194517930870632 0.00185254092640771 0.00176934619002793 0.00169476465689796 0.00162795456541336 0.00156807633131785 0.00151430692975238 0.00146585404339017 0.00142196893494395 0.0013819572233168 0.0013451870482885 0.00131109443146104 0.00127918592422351 0.001249038841699 0.00122029950383066 0.00119267994854678 0.00116595356553351 0.00113995004389881 0.00111454995221689 0.00108967918984189 0.00106530347367263 0.00104142296015045 0.00101806705052256 0.00099528938875103 0.000973163035410036 0.000951775786742713 0.000931225605005458 0.000911616133643976 0.000893052287966886 0.000875635937518481 0.000859461728152257 0.000844613126395849 0.000831158801246662 0.000819149483128585 0.00080861545025457 0.000799564784187009 0.000791982506597012 0.000785830659791268 0.000781049330207456 0.000777558545899596 0.000775260916565491 0.000774044837307129 0.000773788051335822 0.000774361364014589 0.00077563231852504 0.000777468676473953 0.00077974158785672 0.000782328377287019 0.000785114911984027 0.000787997548263844 0.000790884675898297 0.000793697893682692 0.000796372856002844 0.000798859830721112 0.000801124004861041 0.000803145567907175 0.000804919594313012 0.00080645573803039 0.000807777743212891 0.000808922767522323 0.000809940508084023 0.000810892115541385 0.00081184887992692 0.000812890672867073 0.000814104135495782 0.000815580609926284 0.000817413824878369 0.00081969736239607 0.00082252195176856 0.000825972657273431 0.000830126045659094 0.000835047435259277 0.000840788338118337 0.000847384207759945 0.00085485259669184 0.000863191809928397 0.000872380115185061 0.000882375540188467 0.000893116256608261 0.000904521522230137 0.000916493131851961 0.000928917314936289 0.000941667015283502 0.00095460449459541 0.000967584216369317 0.0009804559872187 0.000993068357753627 0.00100527231293573 0.00101692531093441 0.00102789575956098 0.00103806804951241 0.00104734829342496 0.00105567094764187 0.00106300651720983 0.00106937055827879 0.00107483418697159 0.00107953626385342 0.00108369732547058 0.00108763514488409 0.00109178147979382 0.00109669906512919 0.00110309720344227 0.00111184343272897 0.00112396786222662 0.00114065619449062 0.00116322771780045 0.0011930962206065 0.00123171509763422 0.00128051234893063 0.00134082519300627
0.00183655249440882 0.00177117463082945 0.00170853877602102 0.00164860356672765 0.00159132786009056 0.00153667036005474 0.00148458921673406 0.00143504160280878 0.001387983272945 0.00134336811434356 0.00130114769874993 0.00126127084844434 0.00122368323070135 0.00118832699674364 0.00115514048208545 0.00112405798514316 0.00109500963990509 0.00106792139619159 0.0010427151176038 0.00101930880278027 0.000997616930317294 0.000977550922032795 0.000959019713618385 0.000941930416602642 0.000926189051377963 0.000911701328165013 0.000898373451402754 0.000886112923200799 0.000874829323058445 0.000864435043795191 0.000854845967219076 0.000845982067110011 0.000837767931255296 0.00083013319822855 0.000823012908110021 0.000816347769245138 0.000810084345350254 0.000804175168789525 0.000798578786709357 0.000793259747008369 0.000788188530941767 0.000783341438621041 0.000778700432877908 0.000774252946016559 0.000769991652966601 0.000765914213347933 0.000762022984031711 0.000758324702982396 0.000754830144543534 0.000751553745920879 0.00074851320445581 0.000745729045394609 0.000743224160261052 0.000741023316638373 0.000739152641148275 0.000737639078654555 0.000736509832162056 0.000735791789456676 0.000735510944139855 0.000735691820232672 0.000736356910836363 0.000737526142278641 0.000739216375682705 0.0007414409578262 0.000744209332484027 0.000747526722159327 0.000751393888268107 0.000755806975555527 0.000760757443951067 0.000766232088397655 0.000772213144603622 0.000778678476367164 0.000785601838241093 0.000792953205967 0.000800699166359156 0.000808803358168158 0.000817226955857301 0.000825929189110106 0.000834867892151351 0.000844000078501309 0.000853282538480368 0.000862672458552338 0.000872128063340277 0.000881609282818688 0.00089107844870916 0.000900501025459499 0.000909846382308785 0.000919088613818278 0.000928207416810098 0.000937189031845604 0.000946027257108106 0.000954724541687779 0.000963293163660182 0.000971756495775535 0.000980150357796469 0.000988524449249288 0.000996943849273258 0.00100549056110664 0.00101426506731145 0.00102338784811412 0.00103300079950164 0.00104326847070794 0.00105437902385917 0.00106654480395931 0.00108000239813381 0.00109501206276665 0.00111185640990799 0.00113083827354306 0.0011522777239516 0.00117650826343066 0.00120387231425569 0.00123471619075203 0.0012693848191862 0.00130821651827952 0.00135153816794006 0.00139966106847808
0.00179117094342867 0.00173034869442841 0.00167134589010244 0.00161416997337609 0.0015588302538261 0.00150533774453233 0.00145370496545041 0.00140394570673454 0.00135607474496883 0.00131010750504741 0.001266059660607 0.00122394666661828 0.00118378321915533 0.00114558263966306 0.0011093561843835 0.00107511228408055 0.00104285572481429 0.00101258678710278 0.000984300368019536 0.000957985118029333 0.000933622630867284 0.000911186729557625 0.000890642893742668 0.000871947871964336 0.000855049516845249 0.00083988687119234 0.000826390519455403 0.000814483202902387 0.000804080680000457 0.000795092797723959 0.000787424726655409 0.000780978304191863 0.000775653426654281 0.00077134943262425 0.000767966425733051 0.000765406494255801 0.000763574795842543 0.000762380487191272 0.000761737489288878 0.000761565088192335 0.000761788378722975 0.000762338563754812 0.000763153125090471 0.000764175883499786 0.00076535696569299 0.0007666526951755 0.000768025422428497 0.00076944330796408 0.000770880069748485 0.000772314704438128 0.000773731189947465 0.000775118175136507 0.000776468660906803 0.000777779675743869 0.00077905194773728 0.000780289574337424 0.000781499690552266 0.000782692135929617 0.000783879120488293 0.000785074889738523 0.000786295389045564 0.000787557927818482 0.000788880844336398 0.00079028317242745 0.000791784311675233 0.000793403703313033 0.000795160514460166 0.000797073333821778 0.000799159882395354 0.000801436743072366 0.000803919113271388 0.000806620584873255 0.000809552955733003 0.000812726076914298 0.000816147739535581 0.00081982360473913 0.000823757179818621 0.000827949842993794 0.000832400918732512 0.000837107804924219 0.000842066152640741 0.000847270098711801 0.000852712550909174 0.00085838552521039 0.00086428053438677 0.000870389027043754 0.000876702876215626 0.000883214916649839 0.000889919529985913 0.000896813277081432 0.000903895576716061 0.000911169429748214 0.000918642187433875 0.000926326361969109 0.000934240476298921 0.000942409948770282 0.000950868006200148 0.000959656616328957 0.000968827427378614 0.000978442698526328 0.000988576200610259 0.00099931406141829 0.00101075552475884 0.00102301358754693 0.00103621547492721 0.00105050291068747 0.00106603213973951 0.00108297366211184 0.00110151164452922 0.00112184298679399 0.00114417603595398 0.00116872896111644 0.0011957278244794 0.00122540440767413 0.00125799387417572 0.00129373236553827
0.00207930920363562 0.00198842046994005 0.00190084707819777 0.00181663354189519 0.00173582795440708 0.00165848155815126 0.00158464811058431 0.00151438299328193 0.00144774200566249 0.00138477978425944 0.00132554779444185 0.00127009185722211 0.00121844920241825 0.00117064508331544 0.0011266890474262 0.00108657102978159 0.00105025751135367 0.00101768805243665 0.000988772551973188 0.000963389581578986 0.000941386085401613 0.000922578623027755 0.000906756175942594 0.00089368436519182 0.000883110772163406 0.000874770946015526 0.000868394638472957 0.00086371183124164 0.00086045819977013 0.000858379767008367 0.000857236618098162 0.000856805652065843 0.000856882427752429 0.00085728221437057 0.000857840384104516 0.00085841229034136 0.000858872766832676 0.000859115366296113 0.000859051436423916 0.000858609110280891 0.000857732268664174 0.000856379515173604 0.000854523190812263 0.000852148443792523 0.000849252361515395 0.000845843164996061 0.000841939460886913 0.000837569542321451 0.000832770726741254 0.000827588716444966 0.000822076965652608 0.000816296036342084 0.000810312924000602 0.000804200333835275 0.000798035888072034 0.000791901245987167 0.000785881120535283 0.000780062179171323 0.000774531821972207 0.000769376837605155 0.000764681947042253 0.000760528255886835 0.00075699164813565 0.000754141166165393 0.000752037432406717 0.000750731176093414 0.000750261932213061 0.000750656978244228 0.000751930566928295 0.000754083500477739 0.000757103074416621 0.00076096339954054 0.000765626090582375 0.000771041292406356 0.00077714900087652 0.000783880627253277 0.00079116075247677 0.000798909020674221 0.00080704212869402 0.000815475879088009 0.000824127276309693 0.000832916658640706 0.000841769870409242 0.000850620489615485 0.000859412134519221 0.000868100878658384 0.000876657806696816 0.000885071742940326 0.000893352179546826 0.000901532421323412 0.000909672947123184 0.00091786496250591 0.000926234082605716 0.00093494403652651 0.000944200224505396 0.000954252888161605 0.000965399577771859 0.000977986529286223 0.000992408514994592 0.00100910672866005 0.00102856433471488 0.00105129947327023 0.00107785577402525 0.00110879077091167 0.00114466297010453 0.00118601862398237 0.00123337941488549 0.00128723219463694 0.00134802165439393 0.00141614637414375 0.00149195822639598 0.00157576469503908 0.00166783339704664 0.00176839798949333 0.00187766468673396 0.00199581875331399
0.00176516314712962 0.0017030336976731 0.00164296149522797 0.00158496001834927 0.00152904535462848 0.00147523593021901 0.00142355217162339 0.00137401608723217 0.00132665075582349 0.00128147970979356 0.00123852620263228 0.00119781235345307 0.00115935816657761 0.00112318043152207 0.00108929151829656 0.00105769809447962 0.0010283998034177 0.00100138795599705 0.000976644300140888 0.000954139940551493 0.000933834484229944 0.00091567548327268 0.000899598234450174 0.000885525975366103 0.000873370491173651 0.000863033116718863 0.000854406090208799 0.000847374189789866 0.000841816566860612 0.000837608681394373 0.000834624245356576 0.000832737089379514 0.000831822883059354 0.000831760657913097 0.000832434101556428 0.000833732609865868 0.000835552099275565 0.000837795593153412 0.000840373604250242 0.000843204339823262 0.000846213757772594 0.000849335501685531 0.000852510740727994 0.000855687937453009 0.000858822563284116 0.000861876778030507 0.000864819086538131 0.000867623982623324 0.000870271587846602 0.000872747290488439 0.000875041388278687 0.000877148736976645 0.000879068405764118 0.000880803339558336 0.000882360027734814 0.000883748178340916 0.000884980396644531 0.000886071866776293 0.000887040035269537 0.000887904295484996 0.000888685672195429 0.000889406505786708 0.000890090136030862 0.000890760585894427 0.000891442246353443 0.000892159563750762 0.000892936731806843 0.000893797390973689 0.000894764338369037 0.000895859252033234 0.000897102433684124 0.000898512574483345 0.000900106548563143 0.000901899239163786 0.000903903402210967 0.000906129572001748 0.000908586013386703 0.000911278724443162 0.000914211493155813 0.000917386011084895 0.000920802046435808 0.000924457678386905 0.000928349594008979 0.000932473448643834 0.000936824290230118 0.000941397047753175 0.000946187083778227 0.000951190810852401 0.000956406371412962 0.000961834380666027 0.000967478731618689 0.000973347460998702 0.000979453674066048 0.000985816525207232 0.000992462249584686 0.000999425238876312 0.00100674915115294 0.00101448804113042 0.00102270749232125 0.00103148572703541 0.00104091466385515 0.00105110088539656 0.0010621664723517 0.00107424965365214 0.00108750521803085 0.00110210463043908 0.00111823579893523 0.00113610244506043 0.00115592304425921 0.0011779293229919 0.00120236432526881 0.00122948009178749 0.00125953502684088 0.00129279105795582 0.00132951071655181 0.00136995428101175
0.00207591594653665 0.00194452389345027 0.00182443534684972 0.00171528258720823 0.00161666317781719 0.00152813210587333 0.00144919529864204 0.00137930565207879 0.00131786266229984 0.00126421645276006 0.00121767644841951 0.00117752425668829 0.00114302963864113 0.00111346797285086 0.00108813745219535 0.00106637443162209 0.00104756577977306 0.00103115763849069 0.00101666052060808 0.00100365108103528 0.00099177114047782 0.000980724635177598 0.000970273147202897 0.00096023058252436 0.000950457447005984 0.000940855050784043 0.000931359865191852 0.000921938170378807 0.000912581067249997 0.000903299882284763 0.000894121964853941 0.000885086860245589 0.000876242834481577 0.000867643726400085 0.000859346106159569 0.000851406725479248 0.000843880252084073 0.000836817287748612 0.000830262675030916 0.000824254101416508 0.00081882101066063 0.000813983829305938 0.000809753511782299 0.000806131400554612 0.000803109389198993 0.000800670367013169 0.000798788914784822 0.000797432213658757 0.000796561123428494 0.000796131383487832 0.000796094889281585 0.000796400999241484 0.000796997831373717 0.000797833514402753 0.000798857364872966 0.000800020968367338 0.000801279149402704 0.000802590820236076 0.000803919703545089 0.000805234927567951 0.000806511494873105 0.000807730627496781 0.000808879991960996 0.00080995380779292 0.000810952842826716 0.000811884298035733 0.000812761583992365 0.000813603990592328 0.000814436251490939 0.000815288004980123 0.000816193153902556 0.00081718912869672 0.00081831605998116 0.000819615869992561 0.000821131295872189 0.000822904861877496 0.000824977822006065 0.000827389098854759 0.000830174248504102 0.000833364484418554 0.000836985795400609 0.000841058193325438 0.000845595125544262 0.000850603084256196 0.000856081441566837 0.000862022533934927 0.000868412014470864 0.000875229486228347 0.000882449424822179 0.000890042395164665 0.000897976564715546 0.000906219515003297 0.000914740353736681 0.000923512131742646 0.000932514571001375 0.000941737112156954 0.000951182289919971 0.000960869442459111 0.00097083875342096 0.000981155611262376 0.000991915247563048 0.00100324758173918 0.00101532215195031 0.00102835295065848 0.00104260290939204 0.00105838769642768 0.0010760784143606 0.00109610272894079 0.00111894395044585 0.00114513765041361 0.00117526555213456 0.00120994669035922 0.00124982617413897 0.00129556225483819 0.00134781271973912 0.00140722181305368
0.00190508651274941 0.00183335193538196 0.00176407449945402 0.0016972737374026 0.0016329705582497 0.00157118687289999 0.00151194513357424 0.00145526777380014 0.00140117653605596 0.00134969167613899 0.00130083103702989 0.00125460899084538 0.0012110352557228 0.00117011360526099 0.00113184050121194 0.00109620369476169 0.00106318085667489 0.00103273830994628 0.00100482994811549 0.000979396425645456 0.000956364701685061 0.000935648003988539 0.000917146256008236 0.000900746979133761 0.000886326647175978 0.000873752435939236 0.000862884281681167 0.000853577142212135 0.000845683345559879 0.00083905491381864 0.000833545762506604 0.000829013695658878 0.000825322140585508 0.000822341590434552 0.00081995074476345 0.000818037356482456 0.000816498806967481 0.000815242439801483 0.000814185688000694 0.000813256030525303 0.000812390812275342 0.0008115369584969 0.000810650610309071 0.000809696703478593 0.000808648508029395 0.000807487142043976 0.000806201069247759 0.000804785586740128 0.000803242306564006 0.000801578632675411 0.000799807233254086 0.000797945507150656 0.000796015042559122 0.000794041065708133 0.000792051877452079 0.000790078276096302 0.00078815296558463 0.000786309949286779 0.000784583911013264 0.000783009586503856 0.000781621130417172 0.00078045148570591 0.000779531764085233 0.000778890647977077 0.000778553825705538 0.000778543472709678 0.000778877792022344 0.000779570627159302 0.000780631159846794 0.000782063703699746 0.000783867603136856 0.000786037244598429 0.000788562184701703 0.000791427397516752 0.0007946136408729 0.000798097939702376 0.000801854183038667 0.00080585383051007 0.00081006672405435 0.000814462001098715 0.000819009106534629 0.000823678902335255 0.000828444875450805 0.000833284446452092 0.00083818038303613 0.000843122323653773 0.000848108416837384 0.000853147080873815 0.000858258885815782 0.000863478554878713 0.00086885707440033 0.000874463890081321 0.000880389151541908 0.000886745946924705 0.000893672444352043 0.000901333828318098 0.000909923888573799 0.000919666090367535 0.000930813933641267 0.000943650402353741 0.00095848632206302 0.000975657492166128 0.000995520543372423 0.00101844758916274 0.00104481988097981 0.00107502081963975 0.00110942879192594 0.00114841036309612 0.00119231434324895 0.00124146715443524 0.00129616977150593 0.00135669632363615 0.0014232942621152 0.00149618585528325 0.00157557068270808 0.00166162877145236
0.00215029883392813 0.00202739192592674 0.00191322336538693 0.00180744476442581 0.00170970217979613 0.00161963521807762 0.00153687647094762 0.00146105140336419 0.00139177880913568 0.00132867192341758 0.00127134023933522 0.00121939201861592 0.00117243741987054 0.00113009210200517 0.00109198110448505 0.0010577427701301 0.00102703246583797 0.000999525873434807 0.00097492166318375 0.000952943419007481 0.000933340748114259 0.000915889569645495 0.000900391630383363 0.000886673336387194 0.000874584016389696 0.000863993746754789 0.000854790870976469 0.000846879341819597 0.000840176003833654 0.000834607920259707 0.000830109832820195 0.00082662182651977 0.000824087255034432 0.000822450965881206 0.00082165784873314 0.000821651715271556 0.000822374505318895 0.000823765802081354 0.000825762629570115 0.000828299497981455 0.000831308658143282 0.000834720524049781 0.000838464222764235 0.000842468233240202 0.000846661079352215 0.000850972047201771 0.000855331902003486 0.000859673585189378 0.000863932877400013 0.00086804901756052 0.000871965272071665 0.000875629451265012 0.000878994372622929 0.000882018271954147 0.00088466516473014 0.000886905160318045 0.000888714731866966 0.000890076944277319 0.00089098164202868 0.00089142559774287 0.000891412621235998 0.000890953627537118 0.000890066660932023 0.000888776870564184 0.000887116431560605 0.000885124404083614 0.000882846521202651 0.000880334895226844 0.000877647631107832 0.000874848335098015 0.000872005507065117 0.000869191806038828 0.000866483180904008 0.000863957861883191 0.000861695213718481 0.00085977445823256 0.000858273282248452 0.000857266356092196 0.00085682379770381 0.000857009626837387 0.000857880261909586 0.00085948311775224 0.000861855364975014 0.00086502290993041 0.000868999648498899 0.000873787037095794 0.000879374011536147 0.000885737269852342 0.000892841920577647 0.00090064248481022 0.000909084230258863 0.000918104808907222 0.000927636167894203 0.000937606705039987 0.000947943646056455 0.000958575628528367 0.000969435487547394 0.000980463247786916 0.000991609336243509 0.00100283803695944 0.00101413121304128 0.00102549232035739 0.00103695073020411 0.00104856636212659 0.00106043460157292 0.00107269143671419 0.00108551869261114 0.00109914916807686 0.00111387139181891 0.00113003361598605 0.00114804656933299 0.00116838441937521 0.00119158337226756 0.00121823740449837 0.00124899080075193 0.00128452748023264
0.00254853137965543 0.00245329393251675 0.002360298990867 0.00226957540860509 0.00218115596686009 0.00209507747653158 0.00201138088575591 0.00193011138486312 0.00185131849832394 0.00177505614927461 0.00170138267731913 0.00163036078435502 0.00156205737614694 0.00149654325944377 0.00143389264601873 0.0013741824069256 0.00131749101385979 0.00126389710181792 0.00121347759101901 0.00116630531964553 0.00112244616593252 0.00108195568135307 0.0010448753169937 0.00101122839989654 0.000981016097200359 0.000954213679626201 0.00093076744409244 0.000910592659301097 0.000893572844669648 0.000879560580264172 0.000868379887024396 0.000859830040144449 0.000853690518598353 0.000849726681838446 0.000847695719389531 0.000847352441963556 0.000848454559884486 0.000850767203013415 0.000854066551715816 0.000858142551367661 0.000862800761982927 0.000867863446094436 0.000873170024144441 0.000878577032669967 0.000883957712797407 0.000889201340778765 0.000894212393057266 0.000898909618786284 0.000903225074737991 0.000907103162067149 0.000910499691725649 0.000913380995347719 0.000915723090826122 0.00091751090618186 0.000918737561296887 0.000919403704269176 0.000919516897262123 0.000919091045508977 0.000918145862410429 0.000916706363293832 0.000914802380285226 0.000912468090819629 0.000909741552545142 0.000906664237747194 0.000903280560936067 0.00089963739391472 0.000895783563504866 0.00089176932817359 0.000887645831106315 0.000883464528823689 0.000879276596250064 0.000875132311188304 0.000871080423413468 0.000867167515983536 0.000863437368796007 0.000859930336761858 0.000856682757079073 0.000853726401814705 0.000851087993189024 0.000848788799472004 0.000846844329179399 0.00084526414023824 0.000844051779067783 0.000843204862175122 0.000842715310108343 0.000842569740678961 0.000842750025528246 0.000843234011620469 0.000843996407361684 0.000845009831882417 0.000846246025721399 0.000847677221629813 0.000849277675411895 0.000851025358328065 0.000852903814301463 0.000854904186483961 0.000857027418046668 0.000859286630594777 0.000861709679453471 0.00086434187711562 0.000867248863152449 0.000870519579546145 0.000874269283562754 0.000878642495276268 0.000883815734039612 0.000889999849838275 0.00089744170655959 0.000906424933407546 0.000917269440616325 0.000930329411833106 0.000945989553778019 0.00096465951458511 0.00098676657405479 0.0010127469422076 0.00104303623717397 0.00107805989595353
0.00204159482779436 0.00195305055968139 0.00186767517771792 0.00178549132501102 0.00170652638147268 0.00163081227752731 0.00155838517173099 0.00148928494884974 0.00142355448782192 0.00136123864336514 0.00130238288253104 0.00124703152064966 0.00119522551278186 0.00114699978017677 0.00110238008899468 0.00106137955178978 0.00102399488899541 0.000990202661506794 0.000959955754832534 0.000933180444254909 0.000909774381713563 0.000889605805123613 0.00087251417544849 0.000858312305542874 0.000846789880568226 0.000837718113981197 0.000830855166359637 0.000825951897475623 0.000822757530455265 0.000821024870673903 0.000820514821033516 0.000821000046218244 0.000822267741522071 0.000824121543968984 0.000826382679388078 0.00082889046966294 0.000831502334063738 0.000834093413366834 0.000836555931175054 0.00083879838821553 0.000840744665810082 0.000842333096315989 0.000843515542238647 0.000844256512331481 0.000844532332277813 0.000844330379204863 0.000843648382917421 0.000842493791942825 0.000840883198870287 0.000838841816717708 0.000836402995909762 0.000833607769706727 0.000830504414455998 0.000827148009782291 0.000823599982784464 0.00081992761951938 0.000816203526647895 0.000812505026261437 0.000808913467816552 0.000805513443035492 0.000802391892820038 0.00079963709988233 0.00079733756705469 0.000795580789037806 0.000794451934431639 0.000794032464738528 0.000794398726846768 0.000795620564257701 0.000797759998876618 0.000800870038422329 0.000804993663584568 0.000810163043540709 0.00081639901853181 0.000823710874690963 0.000832096420586051 0.000841542358677978 0.000852024929863648 0.000863510796997972 0.000875958124826318 0.0008893178095752 0.000903534811434892 0.000918549546700488 0.000934299302530637 0.000950719645069602 0.000967745800098055 0.000985313993582476 0.00100336274687071 0.00102183412745071 0.00104067496096565 0.00105983801350863 0.00107928315518954 0.00109897851666633 0.00111890164989564 0.00113904070288098 0.00115939561576541 0.0011799793422538 0.00120081909607564 0.00122195761698628 0.00124345444467544 0.00126538718189106 0.00128785272023723 0.00131096839363613 0.00133487301577216 0.00135972774948086 0.00138571674888276 0.00141304751005228 0.00144195086446092 0.00147268055259187 0.00150551232423521 0.00154074252789863 0.0015786861747066 0.00161967449141742 0.00166405201093218 0.00171217328388375 0.0017643993277689 0.00182109395629787
0.00293066528211697 0.00281744086472501 0.00270710023331704 0.0025996624621848 0.00249514876100635 0.00239358246958827 0.00229498904656096 0.00219939604612071 0.00210683307511552 0.00201733172058912 0.00193092543529991 0.0018476493657173 0.00176754010361846 0.00169063533879258 0.00161697338675659 0.00154659256220953 0.00147953036682834 0.0014158224598146 0.00135550138248322 0.00129859501549635 0.00124512476052284 0.00119510345836633 0.00114853308354007 0.00110540229024694 0.00106568392432549 0.00102933265529814 0.000996282915385071 0.000966447350018697 0.000939715979088828 0.000915956234558564 0.000895013977871891 0.000876715515780608 0.000860870537947806 0.000847275809669366 0.00083571938374845 0.000825985058096699 0.000817856804110478 0.000811122921864565 0.000805579732502105 0.000801034683992924 0.0007973088122491 0.000794238556707386 0.000791676972901233 0.000789494412759311 0.000787578757553497 0.000785835291262333 0.000784186296858606 0.000782570447745459 0.000780942053793214 0.000779270208039563 0.000777537867350618 0.000775740888920848 0.000773887034789939 0.000771994948690509 0.000770093103529227 0.000768218713592788 0.000766416603118723 0.000764738022146133 0.000763239401551474 0.00076198104184998 0.000761025734645922 0.000760437321395134 0.00076027920108682 0.000760612806148281 0.000761496073693384 0.000762981946394982 0.00076511694292104 0.000767939841192386 0.000771480518031536 0.000775758985677266 0.000780784659160712 0.000786555879116031 0.000793059703103262 0.00080027196610296 0.000808157598800302 0.000816671181787767 0.000825757705869636 0.000835353503809367 0.000845387317300364 0.000855781464463627 0.00086645307726805 0.000877315384294768 0.000888279021502572 0.000899253361465939 0.000910147859425548 0.000920873422044758 0.000931343811797443 0.000941477106323664 0.000951197237912552 0.000960435643494661 0.000969133060248375 0.00097724150603928 0.000984726487303675 0.000991569479221523 0.000997770723456054 0.0010033523862229 0.00100836211233918 0.00101287699682344 0.00101700797139771 0.00102090456490348 0.00102475993964872 0.00102881602573042 0.00103336846969558 0.00103877098414681 0.00104543854058044 0.00105384871104165 0.00106454037335068 0.00107810900386678 0.00109519795210397 0.00111648546989178 0.00114266785498994 0.00117443978835592 0.00121247363265424 0.00125739990275457 0.00130979113215222 0.00137015088005607
0.00251580993982464 0.00234930294915192 0.00219464536097651 0.00205149538201967 0.00191950618868302 0.00179832126981812 0.00168756913060804 0.00158685760201408 0.00149576816678452 0.00141385088540783 0.00134062064323289 0.00127555549093677 0.00121809776444046 0.00116765842081799 0.00112362463184729 0.00108537020701911 0.00105226798090798 0.00102370300559341 0.000999085308243142 0.000977861113748142 0.000959521737417811 0.000943609733083824 0.000929722247268809 0.000917511816453185 0.00090668502428634 0.000896999512540833 0.000888259836451037 0.000880312600824909 0.000873041234572352 0.000866360677739486 0.000860212179068484 0.000854558339382764 0.000849378488272559 0.000844664447406477 0.000840416710872403 0.000836641058332416 0.000833345607716014 0.000830538308282204 0.000828224870364595 0.000826407123694773 0.000825081791209288 0.000824239659467769 0.000823865120447153 0.000823936052979194 0.00082442400612284 0.000825294641826 0.000826508390956956 0.000828021275361993 0.000829785849226293 0.000831752215434387 0.000833869076660336 0.000836084786005911 0.000838348367741286 0.000840610484655739 0.000842824334159076 0.000844946460471255 0.000846937474594901 0.000848762677339275 0.000850392583309467 0.000851803345589981 0.000852977081937185 0.000853902103729304 0.000854573048840546 0.0008549909191932 0.000855163023078471 0.000855102821658349 0.000854829678318075 0.000854368509199363 0.000853749332970934 0.000853006718362659 0.000852179128813293 0.000851308165261179 0.000850437710425855 0.000849612981133963 0.00084887949917846 0.000848281995765492 0.000847863269635529 0.000847663024283727 0.00084771671461335 0.000848054437999959 0.000848699908100063 0.000849669551928052 0.000850971771206938 0.000852606407804489 0.000854564450192018 0.000856828013850629 0.000859370623728584 0.000862157821905305 0.000865148119564578 0.000868294309654321 0.000871545155765944 0.000874847474883904 0.000878148635911974 0.000881399502856167 0.000884557860685825 0.000887592371501351 0.000890487117964496 0.000893246796874258 0.000895902624558994 0.000898519002575558 0.000901200958710069 0.000904102315569044 0.000907434434283943 0.000911475222937189 0.000916577879034371 0.000923178556690209 0.000931801839164263 0.000943062621054435 0.000957662874412716 0.00097638193994577 0.0010000595932193 0.00102957223705696 0.00106580402443874 0.00110961613864089 0.00116181832050663 0.00122314660171445
0.00237262839553494 0.00227311864490436 0.0021768921949335 0.0020839464388241 0.0019942812777781 0.00190789898767886 0.00182480403598643 0.00174500283412838 0.0016685034080652 0.00159531496718058 0.00152544734950133 0.00145891031994077 0.00139571269840588 0.00133586129700141 0.0012793596511334 0.00122620653902403 0.00117639429882836 0.00112990697259718 0.00108671833139296 0.00104678986440773 0.00101006884397532 0.000976486603461943 0.000945957180644439 0.000918376479730461 0.000893622086356693 0.000871553830341689 0.000852015133378493 0.000834835110229435 0.000819831322540756 0.00080681302529511 0.000795584706568778 0.00078594970700602 0.000777713716487842 0.0007706879773954 0.000764692069124514 0.000759556198657091 0.000755122969575928 0.000751248641657384 0.000747803922382049 0.000744674349930648 0.000741760335659218 0.000738976934720911 0.000736253408732283 0.000733532636295804 0.000730770417530728 0.000727934708797999 0.000725004814374585 0.00072197055342615 0.000718831413476875 0.000715595695750151 0.000712279653227529 0.000708906618976995 0.000705506120162565 0.000702112972102555 0.000698766346743332 0.000695508810930928 0.000692385331846815 0.000689442249880605 0.000686726222926632 0.000684283150459413 0.000682157090511873 0.000680389187505854 0.000679016633366724 0.000678071688051314 0.000677580788061534 0.000677563772326405 0.000678033253741524 0.000678994161621741 0.000680443475491396 0.000682370164415084 0.000684755339051674 0.000687572616488524 0.000690788691417195 0.000694364102005447 0.000698254175368109 0.00070241013614796 0.0007067803624127 0.000711311775705164 0.000715951356317933 0.000720647780266587 0.000725353180496377 0.000730025041045347 0.000734628238635429 0.000739137250853616 0.000743538553015769 0.000747833226074054 0.000752039794391474 0.000756197303386319 0.000760368631026998 0.000764644001737361 0.000769144634028654 0.000774026402106234 0.00077948332604283 0.000785750626855564 0.000793106998762937 0.000801875674658507 0.000812423814494987 0.000825159759241914 0.000840527796925669 0.000859000304618513 0.000881067459169529 0.000907225109264474 0.00093796178890164 0.000973746118952706 0.00101501589226892 0.00106216992734121 0.00111556334639838 0.00117550639817783 0.00124226644366997 0.0013160723686671 0.00139712053127868 0.00148558138114477 0.00158160604203694 0.00168533236104139 0.00179689013776931 0.00191640542072423
0.00214916606104924 0.00207215251275941 0.00199772479720525 0.00192586320422018 0.00185655009209705 0.00178976968545512 0.00172550783871462 0.00166375176022932 0.00160448969207336 0.00154771054069942 0.00149340345427799 0.00144155734360214 0.00139216034510698 0.0013451992269069 0.00130065874185906 0.00125852093552927 0.0012187644214864 0.00118136364139548 0.00114628813259285 0.0011135018307463 0.00108296243924651 0.00105462089948886 0.00102842099654696 0.00100429913239091 0.000982184293486674 0.000961998231394263 0.000943655864329262 0.000927065895424966 0.000912131630788442 0.000898751968678757 0.000886822521476966 0.000876236825531208 0.000866887590995594 0.000858667944511532 0.000851472621620041 0.000845199072408794 0.000839748452155362 0.000835026477651475 0.000830944138612622 0.000827418261404751 0.000824371928813406 0.000821734764520966 0.000819443094330251 0.000817439998105814 0.000815675267118555 0.000814105281237613 0.000812692819480364 0.000811406816053651 0.000810222072400639 0.000809118934076802 0.000808082939635857 0.000807104447203405 0.000806178243104014 0.000805303135825976 0.000804481537766104 0.000803719036599812 0.000803023957763466 0.000802406919396291 0.000801880381155376 0.000801458188558558 0.000801155114901103 0.000800986403302698 0.000800967312015506 0.000801112666738591 0.000801436424291884 0.000801951252551812 0.000802668132002013 0.000803595984563008 0.000804741335505944 0.000806108014203715 0.000807696899221865 0.000809505712806348 0.000811528869210471 0.000813757380556968 0.000816178823096396 0.00081877736587277 0.000821533862989524 0.000824426009958182 0.000827428564066651 0.000830513628368352 0.000833650998819614 0.000836808574293757 0.000839952829702033 0.000843049353252431 0.000846063449961005 0.000848960814888315 0.000851708281163541 0.000854274649653322 0.000856631609063185 0.000858754757270045 0.000860624736650485 0.000862228497976096 0.000863560708842027 0.000864625323319647 0.000865437329115431 0.000866024686389147 0.000866430467743431 0.0008667152006556 0.000866959400516874 0.000867266262909496 0.00086776445624774 0.000868610919090451 0.000869993519861431 0.000872133381598889 0.000875286614971352 0.000879745147526053 0.00088583629982056 0.000893920758490049 0.000904388653842247 0.000917653583284348 0.00093414463737274 0.000954296765771974 0.000978540120725452 0.00100728926665318 0.00104093327104684 0.00107982764041545
0.0023952680587872 0.00231166476964953 0.00223059583291231 0.00215204383055488 0.00207599395719373 0.00200243384409326 0.00193135335746107 0.00186274436646924 0.00179660047600872 0.00173291671886255 0.00167168920184301 0.00161291470056782 0.00155659019805512 0.00150271236331365 0.00145127696771839 0.00140227823930543 0.00135570815828412 0.00131155570108043 0.00126980604504497 0.00123043975141346 0.00119343194988603 0.00115875155382721 0.00112636053996646 0.00109621332988478 0.00106825631177227 0.00104242753929413 0.0010186566395021 0.000996864953518638 0.000976965922593134 0.000958865718921264 0.000942464106549778 0.000927655504189042 0.000914330210246372 0.000902375742058905 0.000891678236898927 0.000882123862072452 0.000873600185027769 0.000865997461094572 0.000859209805279232 0.000853136224346126 0.000847681495200495 0.000842756884529035 0.000838280712182039 0.000834178766595648 0.000830384584586881 0.000826839610213494 0.00082349324830899 0.000820302828055506 0.00081723349084675 0.000814258014996062 0.000811356587799343 0.00080851653326964 0.000805732001670447 0.000803003624907385 0.000800338139975254 0.000797747981071066 0.000795250839716526 0.000792869191335796 0.000790629786241837 0.00078856310291999 0.00078670276191022 0.000785084899483832 0.000783747501662012 0.000782729700937834 0.000782071040271083 0.000781810711423066 0.000781986777341686 0.000782635390916989 0.00078379002478618 0.000785480728747352 0.000787733432520051 0.000790569311882006 0.000794004235501227 0.000798048308025776 0.000802705522272597 0.000807973529833023 0.000813843535349925 0.000820300315436308 0.000827322359041736 0.000834882122355098 0.000842946388316042 0.000851476718708721 0.000860429985682742 0.000869758969423653 0.000879413009473517 0.000889338698739437 0.000899480611362855 0.000909782058147068 0.000920185865990635 0.000930635180597251 0.000941074294489132 0.000951449504974954 0.000961710009130998 0.000971808845005659 0.00098170389013797 0.000991358930007105 0.00100074481020241 0.00100984068676858 0.00101863538925018 0.00102712891019357 0.00103533403295449 0.00104327810627105 0.00105100496860226 0.00105857701713884 0.00106607740496198 0.00107361233427411 0.00108131339337318 0.00108933985972557 0.00109788086136392 0.0011071572552064 0.00111742304651242 0.0011289661433159 0.00114210822023545 0.00115720346644605 0.00117463602246411 0.00119481597805215
0.00224726180797182 0.00216807277218722 0.00209161459542604 0.00201783240335747 0.00194667535601168 0.00187809650973595 0.00181205265417192 0.0017485041210382 0.00168741456119695 0.00162875068624713 0.00157248197076843 0.00151858031139725 0.0014670196392193 0.00141777548259134 0.00137082447854064 0.00132614383241501 0.00128371072753336 0.0012435016892518 0.00120549191109756 0.00116965455434917 0.00113596003648449 0.00110437532800755 0.001074863280933 0.00104738201520466 0.00102188439106838 0.000998317595446643 0.000976622868315668 0.00095673539079124 0.000938584350164966 0.000922093188863601 0.000907180034868086 0.000893758301370989 0.000881737434308424 0.000871023778768698 0.000861521529866018 0.00085313373090398 0.000845763281633707 0.000839313921911814 0.000833691160595949 0.000828803125438456 0.00082456131635655 0.000820881251120012 0.000817682998677696 0.000814891600661073 0.00081243738585217 0.000810256185507855 0.000808289459452112 0.000806484343896919 0.000804793632213798 0.00080317569952368 0.000801594381193309 0.000800018814266447 0.000798423249662405 0.000796786841733091 0.0007950934205694 0.000793331251329674 0.00079149278387381 0.000789574395134153 0.000787576125952941 0.000785501413572877 0.000783356820572931 0.000781151760776047 0.000778898222548428 0.000776610489938813 0.000774304862252728 0.000771999372921611 0.000769713508904805 0.000767467932335244 0.000765284206678174 0.00076318453029242 0.000761191480961997 0.000759327775644848 0.000757616050378967 0.000756078665924015 0.000754737545287311 0.000753614049748624 0.000752728900322599 0.000752102151755425 0.00075175322611932 0.000751701012820837 0.000751964041379029 0.000752560732639295 0.000753509733160359 0.000754830336381653 0.000756542992770039 0.000758669909553761 0.000761235738728491 0.000764268349857679 0.000767799681648563 0.000771866663346213 0.000776512193617785 0.000781786160696266 0.000787746483177571 0.000794460146020829 0.000802004201165109 0.000810466697024816 0.000819947496389495 0.000830558938545947 0.00084242629955325 0.000855688005407401 0.000870495557210624 0.000887013136203215 0.000905416869928054 0.000925893758728725 0.00094864028325081 0.00097386073683393 0.00100176534915909 0.00103256828636002 0.00106648562521367 0.0011037334028723 0.00114452583790312 0.00118907380368686 0.00123758361339536 0.00129025614974454 0.00134728634598337 0.00140886300027672
0.00160922025995277 0.00154642980117307 0.00148647915457553 0.00142937839284857 0.00137513697239622 0.00132376268919832 0.00127526047884041 0.0012296310671505 0.00118686949050179 0.00114696352034385 0.00110989204407607 0.0010756234724187 0.0010441142596748 0.00101530763484975 0.000989132645483325 0.000965503609691091 0.000944320053931002 0.000925467184849713 0.000908816905785881 0.000894229346594748 0.000881554835047126 0.000870636204796952 0.000861311313257154 0.000853415635011461 0.00084678480249735 0.000841256983301414 0.000836675008749363 0.00083288819727528 0.000829753844409241 0.000827138376156957 0.000824918182277529 0.000822980159843806 0.000821222005733323 0.00081955230015901 0.000817890423090542 0.000816166342559504 0.000814320309386803 0.000812302487630393 0.000810072544619425 0.000807599219218757 0.000804859882188796 0.000801840098283324 0.000798533196087083 0.000794939848507689 0.000791067664247669 0.000786930788421387 0.000782549508687285 0.000777949861780846 0.000773163234126732 0.000768225949259945 0.00076317883410963 0.000758066755824235 0.000752938120804239 0.000747844328030117 0.000742839169720285 0.000737978173921261 0.00073331788589096 0.00072891508814726 0.000724825962797897 0.000721105204171385 0.000717805094651185 0.000714974561687618 0.000712658238833666 0.000710895557856491 0.000709719902017573 0.000709157852020571 0.000709228555550903 0.000709943248596252 0.00071130495192414 0.000713308359534452 0.00071593992816757 0.000719178168768802 0.000722994132994882 0.000727352081131987 0.00073221031279929 0.000737522138873397 0.000743236972336744 0.000749301517074177 0.000755661036707195 0.000762260689922091 0.000769046923902828 0.000775968922936165 0.000782980114546388 0.000790039740239416 0.000797114501733258 0.000804180296086555 0.000811224054055204 0.000818245694898804 0.000825260207220522 0.000832299858625025 0.000839416526269124 0.000846684124944306 0.000854201088376597 0.000862092832458881 0.000870514096220232 0.000879651018717621 0.000889722770650517 0.000900982523647224 0.000913717515857712 0.00092824797025016 0.000944924653388193 0.000964124937429181 0.000986247350575515 0.0010117047647932 0.00104091655407296 0.00107430022893076 0.00111226317364132 0.00115519514731603 0.00120346214107101 0.00125740201969574 0.0013173221507345 0.00138349898480333 0.00145617934573127 0.00153558305077709 0.00162190642161099 0.00171532625813454
0.00295749245505876 0.00284075124889025 0.00272667028827126 0.00261527584968513 0.00250659682179597 0.00240066486355566 0.00229751458781719 0.00219718377003147 0.00209971358028327 0.00200514883498334 0.00191353826176466 0.00182493476726365 0.00173939569217981 0.00165698303093623 0.00157776358403214 0.00150180899946959 0.00142919564531074 0.00136000423872947 0.00129431913880311 0.00123222719280562 0.00117381601257859 0.00111917155439586 0.00106837489051507 0.001021498102819 0.000978599307748456 0.00093971694226308 0.000904863598709548 0.000874019873326426 0.000847128852309488 0.000824091951115675 0.000804766797213955 0.000788967674769881 0.000776468743159127 0.00076700985804227 0.000760304454670744 0.0007560486892616 0.000753930933264025 0.000753640782626627 0.000754876938061576 0.000757353566490238 0.000760805003843069 0.000764988860577807 0.000769687724431529 0.000774709721694709 0.000779888212525858 0.000785080875301783 0.000790168395962844 0.000795052932974589 0.000799656484673798 0.000803919247513252 0.0008077980226032 0.000811264703931785 0.000814304863902305 0.000816916439219917 0.00081910851156501 0.000820900171911662 0.000822319453992654 0.000823402320683498 0.00082419168655071 0.000824736460219786 0.000825090591392774 0.000825312109171541 0.000825462140851663 0.000825603903481524 0.000825801664204485 0.000826119669670049 0.000826621049496245 0.000827366703701407 0.00082841418894108 0.000829816622949297 0.000831621630418227 0.000833870356269084 0.000836596573529925 0.000839825912590024 0.000843575236349931 0.000847852181814694 0.000852654883251261 0.000857971885603663 0.000863782249995222 0.000870055846460414 0.000876753823142569 0.00088382923655897 0.000891227824504409 0.000898888901927005 0.000906746360630126 0.000914729755791535 0.000922765465795235 0.000930777916402155 0.000938690865563137 0.000946428750883384 0.000953918107659444 0.000961089071341035 0.000967876984084016 0.000974224130644819 0.000980081634103956 0.00098541154658081 0.00099018917395166 0.000994405676010945 0.000998070983758301 0.0010012170722055 0.00100390161846258 0.00100621205825793 0.00100827002609576 0.00101023612081273 0.00101231487486935 0.00101475971839033 0.00101787761629729 0.00102203292274955 0.00102764985498184 0.00103521286588597 0.00104526413532176 0.00105839746197172 0.00107524807905311 0.00109647837199352 0.00112276011935428 0.00115475460034458
0.00288207934455713 0.00268644372697955 0.00250326047808172 0.00233215612654463 0.00217276275060839 0.00202471621007128 0.00188765385805066 0.00176121168053504 0.00164502085219082 0.00153870376407541 0.00144186967620445 0.00135411027241477 0.00127499553337935 0.00120407046945674 0.00114085332961069 0.00108483588281835 0.00103548622166821 0.00099225426051751 0.000954579730432956 0.000921902086986303 0.000893671438975118 0.000869359454457226 0.000848469237972401 0.000830543376948441 0.000815169661248111 0.000801984308082206 0.000790672808107117 0.000780968708705839 0.000772650758378841 0.000765538864814417 0.000759489291984786 0.000754389462963877 0.000750152664875552 0.000746712883662031 0.000744019936186734 0.000742035017949392 0.000740726745812867 0.00074006774469832 0.000740031802884178 0.00074059160039485 0.000741716997594243 0.000743373855904864 0.000745523349416778 0.000748121715385508 0.00075112038363015 0.000754466420034137 0.0007581032178315 0.000761971372018789 0.000766009676605625 0.000770156190907426 0.000774349328926922 0.000778528934287788 0.000782637311598294 0.000786620192822582 0.000790427624078395 0.000794014763753384 0.000797342587182941 0.000800378496046929 0.000803096832528051 0.000805479298992456 0.000807515283939735 0.000809202094128548 0.000810545091505745 0.000811557731857501 0.000812261500251123 0.000812685736373295 0.000812867341181252 0.000812850354850602 0.000812685395277433 0.000812428946438228 0.000812142487273417 0.00081189145427658 0.00081174403540677 0.000811769798902066 0.000812038168409988 0.000812616765077275 0.00081356964760177 0.000814955491687808 0.000816825760205845 0.000819222923310056 0.000822178792644791 0.000825713034876045 0.000829831926313216 0.000834527402480373 0.000839776444804612 0.000845540832121859 0.000851767269329029 0.000858387890793247 0.000865321124071748 0.000872472891117544 0.000879738120821884 0.00088700254859956 0.00089414478565179 0.000901038652564314 0.000907555787787091 0.000913568561755938 0.000918953350485277 0.000923594249169511 0.000927387336021179 0.000930245629328328 0.000932104916082591 0.000932930666695371 0.000932726283415619 0.000931542952456098 0.000929491366510518 0.000926755530339883 0.000923608717403423 0.000920431350315293 0.000917730057443255 0.000916156334662958 0.000916522088084447 0.000919807962666271 0.00092715916450554 0.000939863235238957 0.000959305977611683 0.000986906217051033
0.00232253366738784 0.00223099393724675 0.00214235515277663 0.00205665892520148 0.00197394844329133 0.00189426818598812 0.00181766353591782 0.00174418027051066 0.00167386390542346 0.00160675886410056 0.00154290744835656 0.00148234858871304 0.00142511636087151 0.0013712382671165 0.0013207332993173 0.00127360982365361 0.00122986335539279 0.00118947432284397 0.00115240594935441 0.00111860240587697 0.00108798739846729 0.00106046334971244 0.00103591130709806 0.00101419166459527 0.000995145720414701 0.000978598022059999 0.000964359380190714 0.000952230376211617 0.000942005153361272 0.000933475271466388 0.000926433420576156 0.00092067682327207 0.000916010201922292 0.000912248237371876 0.000909217492572192 0.000906757813680292 0.000904723249842379 0.000902982550944027 0.000901419311250011 0.000899931828034322 0.000898432740199194 0.000896848504517056 0.000895118758151625 0.000893195606739263 0.000891042868351325 0.0008886352955879 0.000885957791101142 0.000883004626068617 0.000879778666493345 0.000876290608595223 0.000872558221872007 0.000868605596531823 0.000864462390842541 0.000860163073438173 0.00085574615571464 0.000851253410108201 0.000846729071254225 0.000842219018752051 0.0008377699424802 0.000833428494057764 0.000829240431064491 0.000825249763880391 0.000821497918290847 0.000818022930173972 0.000814858691395507 0.000812034268232156 0.000809573315014758 0.000807493606055416 0.000805806708202385 0.000804517814562643 0.000803625757167971 0.000803123212869589 0.000802997112863441 0.000803229262343027 0.000803797173256849 0.00080467511034519 0.000805835348816679 0.000807249641308916 0.000808890892139786 0.000810735038078681 0.00081276313653993 0.000814963663670805 0.000817335025439607 0.000819888283559974 0.000822650093647628 0.000825665843963318 0.000829002967740519 0.000832754378743311 0.000837041946756963 0.000842019886353148 0.000847877879109446 0.000854843689697045 0.000863184976980601 0.000873209954553591 0.000885266538210425 0.000899739651381727 0.000917046462893304 0.000937629514653172 0.000961947951457091 0.000990467356576875 0.00102364896587651 0.00106193920863535 0.00110576054555291 0.00115550442096297 0.00121152684518713 0.00127414674608224 0.00134364686608288 0.00142027670858408 0.00150425689517808 0.00159578428173307 0.00169503726506674 0.00180218084918703 0.00191737119018841 0.00204075947356754 0.00217249508242851 0.00231272808653138
0.00236411510189636 0.00220612208497895 0.00205941817236178 0.00192362332497863 0.00179835080240722 0.00168320362437125 0.00157777082392039 0.0014816237448338 0.00139431273791041 0.00131536469871523 0.00124428193585341 0.00118054283483062 0.00112360466659937 0.00107290867966693 0.00102788733502997 0.000987973245463475 0.000952609130015386 0.000921257949368658 0.000893412379536296 0.000868602904626982 0.000846404025980742 0.000826438339706664 0.000808378474365183 0.000791947067878336 0.000776915081462329 0.000763098800668379 0.000750355873402466 0.000738580700490097 0.000727699443418964 0.000717664859948753 0.000708451130219705 0.000700048798314696 0.000692459928080805 0.000685693556020955 0.00067976151545493 0.000674674701285063 0.000670439839963626 0.000667056821463403 0.000664516637086681 0.000662799948144861 0.000661876286625085 0.000661703862207088 0.000662229923369976 0.000663391597114127 0.000665117114794829 0.000667327322376193 0.000669937372586027 0.000672858503105681 0.000675999817409381 0.000679270000939077 0.000682578922820278 0.000685839090307462 0.000688966938317831 0.000691883948891854 0.000694517604865182 0.000696802188665607 0.000698679441057994 0.000700099096573901 0.00070101931246837 0.000701407007014259 0.000701238121061676 0.000700497814213482 0.000699180604182005 0.000697290454676098 0.000694840813907262 0.000691854602254483 0.000688364144077514 0.000684411034862804 0.000680045931082912 0.000675328246394863 0.000670325734182265 0.00066511393351191 0.000659775453438416 0.000654399070328401 0.000649078614617679 0.000643911628782202 0.000638997787298791 0.000634437083418414 0.000630327806172922 0.000626764354246789 0.000623834959200384 0.00062161941693502 0.000620186949287539 0.000619594333790141 0.000619884444755841 0.000621085340855106 0.00062321001271938 0.000626256870917868 0.000630211014301242 0.000635046277276863 0.000640728017681727 0.000647216579850832 0.000654471351801559 0.000662455331854136 0.000671140124576224 0.00068051129454848 0.000690574012843069 0.000701358929389287 0.000712928188467895 0.000725381470877002 0.000738861890940489 0.000753561501256014 0.000769726068411368 0.000787658690773379 0.000807721757649464 0.000830336726399073 0.000855981255194908 0.000885183402608002 0.000918512899074583 0.000956569883374615 0.000999971910367627 0.00104934037324307 0.0011052876438016 0.00116840615381302 0.00123926032860684 0.00131838181998573
0.00185272738363375 0.00178286018134604 0.00171556246596212 0.00165079990999229 0.00158854114534937 0.00152875755404147 0.00147142301884953 0.00141651362823507 0.0013640073296333 0.00131388352553947 0.00126612260752181 0.00122070542463803 0.00117761268483637 0.00113682429091346 0.00109831861655095 0.0010620717328519 0.00102805660150552 0.000996242256922623 0.000966593005913913 0.00093906767905452 0.000913618971980014 0.000890192916633846 0.00086872852116946 0.000849157612295006 0.000831404905244167 0.000815388314695674 0.000801019505819639 0.000788204669615749 0.000776845492476532 0.00076684027806575 0.000758085171433364 0.000750475431544838 0.000743906699193897 0.000738276212100129 0.000733483926914728 0.000729433517664135 0.000726033230624687 0.000723196585663815 0.000720842922901573 0.000718897800644911 0.000717293255738168 0.000715967940794719 0.000714867154446483 0.000713942781071156 0.000713153155766319 0.00071246286896122 0.000711842523266666 0.000711268453194885 0.00071072241640096 0.000710191263231079 0.000709666589690368 0.000709144377508748 0.000708624623811438 0.000708110961999708 0.000707610274808571 0.000707132300124335 0.000706689229994973 0.000706295303341564 0.000705966393142893 0.000705719589307183 0.000705572779028649 0.00070554422711691 0.000705652159551644 0.000705914354305451 0.000706347744246127 0.000706968037632666 0.000707789362300876 0.000708823940055616 0.000710081798011575 0.00071157052362435 0.000713295069932202 0.000715257617075217 0.000717457495523442 0.000719891175661659 0.000722552327493718 0.000725431953342999 0.000728518595566064 0.000731798620575435 0.000735256579907738 0.000738875648738366 0.000742638142158619 0.000746526109687887 0.000750522008876981 0.000754609459428008 0.00075877407992991 0.000763004409983585 0.000767292921059193 0.000771637119688015 0.000776040746376512 0.000780515072667346 0.000785080296773652 0.000789767034832148 0.00079461789964899 0.000799689151484679 0.000805052395488085 0.000810796287659249 0.000817028195584718 0.000823875742095005 0.000831488140423012 0.000840037210340372 0.000849717949027711 0.000860748522214853 0.000873369545253749 0.000887842545202778 0.000904447537528986 0.000923479715647404 0.000945245334580032 0.00097005696252473 0.000998228361782875 0.00103006932627477 0.00106588083126577 0.00110595083230506 0.0011505509851436 0.00119993445725159 0.00125433488323306 0.00131396640222534
0.00274352210731294 0.00257111177884309 0.00241072832270194 0.00226194870782872 0.00212433913766428 0.00199745187809561 0.00188082220254337 0.00177396572663529 0.0016763764599212 0.00158752592944191 0.00150686371310685 0.00143381964734328 0.00136780784071156 0.00130823244465996 0.00125449493061976 0.00120600243562406 0.00116217660372104 0.00112246229469048 0.0010863355638226 0.00105331042552155 0.00102294407256636 0.000994840398784463 0.000968651835235324 0.000944079637598668 0.000920872845678647 0.000898826175380317 0.000877777106617607 0.000857602407958635 0.000838214301157653 0.000819556425150811 0.000801599716404609 0.000784338285117397 0.00076778533725228 0.00075196917188953 0.000736929272117846 0.000722712505199404 0.000709369452969207 0.000696950904766785 0.000685504560392655 0.000675072006660919 0.000665686044708982 0.000657368452754455 0.000650128267332404 0.000643960653334599 0.000638846409286713 0.00063475212127247 0.000631630940782257 0.000629423923707124 0.000628061835158418 0.000627467302023769 0.000627557184666794 0.000628245041098025 0.000629443569471061 0.000631066934661876 0.000633032908364342 0.000635264776039151 0.000637692985552537 0.000640256529704473 0.000642904067390677 0.000645594795751756 0.000648299089041628 0.000650998919803266 0.000653688075210547 0.000656372177085863 0.000659068508966574 0.000661805648409237 0.000664622898263003 0.00066756950759096 0.000670703671869264 0.000674091303663354 0.000677804569686727 0.000681920198082965 0.000686517571184428 0.000691676632896198 0.000697475655853421 0.000703988929334327 0.000711284443134887 0.000719421652783074 0.000728449415752179 0.000738404185259728 0.000749308537468638 0.000761170090406065 0.000773980850213018 0.00078771699535825 0.00080233908549522 0.00081779266078879 0.000834009182644845 0.000850907258492323 0.000868394091632822 0.000886367101875391 0.000904715671696389 0.000923322985039453 0.00094206794002042 0.00096082713113444 0.000979476910728961 0.000997895553042464 0.00101596555604131 0.00103357612805414 0.00105062591650535 0.00106702604579291 0.00108270354041391 0.00109760521694028 0.001111702133655 0.00112499468811819 0.0011375184470423 0.00114935077574879 0.00116061830014025 0.0011715051734397 0.00118226202361986 0.00119321531432505 0.00120477665337321 0.00121745132839134 0.00123184505450406 0.00124866762836322 0.00126873197843984 0.00129294710469841
0.00271522139715233 0.00254177550475761 0.00238078763262386 0.00223187724192827 0.00209465334295672 0.00196870967288958 0.00185361960965807 0.00174893118015634 0.00165416265362447 0.00156879931512009 0.00149229205228974 0.00142405832524023 0.00136348590377626 0.00130993945762508 0.001262769718563 0.00122132457261833 0.00118496116768299 0.00115305799932852 0.00112502598702513 0.00110031775002677 0.00107843457906869 0.00105893090776771 0.00104141635768788 0.00102555562803981 0.00101106661454624 0.000997717180939135 0.00098532098993452 0.000973732749918951 0.000962843167682271 0.000952573830089074 0.000942872177011805 0.000933706678256936 0.000925062289617845 0.00091693623664701 0.000909334157365002 0.000902266624592789 0.000895746062588024 0.000889784069133948 0.000884389151433892 0.000879564880857464 0.00087530846696966 0.000871609745066028 0.000868450563806017 0.000865804550944183 0.000863637226480918 0.000861906424513603 0.000860562978620391 0.000859551621259313 0.000858812045850734 0.000858280080942882 0.000857888928946492 0.000857570426883686 0.000857256292893479 0.000856879329218462 0.000856374559525144 0.000855680285140435 0.000854739050827451 0.000853498515767982 0.00085191222940982 0.000849940314727015 0.000847550063270994 0.000844716447268844 0.000841422554062031 0.00083765994746652 0.000833428959249641 0.000828738912068406 0.000823608272749402 0.000818064732018863 0.000812145203615364 0.000805895732256485 0.000799371296410195 0.000792635488248643 0.000785760050090977 0.000778824244105063 0.000771914031020896 0.000765121034307648 0.000758541269823863 0.000752273627870989 0.000746418105651246 0.000741073803709349 0.000736336719698222 0.000732297396029102 0.000729038502489497 0.000726632458392341 0.00072513921726458 0.000724604347758681 0.000725057543737576 0.000726511683495022 0.000728962533156934 0.000732389155203463 0.000736755044674902 0.000742009978258472 0.000748092530384487 0.000754933189958358 0.00076245800275896 0.000770592668189064 0.000779267031568227 0.000788419931902379 0.000798004384165851 0.000807993090780869 0.000818384283849289 0.000829207892653061 0.000840532005999829 0.000852469550557788 0.000865185031316041 0.000878901076348244 0.000893904398645311 0.000910550643437966 0.000929267453975137 0.000950554999680321 0.000974983220243813 0.00100318520074982 0.00103584644485474 0.00107369034598552 0.00111746079439349 0.00116790345394197
0.00244647546195765 0.00230496796105519 0.00217550777964707 0.00205753171155283 0.00195044190494524 0.00185360474330051 0.00176635201443458 0.00168798472082444 0.00161777963093587 0.00155499835616899 0.00149889841775389 0.00144874550827741 0.00140382600878604 0.00136345882184872 0.00132700571518725 0.00129387960069226 0.00126355044535336 0.00123554877086138 0.00120946690875798 0.00118495831906248 0.00116173535131904 0.00113956583925965 0.00111826889069978 0.00109771018016766 0.00107779698760397 0.00105847316270615 0.00103971413765253 0.00102152206440104 0.00100392111769795 0.000986952981171452 0.000970672520526421 0.000955143643604752 0.000940435350428817 0.000926617985576473 0.000913759718397897 0.000901923291330563 0.000891163090385418 0.00088152260201914 0.000873032324605483 0.00086570819866383 0.000859550607035578 0.000854543974886345 0.000850656971681703 0.00084784328639741 0.00084604291702562 0.000845183889749993 0.000845184305058112 0.000845954599200701 0.000847399910099899 0.000849422445765249 0.00085192376850573 0.000854806926935092 0.000857978387681107 0.000861349737431019 0.000864839142199099 0.000868372563553978 0.000871884740764755 0.000875319953597003 0.00087863258325429 0.000881787489369212 0.000884760219503662 0.000887537065036974 0.000890114973986001 0.000892501327773117 0.000894713585448222 0.000896778795846809 0.000898732975783116 0.000900620350920174 0.00090249245563231 0.000904407089276966 0.000906427128804647 0.000908619201782323 0.000911052229644918 0.000913795858145283 0.000916918800086153 0.000920487124257903 0.000924562532969636 0.000929200678126032 0.000934449571423524 0.000940348147107572 0.000946925035357073 0.000954197600447149 0.000962171290446175 0.000970839335339379 0.000980182818586757 0.000990171135020589 0.00100076283665146 0.00101190685883443 0.00102354411286504 0.00103560942867758 0.00104803383208918 0.00106074714549074 0.00107368090779055 0.00108677161818651 0.00109996431758003 0.00111321653026462 0.00112650259469043 0.00113981841470869 0.00115318665870951 0.00116666242137067 0.00118033933763269 0.00119435609728131 0.00120890324726011 0.00122423008430458 0.00124065133110725 0.00125855315959038 0.00127839798525828 0.00130072733059692 0.00132616197817157 0.00135539865261236 0.00138920263428061 0.00142839604993677 0.00147384210241108 0.00152642612749558 0.00158703497453466 0.00165653663274737
0.00360934758135741 0.003417448440269 0.0032311999201371 0.00305071982807809 0.00287613281611675 0.0027075720180295 0.00254518092019055 0.00238911546474494 0.00223954635659768 0.00209666149978845 0.00196066841421385 0.00183179636783277 0.00171029778803709 0.00159644827636504 0.0014905442420522 0.00139289682040987 0.00130382043856392 0.00122361431367954 0.00115253560693687 0.00109076425490108 0.00103836186523991 0.000995230222784331 0.000961077842135339 0.000935403910524989 0.000917506442206843 0.000906515652695708 0.000901446697604357 0.000901261159758335 0.00090492595988658 0.000911461306552708 0.000919973838783025 0.000929675154996031 0.000939888383486228 0.000950046309147057 0.000959684352035799 0.000968430978956419 0.000975997327471101 0.00098216713764921 0.00098678758291595 0.000989761256107059 0.000991039362049202 0.000990616053232288 0.000988523787342646 0.000984829560681353 0.00097963186376883 0.000973058204551582 0.00096526304439118 0.000956425988965191 0.000946750068800587 0.00093645993248012 0.000925799761357348 0.000915030701589796 0.000904427603425789 0.000894274867337798 0.000884861231973675 0.000876473410296375 0.000869388594870343 0.000863866010359884 0.000860137877594784 0.000858400340139234 0.000858805049073852 0.000861452158554272 0.000866385419670433 0.00087358986680102 0.000882992298722753 0.000894464426730491 0.00090782826632986 0.000922863147761652 0.000939313643322232 0.000956897750675224 0.000975314799068458 0.000994252716560468 0.00101339447157205 0.00103242365413501 0.00105102927835161 0.00106890996677339 0.00108577772606233 0.00110136155097005 0.00111541111021911 0.00112770078185454 0.00113803432370947 0.00114625049148257 0.00115222995519716 0.00115590391462384 0.00115726487186925 0.00115638007430959 0.00115340817107383 0.00114861958875175 0.00114242095176022 0.00113538342775651 0.00112827399088475 0.00112208705071182 0.00111807153129511 0.00111774542254327 0.00112288686091723 0.00113548980831583 0.00115767620437807 0.00119156724946119 0.00123913269006352 0.00130205122756842 0.0013816173094201 0.00147871521687216 0.00159385770827321 0.00172726718539839 0.00187897128517779 0.00204889067784077 0.00223690752167313 0.00244291223769011 0.00266683158518632 0.00290864288050197 0.00316837902162057 0.00344612798211106 0.00374202932997724 0.00405626940828273 0.00438907615130983 0.00474071407079657
0.00290237377351099 0.00269320665427191 0.00249945848065517 0.00232065030410042 0.00215629328261378 0.00200588166886872 0.00186888482158328 0.00174473865749976 0.00163283725919402 0.00153252566299718 0.00144309508974895 0.00136378194207817 0.00129377167648101 0.00123220812551338 0.00117820805650672 0.00113087988056883 0.00108934470350608 0.00105275754402374 0.00102032662427317 0.000991329106323234 0.000965122337952339 0.000941150383337437 0.000918946192103506 0.00089813012626683 0.000878405716663831 0.000859553504254854 0.000841423699899516 0.000823928226472111 0.000807032531894392 0.000790747406723152 0.000775120918373712 0.000760230490501942 0.000746175110858095 0.000733067642064994 0.000721027234029468 0.000710171888552759 0.000700611297553535 0.000692440153147252 0.000685732193749154 0.000680535286562415 0.000676867837494094 0.000674716756571778 0.000674037095073904 0.000674753327294985 0.000676762102390869 0.000679936168459549 0.000684129094055297 0.000689180391057291 0.000694920673226751 0.000701176552890237 0.00070777506527031 0.000714547498796634 0.000721332587437333 0.000727979080857619 0.000734347748285224 0.000740312894300263 0.000745763472971634 0.000750603885057487 0.000754754534989566 0.000758152213176996 0.000760750356542014 0.000762519227460131 0.000763446039161945 0.000763535043962972 0.000762807589460936 0.000761302136916585 0.000759074224572962 0.000756196346960716 0.000752757708537417 0.000748863796854923 0.00074463570716722 0.000740209138154519 0.000735732969170215 0.000731367326091869 0.000727281048586908 0.000723648491041495 0.000720645625719227 0.000718445472302895 0.000717212951361862 0.000717099344978733 0.000718236633688781 0.000720732049486652 0.00072466322192174 0.000730074283959312 0.000736973240563804 0.000745330792202245 0.000755080666359677 0.000766121368012279 0.000778319141553162 0.000791511860669787 0.000805513536896271 0.000820119159050734 0.000835109631695738 0.000850256657492343 0.00086532749016121 0.000880089563461529 0.000894315070327076 0.000907785624735178 0.000920297189506125 0.000931665497823971 0.000941732240742831 0.000950372338441741 0.000957502661280545 0.000963092613283521 0.000967177026920708 0.000969871819796916 0.000971392793805781 0.000972077744685104 0.000972411594321694 0.000973053420646991 0.000974862898553236 0.000978921729083186 0.00098654334745243 0.000999262348683925 0.00101879515955539 0.00104696741232214
0.00257632014612438 0.00247895955456572 0.00238486114738489 0.00229398746921523 0.00220630413707668 0.00212177962753854 0.00204038503029952 0.00196209376255983 0.00188688123810861 0.00181472448478241 0.00174560170396605 0.00167949176623313 0.00161637363820374 0.0015562257373917 0.00149902521437727 0.00144474716520766 0.00139336378156867 0.00134484345196557 0.00129914983373193 0.00125624092280476 0.00121606815530265 0.00117857558125846 0.00114369915546611 0.00111136619232537 0.00108149502992463 0.00105399494278828 0.00102876633259216 0.00100570121217199 0.000984683981396839 0.000965592475565908 0.000948299249831045 0.000932673048667899 0.000918580399199103 0.000905887262195095 0.00089446067508367 0.000884170326793528 0.000874890013663294 0.000866498937547262 0.000858882820142519 0.000851934820098143 0.000845556250603041 0.000839657104212707 0.000834156398371376 0.000828982359416604 0.00082407246505603 0.000819373365739973 0.00081484070443564 0.000810438852450058 0.000806140576517651 0.000801926649669878 0.000797785415681561 0.0007937123143216 0.000789709372353682 0.000785784663326631 0.000781951737730723 0.00077822902410756 0.000774639201229318 0.000771208541509673 0.000767966226383425 0.000764943635466786 0.00076217361289033 0.000759689716263542 0.000757525455869014 0.000755713534163655 0.000754285098151164 0.000753269019473371 0.000752691218942965 0.000752574053512304 0.000752935784176091 0.000753790142897105 0.000755146015312308 0.000757007253746893 0.000759372632097782 0.000762235950661184 0.00076558629526927 0.000769408451468257 0.000773683471229323 0.000778389387072468 0.000783502066680454 0.000788996200159112 0.000794846412019775 0.000801028490613473 0.000807520728867864 0.00081430537154075 0.000821370165395963 0.000828710009380128 0.000836328701600684 0.00084424077821713 0.000852473435816244 0.000861068522969871 0.000870084578087539 0.000879598879028377 0.000889709455174813 0.000900536995071015 0.000912226563087942 0.000924949018591477 0.000938902013299687 0.000954310430567781 0.000971426128783822 0.000990526864708388 0.00101191430568979 0.00103591109433925 0.00106285700395902 0.00109310431142334 0.00112701260480073 0.00116494332073467 0.00120725435571323 0.00125429510371177 0.00130640223561046 0.00136389645806242 0.00142708038455196 0.00149623753793504 0.00157163240059357 0.00165351134998552 0.0017421042712173 0.00183762662438456
0.00222985459978298 0.00213458639303833 0.00204232103661571 0.00195306310697519 0.00186682075326346 0.0017836057737615 0.00170343366620733 0.00162632363619491 0.00155229854302282 0.00148138475666989 0.00141361189312833 0.00134901238845778 0.00128762086527619 0.00122947324005528 0.0011746055171668 0.00112305221837644 0.00107484440718924 0.00103000728913469 0.000988557404329202 0.000950499478553425 0.000915823061805484 0.000884499152720695 0.000856477072254388 0.000831681895260155 0.00081001275743793 0.000791342314655168 0.00077551753830802 0.000762361893959701 0.000751678793836642 0.000743256067476945 0.000736871088263024 0.000732296145888332 0.000729303669826298 0.000727670975626699 0.000727184303946233 0.000727642028988828 0.000728857009749183 0.00073065813253029 0.000732891142489163 0.000735418887022879 0.000738121099512742 0.000740893844279229 0.000743648728151287 0.000746311965256707 0.000748823362573081 0.000751135276299239 0.000753211574138121 0.000755026626393446 0.000756564339271675 0.000757817236628678 0.000758785591230098 0.000759476603020058 0.000759903619577602 0.000760085392603815 0.000760045363700709 0.000759810972716265 0.000759412982409923 0.000758884814057261 0.000758261889797848 0.000757580978977299 0.000756879547413809 0.000756195110391306 0.000755564592108652 0.000755023696311684 0.000754606294786762 0.00075434384219028 0.000754264827223126 0.000754394271336024 0.000754753286865602 0.000755358706697323 0.000756222797187688 0.000757353065171269 0.000758752168487037 0.00076041793769144 0.000762343514625678 0.000764517611449359 0.000766924891822921 0.000769546474279111 0.000772360556638766 0.000775343159665804 0.000778468988111943 0.000781712407826014 0.00078504853865742 0.000788454464323116 0.000791910562055037 0.000795401956441932 0.000798920103119808 0.000802464508460096 0.00080604459065818 0.000809681685062812 0.000813411191495288 0.000817284852860576 0.00082137314166744 0.000825767713253972 0.000830583860916531 0.000835962878579502 0.000842074201954833 0.000849117161685087 0.000857322146289968 0.00086695094607909 0.000878296041348431 0.000891678620566659 0.000907445177401572 0.000925962645074491 0.000947612178931394 0.000972781876382311 0.00100185889708232 0.00103522157669078 0.00107323217829366 0.0011162308753571 0.00116453141241101 0.00121841867412485 0.0012781481566387 0.00134394712568078 0.00141601709999856 0.00149453723096168
0.00226676286145484 0.00218520279417218 0.00210603869058468 0.00202928213946079 0.00195494677483393 0.00188304812274612 0.00181360340922086 0.00174663132031917 0.00168215170403222 0.00162018520285763 0.00156075280536555 0.00150387530511098 0.00144957265616489 0.00139786321663817 0.00134876287519403 0.00130228406099135 0.00125843464498507 0.00121721675005058 0.00117862549873181 0.00114264773987871 0.00110926080793389 0.00107843137960507 0.00105011450026016 0.0010242528546857 0.00100077635224925 0.000979602084124364 0.000960634690303801 0.000943767148162482 0.000928881965063628 0.000915852728457247 0.000904545941791294 0.000894823056476926 0.000886542601097018 0.000879562309515152 0.000873741158576606 0.000868941241622647 0.000865029423407906 0.000861878742515495 0.000859369546704366 0.000857390363155819 0.000855838518404122 0.000854620531592691 0.000853652309847473 0.000852859176568791 0.000852175763023281 0.000851545791487529 0.000850921775000243 0.000850264655049493 0.000849543394651981 0.000848734540552619 0.000847821764856948 0.000846795393408354 0.000845651925672915 0.000844393548806475 0.0008430276469317 0.000841566305421086 0.000840025809136603 0.000838426133086855 0.000836790423804765 0.000835144469898552 0.000833516160667965 0.000831934932376358 0.000830431202704223 0.000829035795052413 0.000827779355659297 0.000826691767893488 0.000825801569510095 0.000825135380029793 0.000824717346630917 0.000824568617937133 0.000824706855757851 0.000825145795113038 0.000825894862711392 0.00082695886342352 0.000828337743229023 0.00083002643566792 0.000832014797098355 0.000834287634166619 0.000836824824987636 0.000839601533749468 0.000842588516947099 0.0008457525183304 0.000849056749017644 0.000852461449129101 0.000855924527767813 0.00085940227919578 0.000862850174596648 0.000866223730808992 0.000869479459792881 0.000872575905275234 0.000875474775881207 0.000878142187030091 0.000880550026757165 0.000882677463279807 0.000884512614249434 0.000886054398859347 0.000887314593775044 0.00088832011143791 0.00088911551364315 0.000889765763010341 0.000890359198342908 0.000891010694874432 0.000891864934918872 0.000893099666792384 0.000894928769485024 0.000897604869492049 0.000901421180595594 0.000906712169603363 0.00091385261065356 0.000923254603987793 0.000935362230419444 0.000950643711368892 0.000969581246736458 0.000992659075616298 0.00102035067573462 0.0010531062877227
0.00247447898400184 0.0023820479450015 0.00229237535360378 0.00220543764230212 0.00212121524266701 0.00203969242124837 0.00196085709673234 0.00188470063298128 0.00181121760145031 0.00174040550525809 0.00167226445595104 0.00160679679282401 0.00154400663367927 0.00148389934530063 0.00142648092193455 0.00137175726100422 0.00131973332748978 0.00127041220225961 0.00122379401548048 0.00117987477430946 0.00113864510440747 0.00110008893711401 0.00106418218763525 0.00103089148305599 0.00100017301061107 0.000971971564315413 0.000946219869573189 0.000922838258990691 0.000901734757434593 0.000882805610873208 0.000865936263705167 0.000851002756475447 0.000837873484286308 0.000826411230032749 0.000816475369194472 0.000807924136155479 0.000800616845963594 0.00079441597850533 0.000789189051529625 0.00078481023159552 0.000781161654802451 0.000778134449663623 0.000775629471145023 0.000773557767020342 0.00077184080531152 0.000770410495225544 0.000769209034450806 0.000768188613833527 0.000767311007137537 0.000766547069517151 0.000765876164048736 0.00076528553158088 0.000764769615537578 0.000764329350315569 0.000763971419626883 0.000763707489590002 0.000763553420537095 0.000763528461344754 0.000763654430534916 0.000763954889340155 0.000764454313266734 0.000765177270287279 0.000766147615502024 0.000767387713756496 0.000768917703135244 0.000770754813296443 0.000772912753155182 0.000775401182349779 0.000778225280219199 0.000781385424672693 0.000784876991458888 0.00078869028206146 0.0007928105859687 0.000797218380597262 0.000801889669914977 0.000806796461012354 0.000811907376698513 0.000817188401711001 0.000822603760442714 0.000828116925138468 0.000833691755231766 0.000839293770774506 0.000844891565504845 0.000850458367835548 0.000855973760529448 0.000861425571745761 0.000866811950955658 0.000872143642298788 0.00087744646451762 0.000882763999612526 0.000888160480602197 0.000893723850872148 0.000899568942108608 0.000905840683579127 0.00091271721213214 0.000920412700757543 0.000929179667495031 0.000939310472978711 0.00095113767556265 0.000965032903641189 0.000981403943768526 0.00100068984690894 0.00102335403089639 0.00104987559541421 0.00108073933432046 0.00111642517565364 0.00115739793938463 0.00120409832459854 0.00125693590114025 0.00131628460920771 0.00138248092584511 0.00145582451900054 0.00153658094703227 0.00162498581372638 0.00172124975930209 0.00182556373200729
0.00341322463905884 0.00327688283846101 0.00314382700861867 0.00301410461686503 0.00288776496768492 0.00276485926481616 0.00264544067489244 0.0025295643854914 0.00241728764776915 0.00230866979044077 0.00220377218758202 0.0021026581574775 0.00200539276348394 0.00191204248068401 0.00182267468424544 0.00173735690744579 0.00165615581029415 0.0015791357951868 0.00150635720639641 0.00143787405846435 0.0013737312583374 0.0013139613209553 0.00125858063053833 0.00120758537009816 0.00116094732542458 0.00111860985683641 0.0010804844059658 0.00104644794509226 0.00101634176278143 0.000989971898862333 0.000967111395375615 0.000947504337149127 0.00093087145053868 0.00091691685247819 0.000905335429332356 0.000895820294719653 0.000888069825213083 0.000881793882595931 0.000876718971719976 0.000872592224676962 0.000869184222852327 0.000866290756535204 0.000863733674638226 0.000861360998892577 0.000859046475146454 0.000856688717271051 0.000854210073810526 0.000851555319279834 0.000848690244472782 0.00084560019532028 0.000842288588650927 0.000838775415880752 0.000835095732050868 0.000831298117480384 0.000827443092374857 0.000823601460904695 0.00081985256056403 0.000816282395154716 0.000812981635678078 0.000810043482820021 0.000807561397487849 0.000805626721484273 0.000804326227769496 0.000803739657493713 0.000803937316985872 0.000804977819849531 0.000806906065033434 0.000809751539530186 0.000813527023493915 0.000818227756625805 0.000823831099535345 0.000830296695420671 0.000837567109350293 0.000845568898107434 0.000854214045700545 0.000863401689849804 0.000873020063339269 0.000882948580282577 0.000893060009486282 0.000903222693272792 0.000913302788448675 0.000923166524986085 0.000932682496361676 0.000941724012785792 0.000950171564598557 0.000957915458105044 0.000964858700358935 0.000970920223150469 0.000976038549714215 0.000980176019915691 0.000983323699412484 0.000985507102645706 0.000986792853365292 0.00098729638152352 0.000987190699311676 0.000986716194340413 0.000986191202100439 0.000986022848526225 0.000986717268733903 0.000988887815214643 0.000993259324563598 0.0010006660580477 0.00101204081638399 0.00102839327729831 0.00105077708726531 0.00108024764290596 0.00111781529672308 0.00116440088176679 0.0012208008491598 0.00128766744470608 0.00136550579094062 0.00145468590607338 0.00155546501088127 0.00166801462392193 0.00179244768395963 0.00192884250843985
0.00277482888620822 0.00266840061712988 0.0025654936943003 0.0024661200131955 0.00237029042321561 0.00227801432154173 0.00218929918664427 0.00210415004567458 0.00202256887127249 0.00194455390541764 0.00187009891100532 0.00179919235597528 0.00173181654013749 0.00166794668129132 0.00160754998463667 0.00155058472744301 0.00149699939885782 0.00144673194175559 0.00139970914862139 0.00135584626552334 0.00131504685623013 0.00127720297174107 0.00124219565868099 0.0012098958236012 0.00118016545037665 0.00115285914640277 0.0011278259723921 0.00110491149254354 0.00108395996867674 0.00106481661490719 0.00104732982903385 0.00103135332257418 0.00101674808211351 0.00100338410865562 0.000991141897121165 0.000979913633328157 0.000969604099335809 0.000960131289044649 0.000951426743999408 0.000943435624454923 0.00093611653327226 0.000929441110677086 0.000923393417001199 0.000917969118949362 0.000913174493346984 0.000909025261322967 0.000905545265924101 0.000902765007569238 0.000900720054662249 0.000899449351033476 0.000898993447373728 0.00089939268995395 0.000900685405972926 0.000902906130004897 0.000906083919346379 0.000910240806806468 0.00091539043709496 0.000921536927241463 0.000928673982655039 0.000936784289167892 0.000945839188699687 0.000955798633247609 0.000966611399976143 0.000978215540317644 0.000990539028958779 0.00100350057474516 0.00101701055487529 0.00103097203592563 0.00104528184968362 0.00105983169779253 0.00107450926615979 0.00108919933736584 0.00110378489648806 0.00111814823253908 0.00113217204396835 0.00114574056238716 0.00115874071394156 0.00117106334273792 0.00118260452562027 0.00119326701262772 0.00120296183281973 0.00121161011102135 0.00121914514749609 0.00122551481957635 0.00123068437165353 0.00123463966711803 0.00123739098183789 0.00123897742185771 0.00123947204537678 0.00123898775646748 0.00123768400910611 0.00123577430618297 0.00123353438788036 0.00123131086395575 0.00122952984242535 0.00122870483646831 0.00122944290166253 0.00123244760714932 0.00123851716409197 0.00124853596534979 0.00126345811320499 0.00128428238721129 0.00131201956042595 0.00134765478723313 0.00139210944734455 0.0014462076752526 0.00151065233512242 0.00158601341204407 0.00167272925104583 0.00177111866301524 0.00188140036936902 0.00200371585238072 0.00213815222008497 0.0022847627386051 0.00244358379512276 0.00261464795476305
0.00198141695875203 0.00191430471195295 0.0018497590761159 0.0017877124095829 0.0017281006264494 0.00167086309486539 0.00161594251631067 0.00156328478444856 0.00151283882220096 0.00146455639578788 0.00141839190465664 0.00137430214650947 0.0013322460570458 0.00129218442458597 0.00125407958045139 0.00121789506685265 0.00118359528507523 0.00115114512793752 0.0011205096017871 0.00109165344464147 0.00106454074838538 0.00103913459410578 0.00101539671055873 0.000993287166296366 0.000972764106018182 0.000953783541156681 0.000936299203507291 0.000920262468866929 0.000905622355216938 0.000892325597102078 0.000880316794703971 0.000869538632907463 0.000859932162655635 0.000851437134308601 0.000843992370755681 0.000837536166804312 0.000832006700940382 0.000827342445900497 0.000823482565530405 0.000820367286988057 0.000817938239314949 0.000816138751570237 0.000814914105934486 0.000814211743300401 0.000813981420773267 0.000814175322132481 0.000814748123621586 0.000815657018435113 0.000816861703970356 0.000818324336348645 0.000820009456922999 0.000821883895525918 0.000823916655117514 0.000826078782307527 0.000828343227988747 0.000830684702054263 0.000833079525907283 0.000835505486221407 0.000837941693190481 0.000840368446318712 0.000842767110661765 0.000845120006329838 0.000847410314009949 0.000849621999261073 0.000851739758376632 0.000853748988700193 0.000855635786414977 0.000857386975022826 0.000858990167960413 0.000860433869096235 0.000861707615197095 0.000862802164849661 0.000863709738768498 0.000864424316921289 0.00086494199841559 0.000865261430639569 0.000865384314649992 0.00086531599425469 0.000865066136527048 0.000864649511540245 0.000864086878763006 0.000863405986620695 0.000862642689937994 0.000861842187015777 0.000861060373552572 0.000860365304018748 0.000859838741933581 0.000859577768298921 0.000859696401812301 0.000860327165431294 0.000861622511833857 0.000863755996701966 0.00086692306617812 0.000871341307261794 0.000877250003018396 0.000884908844753006 0.00089459568737086 0.000906603296417043 0.000921235125690794 0.000938800275795775 0.000959607901394207 0.000983961436553069 0.00101215306956968 0.00104445890218036 0.00108113516584826 0.00112241574857163 0.0011685111320293 0.0012196086814525 0.0012758740984493 0.00133745375992561 0.00140447763097962 0.00147706245085874 0.00155531493555517 0.001639334802667 0.00172921748976793 0.00182505649676244
0.00223968713071013 0.00215357563582739 0.0020704131643518 0.00199020701487505 0.00191296752543068 0.00183870776956696 0.00176744316380045 0.00169919096840036 0.00163396966240761 0.00157179817378534 0.00151269494715709 0.00145667683532548 0.00140375780731432 0.00135394747560136 0.00130724945883884 0.00126365961359399 0.00122316418873428 0.00118573797744872 0.0011513425620498 0.00111992476238322 0.00109141540626862 0.00106572853661476 0.00104276115260199 0.00102239355151718 0.00100449029587857 0.000988901782226357 0.000975466339846464 0.000964012746550921 0.000954363020131281 0.000946335331572553 0.000939746889997347 0.000934416667319507 0.000930167858531868 0.000926830006442224 0.000924240752782948 0.00092224720725803 0.000920706949940915 0.000919488699547483 0.000918472690628407 0.000917550807529511 0.000916626523299465 0.000915614688890069 0.000914441213192323 0.000913042668650817 0.000911365851125339 0.000909367316808395 0.000907012913653058 0.000904277320057133 0.000901143599526469 0.000897602776663081 0.000893653437028791 0.000889301351124404 0.000884559120808092 0.000879445844867968 0.000873986799079212 0.000868213124866505 0.000862161519602688 0.000855873920596143 0.00084939717394365 0.000842782678687392 0.000836085996162577 0.000829366414144273 0.000822686455497553 0.000816111321649395 0.000809708262466766 0.000803545866199524 0.000797693266145507 0.000792219264700512 0.000787191380447763 0.000782674829805014 0.000778731461198515 0.000775418666343219 0.000772788299406062 0.000770885639919529 0.00076974843860022 0.000769406086084081 0.00076987894259062 0.000771177861554289 0.000773303932565509 0.000776248459163074 0.000779993176055478 0.000784510699310951 0.000789765193070695 0.000795713228340746 0.000802304804075795 0.00080948449836762 0.000817192718017886 0.000825367017732982 0.00083394346504147 0.000842858033120055 0.000852048010337093 0.000861453421907224 0.00087101846508237 0.000880692964453897 0.000890433857936735 0.000900206726691426 0.000909987383428967 0.000919763533127182 0.000929536517901365 0.000939323153386306 0.000949157657098241 0.00095909365945853 0.000969206275004026 0.000979594194428149 0.000990381737349519 0.00100172078140666 0.00101379245651991 0.00102680846605463 0.00104101187276035 0.00105667717177889 0.00107410947206176 0.00109364262817557 0.00111563621254289 0.00114047129649509 0.00116854511434249 0.00120026480779877
0.0023341972668755 0.00224680770958308 0.0021620140894227 0.00207983540741024 0.00200029174843831 0.00192340411587751 0.00184919422473045 0.00177768424372084 0.0017088964756581 0.00164285296463389 0.00157957501827862 0.00151908263368767 0.00146139381702734 0.00140652378959707 0.00135448407760957 0.00130528148945672 0.00125891699292505 0.00121538451563976 0.00117466970452696 0.00113674869340965 0.00110158694061322 0.00106913820881603 0.00103934376523982 0.00101213187960362 0.000987417688547779 0.000965103477952226 0.000945079409551115 0.000927224687772239 0.000911409130303187 0.00089749507563683 0.000885339536739846 0.000874796495015248 0.000865719224354892 0.000857962541028144 0.000851384889640509 0.000845850195632661 0.000841229437632613 0.000837401915521387 0.000834256210079314 0.000831690846146908 0.000829614682786332 0.000827947061072819 0.00082661774343825 0.000825566678736887 0.000824743625271899 0.000824107660719896 0.000823626603901457 0.000823276369194512 0.000823040270450936 0.000822908287800373 0.00082287630784478 0.000822945345521957 0.000823120754344334 0.000823411430760237 0.000823829017968258 0.000824387114553652 0.000825100493707024 0.000825984339418491 0.000827053506801367 0.00082832181447265 0.000829801377592336 0.000831501990643978 0.000833430569237419 0.000835590660085116 0.00083798202782163 0.000840600326503462 0.000843436862495421 0.000846478454094541 0.000849707391766059 0.000853101501391314 0.00085663431158131 0.000860275325015151 0.000863990393037924 0.000867742192475332 0.000871490803872399 0.000875194391162183 0.000878809984133359 0.000882294366979095 0.000885605078621487 0.000888701533370708 0.000891546273692292 0.000894106370313473 0.000896354988426641 0.000898273142103819 0.000899851661861579 0.000901093402105693 0.000902015715147509 0.000902653215563958 0.00090306085132891 0.000903317284371964 0.000903528560435581 0.000903832013307881 0.000904400298553261 0.000905445384286707 0.0009072222409297 0.000910031872001851 0.000914223224729481 0.000920193433369728 0.000928385811910994 0.00093928506716195 0.000953409388488439 0.000971299408273835 0.000993504498135368 0.00102056739258967 0.00105300858278683 0.00109131214878846 0.00113591459292819 0.00118719779228336 0.00124548651499118 0.00131105022964365 0.00138410836541975 0.0014648378678384 0.00155338185665252 0.00164985836401385 0.00175436841316431 0.00186700299835259
0.00202850006567368 0.00196148050534406 0.00189671192649836 0.00183418340652313 0.00177388453796291 0.00171580516591257 0.00165993509812958 0.00160626378685747 0.0015547799821271 0.00150547135733577 0.00145832410921821 0.00141332253591974 0.00137044859874045 0.00132968147518771 0.00129099711316157 0.00125436779827224 0.00121976174827703 0.00118714275022042 0.00115646985684068 0.00112769715895154 0.00110077364963415 0.00107564319406708 0.00105224461566331 0.00103051190497466 0.00101037455279423 0.000991758003377896 0.000974584218139606 0.000958772335008081 0.000944239404294633 0.000930901178764379 0.00091867293385112 0.000907470293685644 0.00089721003974407 0.00088781088126183 0.000879194169802715 0.000871284544175371 0.000864010495904307 0.000857304849376865 0.000851105154351153 0.000845353991549625 0.000839999194478194 0.00083499399237662 0.000830297080344996 0.000825872623273512 0.000821690200317626 0.000817724696409889 0.000813956146788491 0.000810369539843448 0.000806954582824349 0.000803705434189703 0.0008006204056684 0.000797701636497413 0.000794954741833365 0.000792388437037652 0.000790014139419629 0.000787845549104048 0.000785898210959236 0.000784189059978159 0.00078273595311814 0.00078155719134556 0.00078067103645903 0.00078009522811788 0.000779846507326058 0.000779940153346132 0.000780389541574193 0.000781205730236587 0.00078239708382265 0.000783968940906697 0.000785923333438794 0.000788258763697552 0.000790970043957702 0.0007940482025816 0.000797480458792209 0.000801250266912595 0.000805337429470289 0.000809718277345572 0.000814365914183844 0.000819250521633894 0.000824339721674093 0.000829598992337015 0.000834992133546949 0.000840481780507584 0.000846029963076202 0.000851598710791286 0.000857150704613864 0.000862649977958449 0.000868062671146467 0.000873357844967145 0.000878508360505486 0.000883491833705979 0.000888291674194673 0.000892898218539989 0.00089730996822458 0.000901534941875511 0.000905592149462791 0.000909513192807383 0.000913343991344697 0.000917146624080661 0.00092100126739086 0.000925008193135377 0.00092928977198763 0.00093399240280312 0.000939288260880392 0.000945376727743677 0.000952485335889203 0.000960870038907888 0.000970814607679523 0.000982628965460827 0.000996646317110253 0.00101321900625642 0.00103271314881624 0.001055502232774 0.00108196002293078 0.00111245323739809 0.00114733453943084 0.00118693639002668
0.00205167972598138 0.00196401080202834 0.00187980571667811 0.00179906322007115 0.00172178598677678 0.00164798020609313 0.0015776550181597 0.00151082176289752 0.00144749300770694 0.00138768132160217 0.00133139776939692 0.0012786501111437 0.00122944071059302 0.00118376418274947 0.00114160484433412 0.00110293407009448 0.00106770769826332 0.00103586366368231 0.00100732005924988 0.000981973827440267 0.000959700257814418 0.000940353412297588 0.000923767522159388 0.000909759309739 0.000898131098670631 0.000888674503821256 0.000881174448053907 0.000875413242671874 0.000871174490213424 0.000868246614518228 0.000866425882867848 0.000865518847529649 0.000865344190374712 0.000865733998873983 0.000866534532553558 0.000867606556424354 0.000868825324174 0.000870080291911543 0.000871274635883447 0.000872324637302078 0.000873158986125482 0.000873718044570667 0.000873953101096086 0.000873825636921653 0.000873306619965889 0.000872375835302527 0.000871021256715801 0.000869238460465766 0.000867030079768898 0.000864405296564136 0.000861379365723083 0.000857973165839005 0.000854212770002706 0.000850129029472016 0.00084575716282287 0.000841136343015802 0.000836309274822166 0.000831321755250082 0.000826222210024699 0.000821061199857229 0.000815890891234152 0.000810764487822096 0.000805735620357087 0.00080085769509686 0.000796183203543076 0.000791762999145184 0.0007876455499759 0.000783876179756691 0.000780496312903433 0.000777542742201258 0.000775046940015932 0.000773034435348104 0.000771524279301999 0.000770528620531131 0.000770052409916534 0.000770093250246799 0.000770641402230366 0.000771679953182412 0.000773185149590305 0.000775126889986011 0.000777469370526968 0.000780171872804799 0.000783189681833956 0.000786475122064849 0.00078997870051475 0.000793650348577702 0.000797440757514648 0.000801302806684244 0.000805193087973881 0.000809073534193556 0.000812913163084918 0.000816689951611719 0.000820392856839765 0.000824023999420025 0.000827601022624348 0.00083115963312558 0.000834756318007481 0.000838471214472105 0.000842411082839766 0.000846712298519156 0.00085154373402475 0.000857109348912497 0.000863650247208508 0.000871445906034964 0.000880814237952072 0.000892110140194809 0.000905722226352596 0.000922067548095167 0.000941584303959561 0.000964722787797604 0.000991935114459591 0.00102366451465526 0.00106033514522088 0.00110234335991195 0.00115005121244132 0.00120378265075154
0.00279771617174399 0.00266838888555079 0.00254278446794752 0.00242094169641136 0.00230290223386437 0.00218871089457603 0.00207841592436497 0.00197206928230433 0.00186972690429122 0.00177144891952931 0.00167729977861219 0.00158734823596001 0.00150166710957182 0.00142033271769724 0.00134342386646308 0.00127102023786632 0.00120320000968399 0.00114003653705411 0.00108159395278746 0.0010279216154814 0.000979047465678999 0.000934970546840742 0.000895653197695287 0.000861013685728779 0.000830920258131979 0.000805187649115362 0.000783576927635353 0.000765799178178995 0.000751522942843235 0.000740384753981301 0.000732001617659725 0.000725984091942695 0.000721948673580385 0.000719528502255355 0.000718381798921513 0.000718197857506435 0.000718700726691391 0.000719650917813156 0.000720845562220737 0.000722117444018293 0.000723333284655424 0.000724391582280054 0.000725220230724155 0.000725774071778752 0.000726032475097021 0.00072599699371402 0.000725689108762398 0.000725148052654217 0.00072442868391681 0.000723599377483776 0.000722739890492377 0.000721939164932182 0.000721293034543109 0.000720901814043065 0.000720867763847987 0.000721292442354952 0.000722273979467159 0.000723904327525595 0.00072626656668591 0.000729432358127432 0.000733459647389679 0.000738390719315266 0.000744250694466575 0.000751046535073549 0.000758766598913616 0.000767380745790313 0.000776840967940419 0.000787082487078711 0.000798025240194307 0.000809575665427573 0.000821628698539545 0.000834069898338291 0.000846777633808541 0.000859625284068579 0.000872483422318439 0.000885221974780292 0.000897712364058117 0.000909829662755373 0.000921454797504787 0.00093247685605476 0.000942795561127118 0.000952323984854708 0.000960991586930922 0.000968747668052062 0.00097556533708421 0.000981446094027643 0.000986425128401849 0.000990577419422054 0.000994024693133563 0.000996943232389959 0.000999572434884595 0.00100222385682237 0.0010052902506687 0.00100925379828714 0.0010146923702018 0.00102228226152369 0.00103279557731326 0.00104709044104022 0.00106609268865804 0.00109076884078996 0.00112209187222295 0.00116100325621626 0.00120837628548035 0.00126498604931841 0.00133149032360377 0.00140842329753287 0.00149620135957037 0.00159513803765358 0.00170546420170783 0.00182734979394239 0.00196092425477538 0.00210629395911419 0.00226355599636696 0.00243280834546511 0.00261415690025443 0.00280771996016269
0.00191318937652885 0.00183844426626747 0.00176610531068706 0.0016961623961164 0.00162860805231995 0.00156343737893621 0.00150064794450384 0.00144023964979995 0.00138221454567244 0.00132657659398504 0.001273331358843 0.00122248561413214 0.00117404685286334 0.00112802268423858 0.00108442010619093 0.00104324464490161 0.0010044993589567 0.000968183714759198 0.000934292351690795 0.000902813770026262 0.000873728990841943 0.000847010253509364 0.000822619830500041 0.000800509048334673 0.000780617604746816 0.00076287326328592 0.000747191986797994 0.000733478541542953 0.000721627567254757 0.000711525070005637 0.000703050259829619 0.000696077628756919 0.000690479150682741 0.000686126483526572 0.00068289306526534 0.000680656015642807 0.000679297780709545 0.000678707483846073 0.000678781971280518 0.000679426560140525 0.000680555511745956 0.000682092262099746 0.000683969445993523 0.000686128751802158 0.000688520641987493 0.000691103970584361 0.000693845524344128 0.000696719509399561 0.000699707000726628 0.000702795367585883 0.000705977684665361 0.000709252135868877 0.0007126214155832 0.000716092130762622 0.000719674206224123 0.000723380295059614 0.000727225195971625 0.000731225279527572 0.00073539792573358 0.000739760975861493 0.000744332202051876 0.000749128798798471 0.000754166900888606 0.000759461132722241 0.000765024194092424 0.000770866487452197 0.000776995791409408 0.000783416984682872 0.000790131824048415 0.000797138778939229 0.000804432924395088 0.000812005893044168 0.000819845885809012 0.00082793774011792 0.000836263053641854 0.000844800360985481 0.000853525360399542 0.000862411187441241 0.000871428732609182 0.000880547000302893 0.00088973350698145 0.000898954717100778 0.00090817651625928 0.000917364721942118 0.0009264856332928 0.000935506622428647 0.000944396770909083 0.000953127556044317 0.000961673592737279 0.000970013437465824 0.000978130461742628 0.000986013802896946 0.000993659400163035 0.00100107112373744 0.00100826200346976 0.00101525556196076 0.00102208725378384 0.00102880600795173 0.00103547586425952 0.00104217768531461 0.00104901091456163 0.00105609533616167 0.00106357277518511 0.00107160865669195 0.00108039332099565 0.00109014297176722 0.00110110011677491 0.00111353335219093 0.00112773634576552 0.00114402589692122 0.00116273899729849 0.0011842288848173 0.00120886017477089 0.00123700325389624 0.00126902822316539 0.0013052987539625
0.00268771015590456 0.00248409588187303 0.0022953270813243 0.00212102874528675 0.00196082724908885 0.00181434306076749 0.0016811811559701 0.00156091910335127 0.0014530932011775 0.00135718365674336 0.00127260053769863 0.00119867290608974 0.00113464388143866 0.00107967406006721 0.00103285458798795 0.000993229407268183 0.000959824278530142 0.000931678781678257 0.000907877090914866 0.000887573967619704 0.000870013766199622 0.000854541773212703 0.000840608452533038 0.000827767931087304 0.000815672333707554 0.000804063493013773 0.000792763282509638 0.000781663480315691 0.000770715750193555 0.000759922065276254 0.000749325708653283 0.00073900285895065 0.000729054697886552 0.000719599949641153 0.000710767769480467 0.000702690933500401 0.0006954993349718 0.000689313856931935 0.000684240754647371 0.00068036673299349 0.000677754930158564 0.000676442010441307 0.000676436521713542 0.000677718591685339 0.00068024093446567 0.000683931033488815 0.000688694277861176 0.000694417771475995 0.00070097451466529 0.000708227674964944 0.000716034708180474 0.000724251151337264 0.000732733973461083 0.000741344429029679 0.000749950406786399 0.000758428301048272 0.000766664454267952 0.00077455623025548 0.000782012779965448 0.000788955558542748 0.000795318645856653 0.000801048914452798 0.000806106080198765 0.000810462662314035 0.000814103871627365 0.000817027438589353 0.000819243386304825 0.000820773747988471 0.000821652223207878 0.000821923762796407 0.000821644068278107 0.000820878988538017 0.000819703793924685 0.000818202306773901 0.000816465867576072 0.000814592118262269 0.000812683588816876 0.000810846081122863 0.000809186855001046 0.000807812635640389 0.000806827478962812 0.000806330550546178 0.000806413893439559 0.000807160278094552 0.000808641241589152 0.000810915430635487 0.000814027362337727 0.000818006706854449 0.000822868177910829 0.000828612092664784 0.000835225634081825 0.000842684821257043 0.000850957168770903 0.000860004998235455 0.000869789354761615 0.000880274478040309 0.000891432779884487 0.000903250284608485 0.000915732491405609 0.000928910613964265 0.000942848137966827 0.000957647606205598 0.00097345749124569 0.000990478943676248 0.00100897211234281 0.00102926162726543 0.00105174073172356 0.00107687346924235 0.00110519430944676 0.00113730466899728 0.00117386598347293 0.00121558932164 0.00126322197739084 0.00131753195164042 0.00137929163623266 0.00144926221877914
0.00212468855819326 0.00199365535569235 0.00187359452614679 0.00176417280718397 0.00166502752136017 0.00157575923650548 0.00149592535635523 0.00142503560902984 0.00136255041807017 0.00130788295909557 0.00126040530967752 0.00121945854340649 0.00118436601982291 0.00115444862954058 0.00112904049445372 0.00110750365057191 0.00108924052222709 0.00107370343191137 0.00106040085926277 0.00104890056605139 0.00103882998560574 0.00102987442385672 0.00102177365529509 0.00101431745509383 0.00100734052346198 0.00100071715795416 0.000994355932548159 0.000988194558923011 0.000982195039344985 0.000976339171802303 0.000970624434368375 0.00096506025424316 0.000959664654542994 0.000954461265951487 0.000949476688585227 0.0009447381900716 0.000940271727529035 0.000936100282895127 0.000932242502195671 0.00092871162950111 0.000925514725330087 0.000922652157192458 0.000920117347039928 0.000917896756951284 0.000915970090833824 0.000914310686656304 0.000912886071158379 0.000911658647300843 0.000910586484186641 0.000909624179746674 0.000908723768139682 0.000907835646341276 0.000906909497610807 0.000905895193146917 0.000904743657006762 0.000903407683088484 0.000901842696422181 0.000900007454076776 0.000897864683576548 0.000895381658781863 0.00089253071471577 0.000889289703822912 0.000885642396708486 0.000881578830483125 0.000877095607551794 0.000872196147081925 0.00086689089037874 0.000861197460226356 0.000855140772736422 0.000848753098571373 0.000842074068518126 0.000835150616401894 0.00082803685027014 0.000820793840836517 0.000813489314425149 0.000806197236487373 0.000798997271303651 0.000791974104235997 0.000785216615259966 0.000778816896875437 0.000772869116230199 0.00076746823073094 0.000762708578356775 0.000758682378034823 0.00075547819073877 0.000753179407232947 0.000751862841478703 0.000751597517831498 0.000752443743254989 0.000754452551457035 0.0007576655935918 0.00076211553069617 0.000767826958157522 0.000774817864626685 0.000783101600449924 0.000792689306165749 0.000803592732197818 0.000815827367367952 0.000829415786153444 0.000844391120976944 0.00086080056522053 0.000878708812591201 0.000898201337695585 0.000919387420703871 0.000942402815604487 0.000967411958530099 0.000994609611758421 0.00102422184352053 0.00105650625631448 0.00109175139989546 0.00113027534057154 0.0011724234049662 0.00121856517119331 0.00126909083692129 0.00132440714530049 0.00138493308744059
0.00224518823952618 0.00216117031157743 0.0020791532167755 0.00199916888015468 0.00192125171853327 0.00184543869746563 0.00177176938336496 0.00170028598318136 0.00163103336148133 0.00156405902165741 0.00149941303426037 0.00143714789110601 0.00137731825896995 0.00131998060160324 0.00126519263394775 0.00121301256856704 0.00116349811255894 0.00111670517510323 0.00107268625319275 0.00103148847803499 0.000993151328895494 0.000957704055715209 0.000925162895881359 0.000895528220677679 0.000868781796615543 0.000844884386501484 0.000823773933578898 0.000805364559332848 0.000789546556063335 0.000776187471250746 0.000765134273040536 0.000756216472983485 0.000749249984245468 0.000744041428462518 0.000740392581898608 0.0007381046711932 0.000736982281688021 0.000736836713022581 0.000737488692691045 0.000738770426702686 0.000740527020102003 0.000742617336227172 0.000744914383133799 0.000747305321629503 0.000749691185692289 0.00075198639637783 0.000754118137696469 0.000756025649566879 0.000757659480249904 0.000758980729417647 0.000759960303540744 0.000760578197606599 0.000760822811165096 0.00076069030210935 0.000760183978187586 0.000759313723773856 0.000758095457693982 0.000756550616744513 0.000754705658829201 0.00075259157928161 0.000750243433884639 0.000747699862280412 0.000745002605937253 0.00074219601556055 0.00073932654383508 0.000736442220675862 0.000733592109768212 0.000730825747089279 0.000728192564300978 0.000725741302342011 0.000723519423139537 0.000721572529986664 0.000719943809635414 0.00071867351136173 0.000717798479963239 0.00071735176068265 0.000717362294247113 0.000717854719488924 0.000718849299335141 0.00072036198340541 0.000722404617174269 0.000724985303874253 0.000728108921302697 0.000731777791728488 0.000735992499428655 0.000740752847205012 0.000746058940633572 0.000751912386783611 0.000758317592593321 0.000765283146806068 0.000772823268096611 0.000780959300437008 0.000789721234588408 0.000799149231593361 0.000809295120140485 0.000820223834647402 0.000832014755041486 0.000844762902918271 0.000858579942724522 0.000873594931801999 0.000889954760837978 0.000907824227846468 0.000927385695698624 0.000948838296513929 0.000972396666380378 0.000998289220421345 0.00102675600942517 0.00105804623211213 0.00109241550765042 0.00113012303681909 0.00117142879330038 0.0012165908863235 0.00126586322168017 0.00131949356168676 0.00137772204966689 0.00144078022588877
0.00259956872653427 0.00250928392799911 0.00242131936404998 0.00233568749359254 0.00225240249026969 0.00217148013154141 0.002092937669036 0.00201679367489223 0.00194306785794894 0.00187178084275613 0.00180295390353346 0.00173660864446754 0.00167276661723094 0.001611448866468 0.00155267539441294 0.00149646453700032 0.00144283224604129 0.00139179127551239 0.00134335027494254 0.00129751279940429 0.00125427625367466 0.00121363079745777 0.00117555824858554 0.00114003103093594 0.0011070112222153 0.00107644976231864 0.00104828588426161 0.00102244682547051 0.000998847866874067 0.000977392730935022 0.000957974348624405 0.000940475981421469 0.000924772660402857 0.000910732883240699 0.000898220493997284 0.000887096661717568 0.000877221872623246 0.000868457856711698 0.00086066938133806 0.000853725859907545 0.000847502740963979 0.000841882659765513 0.000836756349376077 0.000832023320412486 0.000827592327460711 0.000823381645849395 0.000819319185288092 0.000815342467370596 0.000811398492687717 0.00080744352084442 0.00080344278351634 0.000799370147191581 0.000795207738705242 0.000790945543289174 0.000786580981745358 0.000782118470579095 0.000777568966542091 0.000772949495043595 0.000768282660304833 0.000763596133972526 0.000758922118179501 0.00075429677878065 0.000749759644731002 0.000745352970340019 0.000741121058475694 0.000737109544705064 0.000733364644839329 0.000729932371339901 0.000726857727430499 0.000724183891361553 0.000721951406861314 0.000720197399088946 0.000718954838035033 0.000718251873009824 0.000718111262311656 0.000718549921214972 0.000719578609011659 0.000721201772075403 0.000723417555081216 0.00072621798698804 0.000729589342675978 0.000733512675736469 0.000737964513294845 0.000742917700277793 0.000748342378418213 0.000754207084576049 0.000760479953517749 0.000767130011907991 0.000774128552558293 0.000781450580566155 0.000789076325415883 0.000796992814980128 0.000805195508247877 0.000813689983094565 0.000822493673171524 0.000831637643640237 0.0008411683887748 0.000851149625168094 0.000861664042419699 0.00087281495897927 0.00088472781491491 0.000897551417045704 0.000911458836988745 0.000926647851968488 0.000943340815082815 0.000961783849834157 0.000982245286492764 0.00100501329735383 0.00103039274382571 0.0010587013167306 0.00109026512460083 0.00112541395226995 0.00116447646153592 0.00120777562644427 0.00125562468162303 0.00130832381365381
0.00199173051577126 0.00191503863939028 0.0018408633093587 0.00176918349917598 0.00169998091189918 0.00163323992901747 0.00156894753535813 0.00150709321327298 0.00144766879812865 0.00139066828587359 0.00133608758227534 0.00128392418245585 0.0012341767687987 0.00118684471542205 0.00114192748852526 0.00109942393439158 0.00105933145104009 0.00102164504578845 0.000986356289494398 0.000953452188908044 0.000922914010922607 0.000894716105608152 0.000868824787267419 0.000845197342441138 0.000823781238664483 0.000804513605868508 0.000787321052323594 0.000772119858773103 0.000758816569186884 0.000747308967092309 0.000737487396469848 0.00072923635981315 0.000722436306708521 0.000716965516482038 0.000712701978722959 0.000709525184793634 0.000707317759489564 0.000705966881897013 0.00070536546527558 0.000705413085040803 0.00070601665997849 0.000707090903858339 0.000708558572513103 0.000710350535606865 0.000712405703422449 0.000714670837848269 0.000717100274103831 0.000719655576267595 0.000722305145871736 0.000725023799072345 0.000727792324429855 0.000730597030279867 0.000733429288099613 0.0007362850761884 0.000739164526361724 0.000742071475163199 0.00074501302027915 0.000747999082347952 0.000751041972133354 0.000754155963040269 0.000757356869142201 0.00076066162921119 0.000764087897665872 0.000767653643846907 0.000771376761540692 0.000775274691169891 0.000779364057517872 0.000783660326226015 0.000788177482559869 0.000792927736075933 0.000797921254805322 0.000803165932415487 0.000808667191502817 0.000814427825743032 0.000820447883080585 0.000826724591532657 0.000833252328524591 0.000840022634025329 0.000847024267133712 0.000854243305227646 0.000861663284350134 0.000869265379196738 0.000877028620900724 0.000884930150798074 0.000892945508479091 0.000901048952709535 0.000909213814200144 0.000917412879709658 0.000925618807560451 0.000933804575312188 0.000941943961030694 0.000950012060319452 0.000957985841983823 0.000965844745868847 0.000973571327008652 0.000981151950706921 0.000988577543483054 0.00099584440489893 0.0010029550850491 0.00100991933184248 0.00101675511098682 0.00102348969966828 0.00103016085208191 0.00103681803102568 0.00104352369448674 0.00105035461933036 0.00105740323568906 0.00106477893541369 0.00107260930617119 0.00108104122990848 0.00109024177137068 0.0011003987705507 0.00111172104441697 0.00112443810049974 0.00113879927083039 0.00115507219205033
0.00319070407297124 0.00297238965799975 0.00276797239131088 0.00257710311913294 0.00239943708313393 0.00223463076071117 0.00208233769905834 0.00194220323153227 0.00181385805191523 0.00169691077044691 0.00159093979144621 0.00149548512482493 0.00141004103366751 0.00133405065512887 0.0012669038156994 0.00120793910226194 0.0011564508039707 0.00111170065349206 0.00107293351593613 0.00103939550579129 0.00101035264294785 0.000985108178457485 0.000963017090458598 0.000943496832146301 0.000926034034799615 0.000910187389406951 0.000895587276139861 0.000881932873214336 0.000868987490380551 0.000856572789311504 0.000844562422884514 0.0008328754847588 0.00082147003263514 0.000810336844182156 0.000799493486928657 0.000788978731033569 0.000778847303214931 0.0007691649671885 0.000760003916636459 0.000751438477203515 0.000743541130557936 0.000736378892490497 0.000730010094593376 0.000724481631667645 0.000719826741548862 0.000716063378495181 0.000713193224967159 0.000711201361068956 0.000710056578855383 0.000709712294728213 0.000710107981853465 0.000711171020166939 0.000712818847076647 0.000714961288389656 0.000717502955624077 0.000720345610630854 0.000723390418344951 0.00072654003053537 0.000729700465037632 0.000732782764023665 0.000735704430470328 0.000738390653460305 0.000740775340598216 0.000742801979873775 0.000744424354559151 0.000745607133768551 0.000746326358506684 0.00074656983921683 0.000746337475872842 0.000745641506214137 0.000744506681492736 0.000742970362511703 0.00074108252163645 0.000738905629114469 0.000736514394543813 0.000733995327283386 0.000731446073583818 0.000728974484233314 0.000726697365781097 0.000724738872710069 0.00072322850841438 0.00072229872146011 0.000722082110333957 0.000722708284703235 0.000724300471257693 0.000726971993598531 0.000730822791687823 0.000735936170840032 0.000742375976214171 0.00075018437265889 0.000759380371436151 0.000769959189157496 0.00078189245873865 0.000795129247116022 0.000809597779818705 0.000825207735890677 0.000841852960162619 0.000859414443938711 0.000877763444738177 0.000896764645996726 0.000916279292366207 0.000936168270990637 0.000956295140256664 0.00097652913371417 0.000996748186894613 0.00101684204944938 0.00103671555471857 0.00105629212388035 0.00107551758269739 0.00109436436507665 0.00111283616787157 0.00113097310367715 0.00114885736963446 0.0011666194069221 0.00118444446219658 0.00120257937595697
0.00323877789012195 0.0031146323842963 0.00299345106318583 0.0028752424292541 0.00276001756617182 0.00264779016702177 0.00253857657312406 0.00243239582185072 0.00232926970081996 0.00222922280455394 0.00213228258796323 0.00203847940878915 0.00194784654828506 0.0018604201958448 0.0017762393789035 0.00169534581420544 0.00161778365050927 0.0015435990661979 0.00147283967854447 0.001405553715383 0.00134178889595121 0.00128159096759757 0.00122500185135323 0.00117205736497686 0.00112278451991154 0.00107719843076682 0.00103529893257263 0.000997067068816252 0.000962461684179592 0.000931416416993648 0.00090383742128178 0.000879602140606266 0.000858559395076426 0.000840530929167203 0.000825314415766578 0.000812687747713375 0.000802414304150676 0.000794248783493973 0.000787943163526764 0.000783252381742766 0.00077993941099346 0.000777779514235015 0.000776563574564266 0.000776100494771512 0.000776218734025386 0.000776767095230218 0.000777614897684047 0.000778651671472265 0.000779786498892706 0.000780947109822441 0.000782078816735368 0.000783143354072867 0.0007841176676447 0.000784992683570244 0.000785772073215136 0.000786471020555396 0.00078711499113516 0.000787738496990095 0.000788383849281589 0.00078909988969909 0.000789940692730827 0.000790964233495882 0.000792231019793707 0.000793802692110737 0.000795740601220975 0.000798104379307849 0.000800950526712666 0.000804331041883864 0.000808292126255334 0.00081287299804631 0.000818104848931909 0.000824009974944341 0.000830601107928935 0.000837880966711295 0.000845842038503367 0.000854466591774613 0.000863726912730933 0.000873585749566494 0.000883996942392753 0.000894906212727214 0.000906252084746058 0.000917966911130903 0.000929977978945333 0.000942208675153989 0.000954579696664433 0.000967010295646493 0.000979419556996575 0.000991727710811902 0.00100385748844135 0.00101573553592888 0.00102729390340572 0.00103847163317059 0.00104921647277505 0.00105948674230697 0.0010692533870568 0.00107850224748179 0.00108723657737994 0.00109547983755289 0.00110327878490069 0.0011107068642699 0.00111786789056221 0.0011248999793201 0.00113197964287516 0.00113932591418511 0.00114720429099317 0.00115593021078154 0.00116587167847564 0.00117745058671323 0.00119114221326452 0.00120747237985403 0.00122701184269068 0.00125036768330382 0.00127817178578783 0.00131106689646423 0.00134969119637933 0.00139466267422732
0.00370750064783305 0.00354837916774322 0.00339286399128649 0.00324103686198276 0.00309298162218334 0.00294878459874571 0.00280853503980375 0.00267232560165724 0.00254025288139871 0.00241241798568703 0.0022889271183579 0.00216989215842582 0.0020554311843725 0.00194566887918124 0.00184073672212768 0.00174077283700915 0.0016459213224516 0.00155633084045971 0.00147215219049128 0.00139353455982447 0.00132062013633031 0.00125353682472283 0.00119238895493776 0.00113724614024871 0.00108813083979916 0.00104500566656713 0.00100776195431703 0.000976211393521301 0.000950082490962847 0.000929023095623605 0.000912609313190035 0.000900360028131817 0.000891755292249396 0.000886256306160602 0.000883324731435168 0.000882439541517993 0.000883110333723011 0.000884886749048582 0.00088736421734399 0.000890186596798142 0.000893046422519552 0.000895683474176216 0.000897882280211188 0.000899469047667969 0.00090030837621271 0.000900300000637892 0.000899375714695949 0.000897496560501295 0.000894650318643442 0.00089084930020168 0.000886128418783233 0.000880543504914517 0.000874169813777634 0.000867100668365932 0.000859446172297037 0.000851331919104479 0.000842897617795675 0.000834295548470435 0.000825688758191761 0.000817248908208205 0.000809153691745981 0.000801583760030737 0.00079471912575107 0.000788735059493003 0.000783797555011107 0.000780058509266654 0.000777650834467651 0.000776683779634954 0.000777238774504652 0.000779366106596711 0.000783082696659441 0.000788371151107786 0.000795180155070741 0.000803426146031365 0.000812996097763837 0.000823751165483433 0.000835530905769311 0.000848157789155696 0.00086144176155187 0.000875184670574342 0.000889184441558321 0.000903238954919611 0.00091714963477557 0.000930724805327478 0.000943782906416892 0.000956155684813111 0.000967691495870112 0.000978258863912898 0.000987750461198261 0.000996087675554474 0.00100322594543568 0.00100916104566273 0.00101393650223023 0.00101765229092767 0.00102047491732129 0.0010226488630715 0.00102450918640056 0.0010264947484095 0.00102916107154796 0.00103319121587436 0.00103940233792001 0.00104874494111369 0.00106229155109508 0.0010812120953235 0.0011067350430004 0.00114009642370445 0.0011824825450887 0.00123497518098361 0.00129850863228018 0.00137384563602159 0.00146157439881587 0.00156212402448313 0.00167579223247488 0.00180277836197945 0.00194321580043909 0.00209720009156621
0.00246450603655429 0.00228857327036064 0.002125649277063 0.0019753815105345 0.00183741304546608 0.00171137591450311 0.00159688308178638 0.00149351933391546 0.00140083170144876 0.00131832040899292 0.00124543170351613 0.00118155409808357 0.00112601945120886 0.00107810979476615 0.0010370699642755 0.00100212506402028 0.000972500905588572 0.000947445063224108 0.000926246223967584 0.000908250015654177 0.000892870268201357 0.000879595460721034 0.000867990743161878 0.000857696311654316 0.000848423067923664 0.000839946464938236 0.000832099307844956 0.000824764105181894 0.000817865393828607 0.000811362315670133 0.000805241613113528 0.00079951113384014 0.000794193887359949 0.000789322670186199 0.00078493526596023 0.000781070225405211 0.000777763233554344 0.000775044074177967 0.000772934200971168 0.000771444920256055 0.000770576180233012 0.000770315947976521 0.000770640138966233 0.00077151304706266 0.000772888207807581 0.000774709616583919 0.000776913216856926 0.00077942857293739 0.000782180646107545 0.000785091601668859 0.000788082586088018 0.000791075426610804 0.000793994218976743 0.000796766781261441 0.00079932596257672 0.000801610803891331 0.000803567554654618 0.000805150552990655 0.000806322979495076 0.000807057495161157 0.000807336773042979 0.000807153931254764 0.000806512871858819 0.000805428526519852 0.000803927005397073 0.000802045641024839 0.000799832913791388 0.000797348240513639 0.000794661602667915 0.000791852986656603 0.000789011605492127 0.000786234870455172 0.000783627083307931 0.00078129782569645 0.000779360033105904 0.000777927756969432 0.000777113639982807 0.000777026155711864 0.000777766691970397 0.000779426585196979 0.000782084236366918 0.000785802453183206 0.000790626165386264 0.000796580647238254 0.000803670354534556 0.00081187844516096 0.000821167007571652 0.00083147797694221 0.000842734680218405 0.000854843923756841 0.000867698523542771 0.000881180178041807 0.000895162596086701 0.000909514813707605 0.000924104660552672 0.000938802365593879 0.00095348432023206 0.000968037042701009 0.000982361409859184 0.000996377239506799 0.00101002831815117 0.00102328797301799 0.00103616528140709 0.00104871199046525 0.00106103018052741 0.0010732806366848 0.00108569178767703 0.00109856891718853 0.00111230314647571 0.00112737943027034 0.0011443825250913 0.00116399963131245 0.00118701826772601 0.00121431803013745 0.00124685533603962 0.00128564112917447
0.00200648569219923 0.00193455216554968 0.0018653373028235 0.00179884058390219 0.00173506416922077 0.00167401239883955 0.00161569119275111 0.00156010734181568 0.00150726768090609 0.0014571781395317 0.00140984267067523 0.00136526206599235 0.00132343267488115 0.00128434505593885 0.00124798260133535 0.00121432018658991 0.00118332290869097 0.0011549449827398 0.00112912886958403 0.00110580470279429 0.00108489007205239 0.00106629020177151 0.00104989853991036 0.00103559774488792 0.00102326103137876 0.00101275381187496 0.00100393555308499 0.000996661756388844 0.000990785970288963 0.000986161749428784 0.000982644487618269 0.000980093069144975 0.000978371301078949 0.000977349107188524 0.000976903479887269 0.000976919199368336 0.000977289338372068 0.000977915576970443 0.000978708354741282 0.00097958688832289 0.000980479081201027 0.000981321350268213 0.000982058390700083 0.000982642897404079 0.00098303525798994 0.000983203229076735 0.000983121604896504 0.000982771884633581 0.000982141942762071 0.000981225704799388 0.000980022829351913 0.000978538396055849 0.000976782597976885 0.000974770436194386 0.000972521413635388 0.000970059224720302 0.000967411437030189 0.000964609160994951 0.000961686703550573 0.000958681201818227 0.000955632233154871 0.000952581398407115 0.000949571875908989 0.00094664794470741 0.000943854476689748 0.000941236398705833 0.00093883812741264 0.000936702981374182 0.000934872576851293 0.000933386215632844 0.000932280275067937 0.000931587612040878 0.000931336993850322 0.000931552569681275 0.000932253396508823 0.000933453032759632 0.000935159211885281 0.000937373606203612 0.000940091689041314 0.000943302700516598 0.000946989719427117 0.000951129840859145 0.00095569445652334 0.00096064963263801 0.000965956578558879 0.000971572198406996 0.000977449717700338 0.000983539377447494 0.000989789189254063 0.000996145746635749 0.00100255508981386 0.00100896362368288 0.00101531909125002 0.00102157160756764 0.00102767476187195 0.00103358679825353 0.00103927188754792 0.00104470150517331 0.0010498559311441 0.00105472588926113 0.00105931434215458 0.00106363845703371 0.00106773175304863 0.00107164643434708 0.00107545590223905 0.00107925742427016 0.00108317491627997 0.00108736176463254 0.00109200357924272 0.0010973207241731 0.00110357042377412 0.00111104819331448 0.0011200883022067 0.00113106295723204 0.00114437990767768 0.00116047823946334
0.00202794042681386 0.00195302309090924 0.00188103657695162 0.00181195733291873 0.00174576433795259 0.00168243868416555 0.00162196308008207 0.00156432126845549 0.00150949735292586 0.00145747503075324 0.00140823673284766 0.00136176267763308 0.00131802985192072 0.00127701093974456 0.00123867322861725 0.0012029775312285 0.00116987716830192 0.00113931706403518 0.00111123300809199 0.00108555113644695 0.00106218767682303 0.0010410489929 0.00102203194553166 0.00100502457024562 0.000989907050259295 0.000976552945373954 0.000964830621559321 0.000954604815507059 0.000945738263850406 0.00093809332819362 0.000931533553838176 0.000925925110807258 0.000921138078833323 0.000917047551757724 0.000913534549896377 0.000910486740334844 0.000907798974225062 0.000905373656754185 0.000903120969639251 0.000900958968066689 0.000898813574355725 0.000896618489712407 0.000894315043671815 0.000891851998548655 0.000889185323709039 0.000886277951945371 0.000883099527815576 0.000879626155582039 0.000875840152392149 0.000871729810590416 0.000867289171527132 0.000862517811906821 0.000857420642566448 0.000852007718554529 0.000846294058463135 0.00084029947011749 0.000834048378923711 0.000827569654400253 0.000820896429664628 0.00081406590791571 0.0008071191492609 0.000800100830624932 0.000793058970982114 0.000786044613857957 0.000779111459035565 0.000772315435777516 0.000765714210763715 0.000759366625460405 0.000753332059879746 0.00074766972274108 0.000742437871902104 0.000737692973525031 0.000733488813582234 0.000729875580684999 0.000726898944413514 0.000724599157791662 0.00072301021576221 0.000722159102908622 0.000722065162869604 0.000722739618706154 0.000724185267974566 0.00072639636886045 0.000729358725042959 0.000733049967847814 0.000737440025594171 0.000742491762684307 0.000748161765525681 0.000754401249244824 0.000761157058366818 0.000768372736060149 0.000775989639758979 0.000783948085499883 0.000792188508574373 0.000800652633617088 0.00080928465258317 0.000818032413900402 0.000826848630159313 0.000835692114888908 0.000844529061159715 0.000853334375826873 0.000862093083109772 0.000870801809712403 0.000879470360601557 0.000888123389555255 0.000896802161330459 0.000905566392249029 0.000914496142852953 0.000923693719585838 0.000933285522284989 0.000943423751004604 0.000954287860594203 0.00096608562691744 0.000979053668297148 0.000993457254791164 0.00100958924251867 0.00102776799675412
0.00180634993045639 0.00173655423303436 0.00166918825692233 0.00160426783825554 0.00154181142814539 0.00148183982141324 0.00142437579439799 0.001369443632456 0.00131706852677162 0.00126727582037675 0.00122009008547524 0.00117553401899997 0.00113362715151546 0.00109438437668188 0.00105781432472348 0.00102391762328395 0.000992685111415609 0.000964096094916825 0.000938116750473504 0.000914698798093188 0.000893778562198557 0.000875276528542584 0.000859097475933997 0.000845131220507254 0.000833253960693477 0.000823330160052982 0.000815214860332176 0.000808756285102675 0.000803798579208256 0.000800184531787261 0.000797758148523004 0.000796366967446198 0.000795864046589445 0.000796109585902603 0.000796972176090653 0.000798329691015707 0.000800069857107112 0.000802090543139509 0.000804299817808596 0.000806615822145663 0.000808966500380906 0.000811289227638552 0.000813530366815728 0.000815644780870153 0.000817595320982746 0.000819352305932678 0.00082089300363651 0.000822201122177766 0.000823266314743041 0.00082408370060731 0.00082465340259225 0.000824980100161233 0.000825072596444276 0.000824943396929525 0.000824608297264906 0.000824085977540121 0.000823397600530471 0.000822566411657074 0.000821617338833187 0.000820576590903888 0.000819471254042536 0.000818328886246964 0.000817177110880593 0.000816043211096247 0.000814953727906174 0.000813934065584053 0.000813008108965359 0.000812197858016744 0.000811523085727276 0.000811001025897199 0.00081064609773206 0.000810469674263182 0.000810479901502952 0.00081068157491 0.000811076079203154 0.000811661396871314 0.000812432189923022 0.000813379958579362 0.000814493279803299 0.000815758127849164 0.000817158278476844 0.000818675798159775 0.000820291619557172 0.000821986204740974 0.000823740298149052 0.000825535771951022 0.000827356567380083 0.000829189736507772 0.00083102658977852 0.000832863955167538 0.000834705554848013 0.00083656350441592 0.000838459937632975 0.000840428755792978 0.00084251749464188 0.000844789292588014 0.000847324931100354 0.000850224901093145 0.000853611427473693 0.000857630358141697 0.000862452794819516 0.000868276313791938 0.000875325599383336 0.000883852298284711 0.0008941339067517 0.0009064715338812 0.000921186449477424 0.000938615426409157 0.000959105018608884 0.000983005060441038 0.00101066180533482 0.00104241121124274 0.00107857290187773 0.00111944527346787 0.00116530208406762 0.00121639068213978
0.00272558246458285 0.00254783926279838 0.00238335195369691 0.00223166678769239 0.00209231610799868 0.00196481340426835 0.00184864842395016 0.00174328280977477 0.00164814684306169 0.00156263792621919 0.00148612139659079 0.00141793410224013 0.00135739088937122 0.00130379378760027 0.00125644330252087 0.00121465091880558 0.0011777517526362 0.00114511630350959 0.00111616042891023 0.00109035294820206 0.00106722060370078 0.00104635040211157 0.00102738958487371 0.00101004361447914 0.000994072620645701 0.000979286743714141 0.000965540765625806 0.000952728352259819 0.000940776160754891 0.000929638001893195 0.000919289195884413 0.000909721221403421 0.000900936731427952 0.000892944992888891 0.000885757797210751 0.000879385882401935 0.000873835901510256 0.000869107964879691 0.000865193773282253 0.000862075345337224 0.000859724326131484 0.000858101846000019 0.000857158880748806 0.000856837049146884 0.0008570697719141 0.000857783709777943 0.000858900396902328 0.000860337989750096 0.000862013059393231 0.000863842366153491 0.000865744567878187 0.000867641825847653 0.000869461284193146 0.000871136409010752 0.000872608181642487 0.000873826146683252 0.000874749319120905 0.0008753469568895 0.000875599205157725 0.000875497617190642 0.000875045553844395 0.000874258460039398 0.000873164011936639 0.000871802123510545 0.000870224795923508 0.000868495787950929 0.000866690081205274 0.000864893110614782 0.000863199729389646 0.000861712879326287 0.00086054194269174 0.000859800762102332 0.000859605330036517 0.000860071170062819 0.000861310456788339 0.000863428948828521 0.000866522836286572 0.000870675627359961 0.000875955214015865 0.000882411260394812 0.000890073048116734 0.000898947888859064 0.000909020179867952 0.000920251135674694 0.000932579185505846 0.000945920986457275 0.000960172971981829 0.000975213337043328 0.000990904356210958 0.00100709493773508 0.00102362333292382 0.00104031994329757 0.00105701019403268 0.0010735174697648 0.00108966613548792 0.00110528469050263 0.00112020912736213 0.00113428659003954 0.00114737944782191 0.00115936992333117 0.00117016543512442 0.00117970483636128 0.00118796574941089 0.00119497320615079 0.00120080979757019 0.00120562749942744 0.00120966125192543 0.00121324419985491 0.0012168242064859 0.00122098079717506 0.00122644103875568 0.00123409203575168 0.0012449868409291 0.00126033991268477 0.00128150826343545 0.00130995568633582
0.00214004773413948 0.00205217730002883 0.00196702987046709 0.00188461846011531 0.00180495860036366 0.00172806831242772 0.00165396804327485 0.00158268054970522 0.00151423071253281 0.00144864525916469 0.00138595236920664 0.00132618113444204 0.00126936084227199 0.00121552005135731 0.00116468543093105 0.00111688034242521 0.00107212315511386 0.00103042530760112 0.000991789154661223 0.000956205673353731 0.000923652140792754 0.000894089933497552 0.000867462627865967 0.000843694594858373 0.000822690272064913 0.000804334258699847 0.000788492314813528 0.000775013262591528 0.000763731697935944 0.000754471340061963 0.000747048789576547 0.000741277440225251 0.000736971297778863 0.000733948496081776 0.000732034355166624 0.000731063888141913 0.000730883722204714 0.00073135344764216 0.000732346443658545 0.000733750250989257 0.000735466570322802 0.000737410965382609 0.000739512343150004 0.000741712273841065 0.000743964201982114 0.000746232588740209 0.00074849201545738 0.000750726269595691 0.000752927427184237 0.00075509494035532 0.000757234734530833 0.00075935831709427 0.000761481897768735 0.000763625520225376 0.000765812204503383 0.000768067100465974 0.000770416653598 0.000772887785829236 0.000775507095595959 0.000778300082897071 0.00078129040651946 0.000784499181776987 0.000787944327908282 0.00079163997462831 0.00079559593716498 0.000799817268425298 0.000804303895747149 0.000809050348080699 0.000814045577520177 0.000819272877010769 0.000824709893947688 0.000830328737428675 0.00083609617525901 0.000841973915563111 0.000847918967126801 0.00085388407241463 0.00085981820761297 0.000865667145012839 0.000871374074543466 0.000876880283244899 0.000882125893880491 0.00088705066669649 0.000891594871505132 0.000895700240787556 0.000899311018389721 0.000902375122628205 0.000904845447241544 0.000906681328631279 0.000907850213166416 0.000908329563840759 0.000908109050989933 0.000907193076522224 0.000905603684261186 0.000903383908988014 0.000900601611207127 0.00089735383000701 0.000893771657592756 0.00089002558950131 0.000886331226050125 0.000882955084806047 0.000880220124709046 0.000878510381343335 0.000878273886723758 0.000880022838678849 0.000884329871480604 0.00089181936963076 0.000903153175941572 0.000919010837747502 0.000940065646857982 0.000966958910245376 0.00100027573696193 0.00104052574285276 0.00108813128550697 0.00114342434579906 0.00120665147356477 0.0012779848715049
0.00245339158436312 0.00235010791059575 0.00224972844530986 0.00215224418248725 0.00205765010388858 0.00196594530025291 0.00187713310858037 0.00179122126243208 0.00170822204996928 0.00162815247140632 0.00155103438343817 0.00147689461276315 0.00140576501379738 0.00133768243685821 0.00127268856241193 0.00121082954465319 0.00115215539442956 0.00109671901885722 0.00104457482552849 0.000995776797054423 0.000950375952388581 0.000908417141619848 0.000869935177212021 0.000834950390921621 0.000803463819632584 0.000775452352984203 0.000750864296701699 0.00072961588362901 0.000711589263326292 0.000696632396138544 0.000684561070193349 0.000675162984126188 0.000668203555184235 0.000663432889207024 0.000660593235786711 0.000659426264299978 0.000659679614186948 0.000661112352161257 0.000663499161353478 0.000666633254387018 0.000670328123108427 0.000674418307782178 0.000678759394976705 0.000683227448251423 0.00068771805167307 0.000692145113469072 0.000696439542972522 0.000700547882692762 0.00070443095088724 0.000708062528950436 0.000711428111958085 0.000714523729102936 0.000717354832698739 0.000719935249150428 0.000722286182119875 0.00072443525655454 0.00072641559189891 0.000728264893406856 0.00073002455182201 0.000731738743670446 0.000733453526893406 0.000735215929458504 0.000737073031811111 0.000739071047436224 0.000741254409226292 0.000743664872596232 0.000746340649129658 0.000749315586763188 0.000752618413892331 0.00075627206515185 0.000760293105913702 0.000764691270715971 0.000769469128037522 0.000774621880246468 0.000780137303478298 0.00078599582799139 0.000792170755556677 0.000798628607001961 0.000805329590427238 0.000812228179005936 0.000819273786797113 0.000826411531602004 0.00083358307552368 0.000840727536407705 0.000847782466590032 0.000854684899173663 0.000861372466283059 0.000867784598225849 0.000873863817152424 0.000879557143561949 0.000884817638723343 0.000889606110695254 0.00089389301591812 0.000897660591991742 0.000900905259730345 0.000903640333087451 0.000905899072774039 0.000907738111560942 0.000909241263834255 0.000910523705562374 0.000911736469402787 0.000913071138731485 0.000914764539979628 0.000917103123312321 0.000920426591231838 0.000925130196520363 0.00093166501256178 0.000940535424654066 0.000952293158211315 0.000967527406412272 0.000986851076890172 0.00101088381449233 0.00104023315922431 0.00107547577273819 0.00111714090287592 0.00116569802044774
0.00266641517788982 0.00247600848172088 0.00229836218915546 0.00213320848731959 0.00198028897634947 0.00183935056309186 0.0017101395275629 0.0015923934394537 0.00148583076390195 0.00139013831639062 0.00130495723016576 0.00122986875200871 0.00116438185417603 0.00110792510775885 0.00105984522227765 0.00101941391762804 0.000985843397556166 0.000958308989834181 0.000935976060014952 0.000918027587389041 0.000903689001884189 0.00089224783457338 0.000883067016025146 0.000875591845201004 0.000869351485208035 0.000863956254987878 0.00085909205072867 0.00085451307559186 0.000850033802281151 0.000845520825606526 0.000840885028627872 0.000836074304210073 0.000831066944349039 0.000825865724577362 0.000820492659833521 0.000814984381597425 0.000809388075952916 0.000803757922424365 0.000798151979707595 0.000792629473684266 0.000787248453348443 0.000782063790022249 0.000777125503498889 0.000772477404925432 0.000768156049874549 0.000764189996133828 0.000760599359292113 0.000757395655671431 0.000754581917107774 0.000752153056150586 0.000750096454327024 0.000748392740820081 0.000747016724909121 0.000745938443176944 0.00074512428204003 0.00074453813747074 0.000744142576691446 0.00074389997068042 0.000743773571164425 0.000743728510836237 0.000743732710519378 0.000743757681541994 0.000743779215418426 0.000743777956033248 0.000743739851820125 0.00074365648695036 0.000743525291422141 0.000743349630402503 0.000743138773150959 0.000742907741934764 0.000742677041298501 0.000742472268398208 0.00074232360587363 0.000742265200119804 0.000742334429952264 0.000742571073560141 0.00074301638546956 0.000743712099620252 0.00074469937974004 0.000746017743357058 0.000747703990912958 0.000749791175915047 0.000752307655358711 0.000755276261693654 0.000758713637612714 0.000762629773135251 0.000767027780922672 0.000771903940584008 0.000777248036710313 0.00078304400899109 0.000789270926846169 0.000795904296016514 0.000802917701033911 0.000810284785795332 0.000817981574013094 0.000825989132236528 0.000834296579136957 0.000842904444855138 0.000851828381856547 0.00086110322206165 0.000870787361307678 0.000880967430035637 0.000891763174134714 0.000903332422321955 0.000915875953293704 0.000929642000583666 0.000944930050676837 0.000962093512773219 0.000981540785675435 0.00100373424394143 0.00102918673950153 0.00105845538795708 0.00109213268455599 0.00113083534718075 0.00117519165207646 0.00122582832704708
0.00239967662816396 0.00223090962212584 0.0020757609530851 0.00193387864751161 0.00180488928056577 0.00168838624795654 0.00158391694294339 0.00149097000545694 0.0014089643402341 0.00133724196200523 0.00127506670992867 0.00122163032438991 0.00117606630092235 0.00113747055407396 0.00110492663530798 0.00107753245810051 0.00105442541529568 0.00103480337995052 0.00101794009187948 0.00100319450657914 0.000990014552773093 0.000977936283367204 0.000966579617008663 0.000955641835230255 0.000944889825499993 0.000934151830369845 0.000923309235466855 0.000912288734977769 0.000901055063200138 0.000889604373547695 0.0008779582754898 0.00086615849712991 0.000854262118907758 0.000842337316011001 0.000830459548786695 0.000818708148318087 0.000807163255815617 0.000795903087817644 0.00078500151281922 0.000774525937645782 0.000764535512503909 0.00075507967112728 0.000746197025978631 0.000737914637571889 0.000730247671540805 0.000723199447565342 0.0007167618716951 0.000710916229344436 0.000705634302010007 0.000700879758180777 0.000696609759457717 0.00069277671734369 0.000689330134963844 0.00068621847076779 0.000683390967303485 0.000680799396385506 0.00067839968121399 0.000676153365179137 0.000674028905191912 0.000672002773904558 0.000670060359699482 0.000668196655828801 0.000666416730590875 0.000664735969575435 0.000663180079052193 0.000661784837399985 0.000660595579791028 0.00065966640101496 0.000659059063407841 0.000658841601989407 0.000659086628146554 0.000659869346408303 0.000661265316271841 0.000663348011334072 0.00066618624932766 0.000669841586734497 0.000674365787075417 0.000679798479706557 0.000686165124047559 0.000693475381114452 0.000701721971299937 0.000710880066796945 0.000720907233161243 0.00073174390164413 0.000743314326462652 0.000755527962146256 0.000768281187413634 0.000781459303089717 0.000794938741482287 0.000808589441110882 0.000822277361341511 0.000835867134140457 0.000849224873703292 0.000862221187496586 0.000874734454321228 0.000886654456293803 0.00089788647177585 0.000908355955062934 0.00091801394539288 0.000926843359608275 0.000934866325462366 0.000942152698639579 0.000948829863700347 0.000955093829706268 0.000961221472669131 0.000967583519437426 0.000974657488102406 0.000983039289015126 0.00099345158639873 0.00100674644134752 0.00102389943605183 0.00104599275286445 0.00107418589104447 0.00110967497040913 0.00115364452721375 0.00120721840258924
0.00214188612385736 0.00206639191069727 0.00199343981138722 0.00192300714811248 0.00185507388898413 0.00178962242699782 0.00172663732185732 0.00166610499944462 0.00160801340364143 0.00155235159541563 0.00149910929468487 0.00144827636157214 0.00139984221539092 0.0013537951921421 0.00131012184454091 0.00126880619262677 0.00122982893776376 0.00119316665811391 0.00115879100912222 0.00112666795770936 0.00109675708311734 0.00106901098001751 0.00104337479990576 0.0010197859644412 0.000998174078949645 0.000978461065885276 0.00096056152711 0.00094438333130069 0.000929828409820423 0.000916793732318017 0.000905172423406249 0.000894854974991081 0.000885730505741089 0.000877688019862859 0.000870617621392792 0.000864411646881279 0.000858965687682739 0.00085417948209433 0.000849957666419633 0.000846210381987177 0.000842853741772309 0.00083981016533597 0.000837008594285436 0.000834384602505544 0.000831880416216674 0.000829444858753458 0.000827033234077116 0.000824607161683621 0.000822134373942687 0.000819588485166768 0.000816948739975744 0.000814199746882542 0.000811331201521407 0.000808337602611407 0.000805217962598994 0.000801975513964993 0.000798617411402479 0.000795154429474511 0.000791600654930569 0.000787973172597889 0.000784291743666658 0.000780578475245045 0.000776857480284055 0.00077315452735876 0.000769496680333732 0.000765911928640157 0.000762428809736788 0.000759076026295026 0.000755882061720373 0.000752874798756093 0.000750081147064473 0.000747526686787874 0.000745235336098395 0.000743229051577039 0.000741527570865213 0.00074014820734307 0.000739105706576922 0.000738412173918312 0.000738077081942297 0.000738107365407615 0.000738507610168729 0.000739280341043097 0.000740426412109982 0.000741945501393386 0.0007438367104005 0.000746099267632372 0.000748733333921906 0.00075174090630337 0.000755126815949828 0.000758899814453749 0.000763073741180307 0.000767668762392598 0.00077271267014135 0.000778242225278424 0.000784304524237633 0.000790958363298115 0.000798275566912006 0.00080634223857326 0.000815259884020233 0.000825146348195544 0.000836136500408094 0.000848382598167501 0.000862054260975667 0.000877337992842343 0.000894436208004779 0.000913565739019993 0.000934955839542025 0.000958845733392307 0.00098548180293629 0.00101511454769446 0.00104799547248948 0.00108437407783883 0.0011244951204438 0.00116859628831118 0.00121690639639425 0.00126964416051639
0.00166241548955411 0.00160602032052044 0.00155190911024515 0.00150004192095258 0.00145038150226819 0.00140289305496447 0.00135754395557519 0.00131430343969239 0.00127314224257421 0.00123403219684559 0.00119694578860479 0.00116185567517466 0.00112873417004001 0.00109755270313155 0.00106828126743425 0.00104088786573624 0.00101533797395674 0.000991594039612784 0.000969615035299754 0.000949356087276947 0.000930768198135624 0.000913798079959367 0.000898388110387742 0.000884476418759929 0.000871997103404655 0.000860880574653019 0.000851054011851248 0.000842441917108336 0.000834966744215697 0.000828549578459307 0.000823110842060024 0.000818571000677284 0.000814851248577552 0.000811874153356766 0.000809564245108638 0.00080784853923363 0.000806656986315948 0.000805922846366019 0.000805582988033204 0.000805578116027289 0.000805852931922733 0.000806356234789593 0.000807040968776707 0.000807864224967101 0.000808787204641227 0.000809775150623788 0.000810797252750203 0.000811826532745159 0.000812839713023293 0.000813817073144516 0.000814742296920554 0.000815602312492735 0.000816387127099728 0.000817089657733618 0.000817705558441825 0.000818233044674636 0.000818672714794406 0.000819027368655023 0.000819301823016642 0.000819502723485765 0.000819638352651738 0.000819718434131499 0.000819753932324798 0.000819756847823006 0.000819740008601317 0.000819716857348909 0.000819701235554303 0.000819707165251958 0.000819748629648196 0.000819839354167162 0.000819992589781335 0.000820220900807801 0.000820535959645071 0.000820948351186223 0.000821467389862645 0.000822100952437015 0.00082285532976571 0.000823735100791963 0.000824743032001179 0.000825880005483251 0.000827144978596661 0.000828534978052039 0.000830045131005317 0.000831668735537603 0.000833397372683134 0.000835221061977456 0.000837128462381081 0.000839107120360993 0.000841143766935443 0.000843224665604176 0.000845336013284222 0.00084746439667452 0.000849597306833537 0.00085172371517955 0.000853834714556247 0.000855924229394109 0.000857989799274889 0.000860033440293226 0.0008620625883235 0.000864091127569894 0.00086614050631487 0.000868240939431985 0.00087043269362209 0.000872767446247653 0.000875309701666339 0.000878138239896676 0.000881347561033642 0.000885049275167092 0.000889373371995625 0.000894469287845829 0.000900506672031623 0.000907675742013792 0.000916187110943257 0.000926270976044239 0.000938175575846324 0.000952164861699921
0.00262364794747456 0.0024358283336201 0.00226247669351924 0.00210321927477634 0.00195766937861053 0.00182541711223674 0.00170601748865215 0.00159897758227131 0.0015037439819118 0.00141969230319187 0.00134612085057843 0.00128225044667318 0.00122723182761892 0.00118016086449692 0.00114010046135302 0.00110610671195418 0.00107725616892071 0.00105267109281814 0.00103154022844399 0.00101313371161576 0.000996811795995595 0.000982027944895621 0.000968327344116862 0.000955342074742108 0.000942784127795353 0.000930437250431105 0.000918148372356915 0.000905819128111744 0.000893397794442126 0.000880871811630525 0.000868260951226224 0.000855611123118851 0.000842988774120616 0.000830475810671809 0.000818164974060538 0.000806155603119261 0.00079454973350801 0.000783448501776351 0.000772948844292705 0.000763140503496004 0.000754103374440035 0.000745905240660526 0.000738599957551506 0.000732226141678781 0.000726806414850589 0.00072234723258759 0.000718839299914046 0.000716258546377762 0.000714567601097628 0.000713717681595074 0.000713650790710428 0.000714302105994636 0.000715602446119068 0.000717480707707747 0.000719866181497233 0.000722690675890778 0.000725890396255389 0.000729407547168282 0.000733191641073683 0.000737200509322662 0.000741401020411331 0.000745769515690179 0.000750291975480269 0.000754963929282949 0.000759790123423542 0.000764783958766313 0.000769966710807638 0.000775366544772821 0.000781017340166635 0.000786957342032527 0.000793227660641112 0.000799870646702832 0.000806928175320597 0.000814439878070388 0.000822441368179915 0.000830962507828198 0.000840025768653325 0.000849644735928013 0.000859822803296215 0.000870552098810616 0.000881812674336579 0.000893571980321921 0.000905784637386337 0.000918392506003275 0.000931325047037166 0.000944499959871751 0.000957824081423873 0.000971194529491067 0.000984500076964624 0.000997622749584153 0.00101043964901491 0.00102282501432156 0.00103465254863087 0.00104579805355749 0.00105614243188327 0.00106557513919286 0.0010739981874271 0.00108133082802445 0.00108751506840426 0.00109252220157453 0.00109636055138654 0.00109908464880926 0.00110080604701335 0.00110170593623434 0.00110204960720381 0.00110220259329421 0.00110264795056784 0.00110400355862572 0.00110703752325131 0.00111267878196914 0.00112201905712462 0.00113630178549082 0.00115689420557971 0.00118524102884279 0.00122280221088423 0.001270982403666
0.00199307036557045 0.0018972551071262 0.00180512678116413 0.00171671416959665 0.00163205143348438 0.00155117798178718 0.00147413814058237 0.00140098054784013 0.00133175718389519 0.00126652193518749 0.00120532858264783 0.00114822811200565 0.00109526526857751 0.00104647433159961 0.00100187416908522 0.000961462754463868 0.000925211472136552 0.000893059688415005 0.000864910181407263 0.000840626065253417 0.000820029773893383 0.000802904473978551 0.000788997978995946 0.000778028897093832 0.000769694442988867 0.000763679150876908 0.000759663677959928 0.000757332980509868 0.000756383334042787 0.000756527898339059 0.000757500744192397 0.000759059427664615 0.000760986306145657 0.000763088842144007 0.000765199148197778 0.000767173004985208 0.000768888548388857 0.000770244780168853 0.000771160017529822 0.000771570362636438 0.000771428245287553 0.000770701070410124 0.000769369986011408 0.000767428775700188 0.000764882871802232 0.000761748479526171 0.000758051798802991 0.000753828327726986 0.00074912222951605 0.000743985743274311 0.000738478617393034 0.000732667543084422 0.000726625564339036 0.0007204314396608 0.000714168930506856 0.000707925991787206 0.000701793841489495 0.00069586588998829 0.000690236515352992 0.000684999679380784 0.000680247390315949 0.000676068032074613 0.000672544595577883 0.000669752864217259 0.000667759620715599 0.000666620954465416 0.000666380754593485 0.000667069472656774 0.000668703229112276 0.000671283319853746 0.000674796154922578 0.000679213633892893 0.000684493934968049 0.00069058267103533 0.000697414348597136 0.000704914056214548 0.000712999308093619 0.000721581974731646 0.000730570244317374 0.000739870573699921 0.000749389604129475 0.000759036032919846 0.000768722446522405 0.000778367132517693 0.000787895897499231 0.000797243924732639 0.000806357709932507 0.000815197115612833 0.000823737584134215 0.000831972546442781 0.000839916056863538 0.000847605673040963 0.000855105582627675 0.000862509952632606 0.000869946441291694 0.000877579763928824 0.00088561514258197 0.000894301395386914 0.000903933340980592 0.000914853116395417 0.000927449952282758 0.000942157942199384 0.000959451412212261 0.000979837667905082 0.00100384717568754 0.00103202160083267 0.00106490051425832 0.00110300790054528 0.00114683975243251 0.00119685395603597 0.00125346335583881 0.00131703241182123 0.00138787734408402 0.00146626922634272 0.00155243922146121 0.00164658507166575
[truncated: 794,435 more chars]
