# Supplementary material for: Generalized functional varying-index coefficient model for dynamic synergistic gene-environment interactions with binary longitudinal traits
Source: PLoS One. 2025 Jan 27;20(1):e0318103. doi: 10.1371/journal.pone.0318103 (PMC11771918; doi:10.1371/journal.pone.0318103)
Supplement: S1 Data — (ZIP) [file pone.0318103.s001.zip › Code_and_Data/Fig_Ex_With_Intermediate_Data/m1SE.txt]

0.00159251597478687 0.00152626254095416 0.00146261832715012 0.00140158166672464 0.00134315371266345 0.00128733808870069 0.00123414042977836 0.00118356779073146 0.00113562790217792 0.0010903282547258 0.0010476749975923 0.00100767164638644 0.000970317607806624 0.00093560654660523 0.000903524641909846 0.000874048804371092 0.000847144949900816 0.00082276644606633 0.000800852858877322 0.000781329126261824 0.000764105266871884 0.000749076698493578 0.000736125192166887 0.000725120432380609 0.000715922098839942 0.000708382340047238 0.000702348480193965 0.000697665792099633 0.000694180179606561 0.000691740638969001 0.000690201404331145 0.000689423720931205 0.000689277225716466 0.000689640944871909 0.00069040393954927 0.00069146564467145 0.000692735952053071 0.000694135089781484 0.000695593346552287 0.000697050684007477 0.000698456273339756 0.000699767985419987 0.000700951857073778 0.000701981550218383 0.000702837815523451 0.000703507968103953 0.000703985379434311 0.000704268987102438 0.000704362822091091 0.000704275551882242 0.000704020036735472 0.000703612895917523 0.000703074080399265 0.000702426448542502 0.000701695341542373 0.00070090815584573 0.000700093910421295 0.000699282807588999 0.000698505787118593 0.000697794074448882 0.000697178725133355 0.00069669016892839 0.000696357758283925 0.000696209327283475 0.000696270768246848 0.000696565634172378 0.000697114775893603 0.000697936023191012 0.00069904391908026 0.000700449516097746 0.000702160242606722 0.000704179846021986 0.000706508418458127 0.000709142508751658 0.000712075323207546 0.000715297015891616 0.000718795067949229 0.000722554754369204 0.000726559695892583 0.000730792493417205 0.000735235442276782 0.000739871324094366 0.000744684274500361 0.000749660725679086 0.000754790423385679 0.000760067518533707 0.000765491733524267 0.000771069602935104 0.000776815786749849 0.000782754451739884 0.000788920712583692 0.000795362118588921 0.000802140164187556 0.000809331791599859 0.000817030842256578 0.000825349400071052 0.000834418955313407 0.000844391304002225 0.000855439086531162 0.000867755863405746 0.000881555628780126 0.000897071677194043 0.000914554768118994 0.000934270577388124 0.000956496482432364 0.000981517794028256 0.00100962361231128 0.00104110253817681 0.00107623850213292 0.00111530697328909 0.00115857177908844 0.00120628270578931 0.00125867397060052 0.00131596357219609 0.0013783534503604 0.00144603032793548
0.00159251597478687 0.00152626254095416 0.00146261832715012 0.00140158166672464 0.00134315371266345 0.00128733808870069 0.00123414042977836 0.00118356779073146 0.00113562790217792 0.0010903282547258 0.0010476749975923 0.00100767164638644 0.000970317607806624 0.00093560654660523 0.000903524641909846 0.000874048804371092 0.000847144949900816 0.00082276644606633 0.000800852858877322 0.000781329126261824 0.000764105266871884 0.000749076698493578 0.000736125192166887 0.000725120432380609 0.000715922098839942 0.000708382340047238 0.000702348480193965 0.000697665792099633 0.000694180179606561 0.000691740638969001 0.000690201404331145 0.000689423720931205 0.000689277225716466 0.000689640944871909 0.00069040393954927 0.00069146564467145 0.000692735952053071 0.000694135089781484 0.000695593346552287 0.000697050684007477 0.000698456273339756 0.000699767985419987 0.000700951857073778 0.000701981550218383 0.000702837815523451 0.000703507968103953 0.000703985379434311 0.000704268987102438 0.000704362822091091 0.000704275551882242 0.000704020036735472 0.000703612895917523 0.000703074080399265 0.000702426448542502 0.000701695341542373 0.00070090815584573 0.000700093910421295 0.000699282807588999 0.000698505787118593 0.000697794074448882 0.000697178725133355 0.00069669016892839 0.000696357758283925 0.000696209327283475 0.000696270768246848 0.000696565634172378 0.000697114775893603 0.000697936023191012 0.00069904391908026 0.000700449516097746 0.000702160242606722 0.000704179846021986 0.000706508418458127 0.000709142508751658 0.000712075323207546 0.000715297015891616 0.000718795067949229 0.000722554754369204 0.000726559695892583 0.000730792493417205 0.000735235442276782 0.000739871324094366 0.000744684274500361 0.000749660725679086 0.000754790423385679 0.000760067518533707 0.000765491733524267 0.000771069602935104 0.000776815786749849 0.000782754451739884 0.000788920712583692 0.000795362118588921 0.000802140164187556 0.000809331791599859 0.000817030842256578 0.000825349400071052 0.000834418955313407 0.000844391304002225 0.000855439086531162 0.000867755863405746 0.000881555628780126 0.000897071677194043 0.000914554768118994 0.000934270577388124 0.000956496482432364 0.000981517794028256 0.00100962361231128 0.00104110253817681 0.00107623850213292 0.00111530697328909 0.00115857177908844 0.00120628270578931 0.00125867397060052 0.00131596357219609 0.0013783534503604 0.00144603032793548
0.00245643675554753 0.00236650895888416 0.0022789376420515 0.00219374387004062 0.00211095099501933 0.00203058457368321 0.00195267226506108 0.00187724370073909 0.00180433031772906 0.00173396514230299 0.00166618251112287 0.00160101771404893 0.00153850654131935 0.0014786847166648 0.001421587197767 0.00136724732681559 0.00131569581738262 0.00126695957007627 0.00122106031905294 0.00117801312483691 0.0011378247459695 0.00110049194206939 0.00106599978234686 0.00103432005393108 0.00100540988016132 0.000979210666476569 0.000955647487256618 0.000934629008728046 0.000916048010812121 0.000899782527200791 0.000885697573209924 0.000873647381986027 0.000863478028602477 0.000855030294293312 0.000848142612743334 0.000842653947032987 0.000838406466719623 0.000835247924923703 0.000833033669817064 0.000831628258693737 0.00083090667218827 0.000830755149067486 0.00083107167767588 0.000831766188982129 0.000832760499360169 0.000833988050145859 0.000835393487048432 0.000836932116897807 0.000838569272953836 0.0008402796137946 0.000842046375105651 0.000843860588779231 0.00084572027972451 0.000847629647720562 0.000849598239466474 0.000851640114630302 0.000853773009065528 0.00085601749834686 0.000858396165251829 0.000860932775661919 0.00086365146844723 0.000866575966108178 0.000869728814125235 0.000873130658008062 0.000876799567817475 0.000880750420355808 0.00088499434922585 0.000889538272498392 0.000894384506821895 0.000899530475494194 0.000904968516381143 0.00091068579373324 0.000916664316052099 0.000922881060339222 0.000929308201477464 0.000935913444251704 0.00094266045474036 0.000949509387540416 0.000956417505582667 0.000963339890137606 0.000970230239977599 0.000977041760502651 0.000983728145877712 0.000990244659788817 0.000996549323208473 0.00100260422044872 0.00100837693764351 0.00101384215045251 0.00101898337998079 0.00102379493732413 0.00102828407730231 0.00103247338019613 0.00103640337575585 0.00104013541525151 0.00104375478344572 0.00104737402133903 0.00105113640055877 0.00105521944966701 0.0010598383805772 0.00106524920050381 0.00107175122519337 0.00107968864085479 0.00108945070920471 0.00110147019241859 0.00111621961660017 0.00113420511640669 0.00115595782188331 0.00118202305181897 0.00121294792595767 0.00124926833109537 0.00129149638786401 0.0013401095929168 0.00139554262545933 0.0014581824392182 0.00152836679718362 0.00160638595722298
0.00227750464076368 0.00217897228018241 0.00208363785844239 0.00199153626619547 0.00190270642811432 0.00181719127707014 0.00173503763720333 0.0016562959794201 0.00158102000435838 0.00150926599910928 0.00144109190600003 0.00137655603622234 0.00131571536048278 0.00125862331641016 0.00120532709201694 0.00115586437989738 0.00111025965073222 0.00106852006693017 0.00103063124300263 0.000996553147388627 0.000966216513380066 0.000939520163038342 0.000916329627475554 0.000896477358390875 0.000879764673711905 0.000865965387175133 0.00085483087433535 0.000846096166248481 0.000839486568582908 0.000834724291637668 0.000831534638548325 0.000829651412024017 0.000828821334895546 0.000828807409666891 0.000829391248557147 0.000830374479598258 0.000831579376062634 0.000832848871082018 0.000834046114318166 0.000835053710489438 0.000835772756674642 0.000836121771078715 0.000836035583157385 0.000835464235116945 0.000834371928353174 0.000832736035299991 0.000830546187040161 0.000827803439367507 0.000824519514251887 0.000820716109350265 0.000816424264920606 0.000811683774899053 0.000806542626760251 0.000801056452939058 0.000795287974984781 0.000789306420263497 0.000783186890022221 0.000777009657172612 0.000770859372511557 0.000764824159618597 0.000758994581728909 0.000753462468863037 0.000748319600681157 0.000743656250045414 0.000739559603957025 0.000736112091821786 0.000733389664919298 0.000731460084058222 0.000730381282989347 0.00073019988139504 0.000730949921656858 0.000732651897189288 0.000735312126944379 0.000738922511795978 0.000743460685969233 0.000748890553166966 0.000755163175436026 0.000762217965583517 0.000769984122810125 0.000778382246851764 0.000787326068000939 0.000796724237801997 0.000806482136433938 0.000816503666086647 0.000826693013517742 0.000836956378203304 0.000847203674316011 0.000857350224720823 0.00086731847317129 0.000877039746940439 0.000886456106373965 0.000895522320334887 0.000904208007193181 0.000912499979528282 0.000920404826494902 0.000927951759802091 0.000935195736038641 0.00094222084775199 0.000949143945977291 0.000956118415399711 0.000963337968070547 0.000971040251861296 0.000979509987811477 0.000989081262991689 0.00100013852610795 0.00101311578358744 0.00102849350347607 0.00104679283493301 0.00106856696651481 0.00109438977866275 0.00112484235974553 0.00116049837326634 0.00120190957906667 0.00124959291938062 0.00130402042330054 0.00136561278037485
0.00218857520784674 0.00210822606431017 0.00203008434643938 0.00195413324748996 0.0018803595008358 0.00180875334560893 0.00173930848713406 0.00167202204873908 0.0016068945104238 0.00154392962854972 0.00148313432916071 0.00142451856575998 0.00136809513038148 0.00131387940467538 0.00126188903560612 0.00121214351844985 0.00116466366838972 0.00111947096157659 0.00107658672761321 0.00103603117869829 0.000997822266853638 0.000961974370402778 0.000928496824579899 0.000897392328742652 0.000868655283307592 0.000842270131412675 0.000818209800578133 0.000796434354574087 0.000776889971293547 0.00075950835524209 0.000744206671492267 0.000730888052363531 0.000719442682354955 0.000709749417176173 0.00070167784658165 0.000695090675187621 0.00068984627552761 0.000685801265126748 0.000682812972904194 0.000680741685731083 0.000679452598151068 0.000678817421779995 0.000678715641424379 0.000679035429706175 0.000679674249741697 0.000680539186266107 0.000681547050453268 0.000682624303893419 0.000683706844191224 0.000684739689704545 0.000685676595092838 0.000686479623321223 0.000687118694061503 0.000687571123323596 0.00068782116475971 0.000687859559437471 0.000687683097927848 0.00068729419623272 0.000686700485295527 0.000685914412517043 0.000684952852766447 0.000683836725764221 0.000682590616395104 0.000681242394444107 0.000679822830423872 0.000678365204562013 0.000676904906654578 0.000675479025348306 0.000674125926503081 0.000672884821579205 0.000671795328484224 0.000670897028938728 0.000670229028142199 0.000669829524232006 0.000669735396655804 0.00066998182398011 0.000670601942747782 0.000671626559628296 0.000673083929219307 0.000674999609371796 0.000677396404819438 0.000680294408222546 0.000683711145576109 0.00068766183039216 0.000692159728303797 0.000697216630923259 0.00070284343504536 0.000709050820771323 0.000715850019895227 0.000723253663983271 0.000731276699957823 0.000739937359614568 0.000749258168223071 0.00075926697612961 0.00076999799591424 0.000781492826157124 0.000793801441136984 0.000806983123945248 0.000821107318591861 0.000836254375007168 0.000852516159670832 0.000869996504328487 0.000888811466327178 0.000909089376911509 0.000930970658756626 0.000954607401192 0.000980162691004982 0.00100780970794472 0.0010377306064498 0.00107011521759788 0.0011051596166486 0.00114306461050785 0.00118403420487541 0.00122827411194821 0.00127599035610661 0.00132738802730154
0.00211479600846552 0.00202509001387189 0.00193861729104263 0.00185538589497223 0.00177540567723546 0.00169868795004814 0.00162524505119355 0.0015550897888299 0.00148823474407909 0.00142469140959294 0.00136446914473967 0.00130757393350521 0.00125400694054697 0.00120376287481464 0.00115682818911573 0.00111317916758835 0.00107277997982257 0.00103558080760183 0.00100151617383272 0.000970503618143029 0.000942442864688878 0.000917215610921277 0.000894686030002308 0.000874702026486616 0.000857097220973106 0.000841693573888339 0.000828304501665827 0.000816738299240286 0.000806801666383543 0.000798303142755576 0.000791056284037368 0.000784882452530875 0.000779613142407364 0.000775091805262372 0.000771175180557562 0.000767734164972082 0.000764654273878369 0.000761835757921489 0.000759193439781178 0.000756656332734804 0.000754167095640519 0.000751681370127428 0.000749167036397646 0.000746603414997927 0.000743980433748099 0.000741297772010705 0.000738563988759993 0.00073579563648176 0.000733016359756806 0.000730255975403695 0.000727549530212628 0.000724936332546644 0.000722458955353492 0.000720162210364829 0.000718092096344125 0.000716294728041697 0.000714815256797777 0.000713696798217567 0.000712979386662698 0.000712698980048371 0.000712886541192848 0.000713567223345582 0.000714759687236868 0.000716475574928392 0.000718719161943795 0.000721487203917345 0.000724768987745661 0.000728546590577249 0.000732795343558717 0.0007374844916994 0.000742578037021595 0.000748035749656989 0.00075381433087188 0.000759868713077496 0.000766153484458469 0.000772624429574012 0.000779240181673547 0.000785963987037 0.000792765585856214 0.00079962321746638 0.000806525759551342 0.000813475010594706 0.000820488121624412 0.000827600176299431 0.000834866906654104 0.000842367514285647 0.000850207542506784 0.000858521713400135 0.000867476605062078 0.00087727300031993 0.00088814769282223 0.000900374496574969 0.000914264180989402 0.000930163058412833 0.000948449998658403 0.000969531745825194 0.000993836568545271 0.00102180647349521 0.00105388842445429 0.00109052519255171 0.00113214657101805 0.00117916168460378 0.00123195300033543 0.00129087242484557 0.00135623960262997 0.00142834226786211 0.00150743829981222 0.00159375901622114 0.00168751321240745 0.00178889149868701 0.00189807057741744 0.00201521720631649 0.00214049169562976 0.00227405087069665 0.00241605049361129 0.00256664717851515
0.0021533935564591 0.00206663891041033 0.00198257985508722 0.00190119348537422 0.00182246133989283 0.0017463693718649 0.00167290790455198 0.00160207156357483 0.00153385917609877 0.0014682736241302 0.00140532163602665 0.00134501349686345 0.00128736265470999 0.00123238519647878 0.00118009916434175 0.00113052368252078 0.00108367786556842 0.0010395794843095 0.000998243375784128 0.000959679600072122 0.000923891370543316 0.000890872814597911 0.000860606657468544 0.000833061958238427 0.000808192058888145 0.000785932926470447 0.000766202068003252 0.000748898172096251 0.000733901579794907 0.000721075614542626 0.00071026871803173 0.000701317259011995 0.000694048819758534 0.00068828573000836 0.000683848614622004 0.000680559746176146 0.000678246039166337 0.000676741578138404 0.00067588962793266 0.000675544122790945 0.000675570668062623 0.000675847112435234 0.000676263761043513 0.000676723302809564 0.000677140521686438 0.000677441853704738 0.000677564841977111 0.000677457531619038 0.000677077836895648 0.000676392904340732 0.000675378488353521 0.000674018349872238 0.00067230368404813 0.000670232579235804 0.000667809506896061 0.000665044839996311 0.000661954396053622 0.000658558999956466 0.000654884061053096 0.000650959158621023 0.000646817629720192 0.00064249615355033 0.000638034326803562 0.000633474225138541 0.000628859946849365 0.000624237136085089 0.000619652484646439 0.000615153213451827 0.000610786537237209 0.000606599118877653 0.000602636522844014 0.00059894268055064 0.000595559383578107 0.000592525823685377 0.000589878200926063 0.000587649422767893 0.000585868917644734 0.000584562585681952 0.00058375290733086 0.000583459227379007 0.000583698227415111 0.000584484594575221 0.000585831888579696 0.00058775360301502 0.000590264410747213 0.000593381577448725 0.000597126521431617 0.000601526492249837 0.000606616334505661 0.000612440296772118 0.000619053838237224 0.000626525377512312 0.000634937919344161 0.000644390486346649 0.000654999275659903 0.000666898456405676 0.00068024052521375 0.000695196146384586 0.000711953422370578 0.000730716570273109 0.000751704020080263 0.000775145997307546 0.000801281701077417 0.000830356231264261 0.000862617447579059 0.00089831295332441 0.000937687384172153 0.000980980149013849 0.00102842372122891 0.00108024252265585 0.00113665238817242 0.00119786055342606 0.00126406607679525 0.00133546059054366 0.00141222927393177 0.00149455194972679
0.00160675370098425 0.00154746779334246 0.00149059350832144 0.00143607492520383 0.00138386098708935 0.00133390526940965 0.00128616569801689 0.00124060421165363 0.00119718636374815 0.00115588085899544 0.00111665902121218 0.00107949419062625 0.00104436105120253 0.00101123489190296 0.000980090809952942 0.000950902869156268 0.00092364323185128 0.00089828128885391 0.000874782817144699 0.000853109199445908 0.000833216742446953 0.000815056130556829 0.000798572049146287 0.000783703005061958 0.000770381362942526 0.000758533604206236 0.000748080802586639 0.000738939297125715 0.000731021532000646 0.000724237023696965 0.000718493410695543 0.000713697539351622 0.000709756541829308 0.000706578867182595 0.0007040752340353 0.000702159481781388 0.000700749305844179 0.000699766870513244 0.000699139299677415 0.000698799051097658 0.000698684183643549 0.000698738529238784 0.000698911782328857 0.000699159519743461 0.000699443163142726 0.000699729895045068 0.000699992537945925 0.000700209404408838 0.000700364124366782 0.000700445454295057 0.000700447071465315 0.000700367355193228 0.00070020915586843 0.000699979551617427 0.000699689591695118 0.000699354025141747 0.000698991012871183 0.000698621821194869 0.000698270494827165 0.000697963507682435 0.000697729390267085 0.000697598333190041 0.000697601767268032 0.00069777192186005 0.000698141364421656 0.00069874252574899 0.000699607216948953 0.000700766145714784 0.000702248440930275 0.000704081195848467 0.000706289040998128 0.000708893758455674 0.000711913949131758 0.000715364764192321 0.000719257710711519 0.000723600540136292 0.000728397226280952 0.000733648037440553 0.000739349705008051 0.000745495688839365 0.000752076537672102 0.00075908034132606 0.000766493270224242 0.000774300197070985 0.000782485395236072 0.000791033308526696 0.000799929387437857 0.000809160987580692 0.000818718326606999 0.000828595496474382 0.000838791528125791 0.000849311505440254 0.000860167724517146 0.000871380892780567 0.000882981359947022 0.000895010369459852 0.000907521314493951 0.000920580977077391 0.000934270722398383 0.000948687613186942 0.000963945401652535 0.000980175349496118 0.000997526820889728 0.0010161675902273 0.0010362838071281 0.00105807956699813 0.00108177604740514 0.00110761018918155 0.00113583292617669 0.00116670699751541 0.00120050440846571 0.00123750363691035 0.00127798670786731 0.00132223627440379 0.001370532846856 0.00142315230220134
0.00155961376861427 0.00149557344673969 0.00143446425845035 0.00137630250872819 0.00132110559533506 0.00126889082276888 0.00121967398682991 0.00117346772273961 0.00113027962588027 0.00109011017619361 0.00105295052454918 0.00101878023011523 0.000987565068507305 0.000959255056298298 0.00093378285244144 0.000911062695550439 0.000890990013819781 0.000873441801011935 0.000858277791109681 0.000845342393908489 0.000834467284789303 0.000825474485267453 0.000818179735350594 0.000812395948498947 0.000807936554184378 0.000804618566476493 0.000802265262016038 0.000800708399023526 0.000799789953796058 0.000799363387898013 0.000799294485826289 0.000799461819256888 0.000799756901364228 0.000800084095154412 0.000800360335410038 0.000800514716642177 0.000800487990917805 0.000800232010686074 0.000799709143470396 0.000798891677919348 0.000797761234380752 0.000796308187891882 0.000794531107186797 0.000792436209892782 0.000790036831390838 0.000787352902732937 0.000784410431443757 0.000781240977917505 0.000777881119415626 0.000774371893364693 0.000770758211770871 0.000767088239138564 0.000763412727368574 0.000759784302761926 0.000756256702524076 0.000752883961056918 0.000749719549830167 0.000746815478633396 0.000744221370374482 0.000741983526035036 0.000740144000645587 0.000738739714876409 0.000737801629362903 0.000737354010187408 0.000737413813620224 0.000737990216133057 0.000739084311913352 0.000740688994899092 0.00074278903615903 0.000745361360852887 0.000748375522662166 0.000751794368100326 0.000755574879017594 0.000759669179258089 0.000764025690967965 0.000768590427461483 0.000773308412622878 0.000778125221227037 0.00078298863989625 0.000787850454200023 0.000792668373196018 0.000797408107952113 0.000802045624723106 0.000806569595793939 0.000810984070643023 0.000815311385904713 0.000819595323098818 0.000823904506391953 0.000828336006539163 0.000833019079297406 0.000838118915060644 0.000843840210601795 0.000850430295704417 0.000858181463870052 0.000867432080687812 0.000878565997402992 0.000892009809389934 0.000908227600481848 0.0009277130267524 0.000950978916534907 0.00097854495914601 0.00101092444376888 0.00104861128686885 0.00109206865461765 0.00114172030006889 0.00119794532547795 0.00126107655227335 0.00133140217122286 0.00140916996974736 0.00149459325083097 0.00158785756227749 0.00168912749402503 0.00179855300670599 0.00191627496719288 0.00204242974802598 0.00217715288067797
0.00240813967241561 0.00221665349107291 0.00203957464479126 0.00187662763327904 0.00172755270351076 0.00159209744595844 0.00147000392001531 0.00136099051272785 0.00126472842223502 0.00118081396727417 0.00110873982176164 0.00104787032746692 0.000997427341541673 0.00095649253125615 0.000924029053767291 0.000898920802871168 0.00088002273256679 0.000866213232360207 0.000856440059231634 0.000849754249988303 0.000845330138378823 0.000842472632497332 0.000840614604922803 0.000839307691044439 0.000838209424757289 0.000837068928089091 0.000835712630027541 0.000834030876265374 0.000831965849205146 0.000829500931072544 0.000826651476140452 0.000823456873875193 0.000819973753147129 0.000816270176906955 0.000812420692422892 0.000808502125067097 0.000804590028136801 0.000800755723821399 0.000797063889276044 0.000793570655743411 0.000790322197370863 0.000787353789918591 0.000784689318521084 0.000782341208963339 0.000780310749861994 0.000778588765050677 0.000777156587711695 0.000775987281630111 0.000775047051134662 0.000774296780317713 0.000773693644036127 0.000773192737621566 0.000772748678526075 0.00077231714064335 0.000771856289946457 0.000771328097678768 0.000770699514108433 0.000769943491470703 0.000769039848856514 0.000767975974570755 0.000766747362828974 0.000765357981853695 0.000763820469702025 0.000762156152774124 0.000760394880326565 0.000758574666939648 0.000756741133982853 0.000754946741367762 0.000753249802732979 0.000751713281036077 0.000750403367621466 0.000749387856796576 0.000748734338977243 0.000748508248741578 0.000748770818531044 0.000749577002746917 0.000750973449522307 0.000752996606204362 0.000755671048368464 0.000759008119888801 0.000763004962731728 0.000767644000799201 0.000772892923533456 0.000778705194949968 0.000785021094814795 0.000791769283190969 0.000798868870456891 0.000806231972307969 0.000813766734486015 0.000821380824061966 0.000828985401447944 0.000836499609175372 0.000843855636021239 0.000851004437046547 0.000857922206827603 0.000864617709425802 0.000871140557961213 0.000877590497771262 0.000884127665757976 0.000890983657599533 0.000898473013803473 0.000907004421819383 0.000917090527799803 0.000929354799247478 0.000944533482270644 0.000963470534360531 0.0009871037242143 0.00101644108673165 0.00105252863900024 0.00109641239669816 0.00114909960545927 0.00121152490269735 0.00128452634004775 0.00136883398674659 0.00146507102252886 0.00157376484270875
0.00183032464195024 0.00176539872693307 0.00170264864216686 0.00164205940236662 0.00158361954914082 0.00152732089546359 0.00147315822723198 0.00142112895463848 0.00137123270566618 0.00132347085395033 0.001277845973715 0.00123436121567919 0.00119301959994065 0.00115382322508304 0.00111677239726322 0.00108186468887285 0.00104909394343507 0.00101844925138117 0.000989913929689996 0.000963464546229177 0.000939070035955478 0.000916690959733598 0.000896278956309334 0.000877776433102885 0.000861116531680447 0.000846223389425827 0.000833012701235067 0.000821392565810084 0.000811264582521119 0.000802525149029763 0.000795066898702226 0.000788780211368436 0.000783554731410849 0.000779280832877972 0.000775850981073533 0.000773160952289182 0.000771110886420029 0.000769606159726344 0.000768558075952679 0.000767884382773933 0.000767509626881856 0.000767365365040725 0.000767390250413681 0.000767530013791986 0.000767737358473988 0.000767971785838735 0.000768199366485993 0.000768392469439474 0.000768529459536489 0.00076859437089019 0.000768576562300632 0.000768470358751606 0.000768274681685642 0.000767992669600379 0.000767631289647855 0.000767200940332288 0.000766715045071956 0.000766189636304511 0.000765642929953119 0.000765094890413417 0.00076456678675357 0.000764080741510613 0.000763659274293955 0.000763324843330069 0.000763099389063058 0.000763003884912629 0.000763057901230996 0.000763279189337956 0.000763683293190056 0.000764283196711462 0.000765089015035226 0.000766107737857923 0.000767343032790305 0.000768795116010098 0.000770460696735241 0.000772333001095936 0.000774401879972199 0.000776654004362465 0.000779073150963789 0.000781640579938671 0.00078433550641853 0.000787135667168411 0.000790017984077274 0.000792959326708615 0.000795937377028656 0.000798931600572017 0.000801924329558868 0.000804901964744508 0.00080785630381222 0.000810786004680656 0.000813698191808024 0.000816610212009746 0.000819551542875642 0.000822565850893424 0.000825713187039865 0.000829072293987965 0.000832742980361336 0.000836848493014718 0.00084153778807978 0.000846987566481011 0.0008534039024291 0.000861023258913507 0.000870112660031534 0.000880968786221551 0.000893915786498303 0.000909301671696516 0.000927493269099203 0.000948869876127606 0.000973815929944008 0.00100271317873479 0.00103593295991519 0.00107382922552677 0.00111673288787552 0.00116494789680665 0.00121874923716977 0.00127838279927995
0.00265080056195192 0.00254267356139117 0.00243722959637544 0.00233449700560525 0.00223450760196118 0.00213729693365625 0.00204290457031084 0.00195137440946659 0.00186275499573511 0.00177709984014678 0.00169446772094923 0.00161492293868792 0.00153853548747459 0.00146538109060218 0.00139554103205543 0.00132910169648412 0.00126615371026395 0.0012067905582075 0.00115110653912387 0.00109919392595568 0.00105113922210943 0.00100701846537279 0.00096689163321627 0.000930796350395568 0.000898741280902296 0.000870699772846226 0.000846604470133791 0.000826343653054459 0.00080975997507815 0.000796652012398041 0.000786778672200887 0.00077986609706449 0.000775616357527401 0.000773717025739908 0.000773850704860382 0.000775703730491925 0.000778973501564488 0.000783374166859155 0.000788640631286121 0.000794531019999563 0.000800827840554758 0.000807338123030141 0.000813892812775232 0.00082034565834262 0.000826571793035952 0.000832466162557344 0.00083794190940091 0.000842928789618929 0.000847371670005796 0.000851229133044574 0.000854472202064813 0.000857083188762644 0.000859054658405043 0.000860388503734305 0.000861095116040754 0.000861192640516617 0.000860706302419322 0.000859667790466763 0.000858114684069314 0.000856089911359742 0.00085364122546357 0.000850820686940319 0.000847684140970577 0.000844290678691568 0.000840702073102687 0.000836982181269035 0.000833196306228373 0.000829410514120939 0.000825690904670493 0.00082210283625607 0.00081871011040682 0.000815574124520681 0.000812753005787493 0.000810300743448122 0.000808266340330579 0.000806693007725749 0.000805617429751074 0.000805069124077896 0.000805069925063741 0.000805633612849189 0.000806765707950527 0.000808463445582215 0.000810715937801435 0.000813504525143057 0.000816803313271423 0.000820579884888553 0.000824796173141702 0.000829409480359132 0.00083437362523991 0.000839640202542651 0.000845159941675665 0.00085088415402869 0.000856766263031014 0.000862763415336263 0.000868838175787731 0.000874960312480265 0.000881108680866409 0.000887273217010257 0.000893457049233062 0.000899678733959624 0.000905974614833275 0.000912401293359944 0.000919038183613719 0.000925990102135205 0.000933389816649361 0.00094140044381398 0.00095021754828252 0.000960070756112754 0.000971224660460782 0.000983978774850754 0.000998666289677414 0.00101565142248705 0.00103532523160588 0.00105809988923047 0.00108440157697643 0.00111466235328716
0.00142311141819011 0.00137011791800427 0.00131939841972838 0.00127093582117368 0.00122471657085499 0.00118073017611012 0.00113896861211534 0.00109942562268782 0.0010620959066821 0.00102697418841174 0.000994054177096063 0.000963327428906412 0.000934782135557316 0.000908401874967273 0.000884164371279229 0.000862040322027475 0.000841992357705279 0.000823974201607297 0.000807930094080207 0.000793794534416449 0.000781492375833647 0.000770939285780415 0.000762042557782402 0.000754702235460273 0.000748812487543787 0.000744263157396574 0.000740941403345781 0.000738733347205999 0.000737525656746259 0.000737207001510013 0.000737669337977857 0.00073880899724076 0.000740527564238907 0.000742732550934152 0.000745337875889423 0.000748264169529285 0.000751438928153624 0.000754796541096057 0.000758278214871931 0.000761831816341759 0.00076541165434193 0.000768978216313333 0.000772497873492941 0.000775942565421006 0.00077928947198325 0.000782520679008134 0.000785622841597551 0.000788586847870396 0.000791407484620555 0.000794083105499371 0.000796615301692083 0.000799008574636403 0.000801270010095491 0.000803408952824364 0.000805436681130131 0.000807366080808209 0.000809211318212926 0.000810987512586142 0.000812710408191406 0.000814396047284871 0.00081606044546153 0.0008177192714377 0.000819387533854613 0.000821079278185758 0.000822807297279271 0.000824582859455231 0.000826415458385285 0.000828312589195554 0.000830279555349654 0.000832319310879265 0.000834432342447596 0.000836616595561877 0.000838867449022691 0.000841177741430769 0.000843537853303001 0.000845935848106377 0.000848357675355909 0.000850787438845397 0.000853207733156793 0.000855600051821228 0.000857945270917247 0.000860224212494125 0.000862418292992954 0.000864510262785468 0.000866485044023982 0.000868330675113705 0.000870039371202906 0.000871608710952892 0.000873042960334147 0.000874354543957195 0.000875565673151732 0.000876710137089386 0.000877835258094115 0.000879004004067609 0.000880297238759392 0.000881816073470624 0.000883684260804641 0.000886050541808021 0.000889090822645551 0.000893010017556643 0.000898043355226499 0.000904456912538866 0.000912547122774267 0.000922639016834008 0.000935083008605746 0.000950250138074727 0.000968525838626483 0.000990302484638984 0.00101597117263454 0.00104591335204893 0.00108049300628863 0.00112005005987854 0.0011648955480853 0.00121530885737933 0.00127153707844707 0.0013337962658604
0.0020783316498992 0.00200182488733707 0.00192725348069501 0.00185462902806042 0.00178396571272722 0.00171528025850468 0.00164859187861602 0.00158392221293317 0.00152129524679584 0.00146073720289397 0.00140227639565318 0.00134594303528959 0.0012917689662789 0.00123978732257391 0.00119003207976822 0.00114253748292902 0.00109733732855246 0.00105446408072609 0.00101394780593882 0.000975814918928682 0.000940086744255902 0.000906777915333965 0.000875894654168642 0.00084743299976327 0.000821377078501806 0.000797697531995179 0.000776350232131138 0.000757275414589757 0.000740397347216321 0.00072562461721815 0.000712851073476627 0.000701957403244376 0.000692813264670655 0.000685279847229823 0.000679212698946943 0.000674464646656834 0.000670888643526537 0.000668340403051138 0.000666680714605482 0.000665777375604259 0.000665506713426059 0.000665754702285003 0.000666417704022465 0.000667402876967288 0.000668628304474687 0.000670022896090476 0.000671526111291202 0.000673087550088427 0.000674666447820508 0.000676231104193166 0.000677758269740416 0.000679232506754942 0.000680645536569145 0.000681995580907043 0.000683286701838914 0.000684528142576873 0.000685733669849743 0.000686920917793753 0.000688110733085926 0.00068932652134763 0.000690593595568053 0.000691938528331033 0.000693388510880005 0.000694970723487721 0.000696711723065607 0.000698636855337197 0.000700769700126483 0.000703131559258419 0.000705740997154425 0.000708613444370363 0.000711760874023039 0.000715191560300087 0.000718909927085166 0.00072291649323637 0.000727207919348842 0.000731777159047972 0.000736613716136884 0.000741704007397651 0.000747031829641386 0.000752578928793725 0.000758325668431661 0.000764251795265493 0.000770337299521184 0.000776563368957164 0.000782913436195729 0.000789374320015395 0.00079593746203495 0.000802600260571842 0.00080936750313119 0.000816252897636297 0.000823280699809907 0.000830487429659402 0.000837923663391524 0.000845655877910661 0.000853768313032517 0.000862364801573956 0.000871570499850475 0.000881533431632782 0.000892425738943228 0.00090444451577944 0.000917812089684319 0.000932775615523591 0.000949605860871821 0.000968595097160461 0.000990054067285001 0.00101430807685218 0.00104169234581102 0.00107254684783757 0.00110721094074222 0.00114601813641432 0.00118929136139845 0.00123733901527794 0.00129045204967816 0.00134890218077353 0.00141294123249175 0.0014828015053555
0.00276262775249986 0.0025596333220357 0.00237062958769685 0.00219528510447097 0.00203327718899849 0.00188428723077611 0.00174799406073071 0.00162406508231573 0.00151214507369623 0.00141184294657635 0.00132271731304817 0.00124426241137006 0.00117589661286016 0.00111695610798047 0.00106669615534596 0.00102430130521088 0.000988904398735232 0.000959612341539528 0.000935535261678905 0.000915815158937542 0.000899650633265412 0.000886315459059642 0.000875170171294946 0.000865667024977344 0.000857349455666495 0.000849847485949978 0.000842870498203187 0.000836198572570198 0.000829673294689125 0.000823188651092737 0.000816682391787849 0.000810128061367507 0.000803527778297374 0.000796905766358861 0.000790302600884824 0.000783770114933043 0.000777366908528814 0.000771154411296291 0.000765193460434847 0.000759541368780799 0.000754249469083789 0.00074936112892656 0.000744910234818098 0.000740920143467634 0.000737403093275938 0.000734360060423578 0.000731781032904727 0.000729645663951522 0.000727924255222679 0.00072657901127894 0.000725565501332547 0.000724834262507811 0.000724332480931267 0.000724005692273986 0.000723799451134773 0.000723660927854453 0.000723540400910634 0.000723392622221562 0.000723178040617745 0.000722863875218338 0.000722425035025924 0.000721844883850971 0.000721115850745897 0.000720239885686684 0.000719228758606538 0.000718104197293896 0.000716897856622037 0.000715651108429164 0.000714414638607167 0.000713247836169332 0.000712217958927161 0.000711399062390002 0.000710870683473016 0.00071071627889935 0.000711021430076226 0.000711871841533369 0.000713351177990093 0.000715538804218319 0.000718507510227314 0.000722321319100286 0.000727033483971669 0.000732684781449074 0.000739302200637123 0.000746898109738501 0.000755469957824736 0.000765000540699434 0.000775458830757013 0.000786801344843855 0.000798974004810707 0.000811914433993507 0.000825554630593005 0.000839823963521728 0.000854652447878764 0.000869974271283619 0.000885731557882332 0.000901878370594942 0.000918384962425373 0.00093524229143665 0.000952466810520398 0.000970105529539612 0.000988241321421077 0.00100699840465523 0.00102654787941408 0.00104711312399162 0.00106897477502072 0.00109247492514888 0.00111802008872683 0.00114608242961118 0.00117719873968392 0.00121196673166996 0.00125103838456752 0.00129511036049632 0.00134491187135588 0.00140119075595311 0.00146469884939702 0.0015361779000247
0.001489912578076 0.00144055870600687 0.00139350314237316 0.00134869311508529 0.00130607735005908 0.00126560568620466 0.00122722867073791 0.00119089714075178 0.00115656179854931 0.00112417278978991 0.00109367929492289 0.00106502914554167 0.00103816847804505 0.00101304143719532 0.000989589941696401 0.000967753522699563 0.000947469244158161 0.00092867171125024 0.000911293169798209 0.000895263695942413 0.000880511471527304 0.000866963137021671 0.00085454421059748 0.000843179559477002 0.000832793907996585 0.000823312366114896 0.000814660962306587 0.000806767165838131 0.000799560385162763 0.00079297243139635 0.000786937938329522 0.00078139473298847 0.000776284153199441 0.000771551310803071 0.000767145301012772 0.00076301935986823 0.000759130972789943 0.000755441937916692 0.000751918388241111 0.000748530776608968 0.000745253827467488 0.000742066458902127 0.000738951678039334 0.000735896452367182 0.000732891558977042 0.000729931413193459 0.000727013877566197 0.000724140051771246 0.000721314043629017 0.000718542721212099 0.000715835445900081 0.000713203786254096 0.000710661212737108 0.000708222773608631 0.000705904752766367 0.000703724310895636 0.000701699112003283 0.000699846938234071 0.000698185296770164 0.000696731023550095 0.000695499889472239 0.000694506215611798 0.000693762504718209 0.000693279096825632 0.0006930638571425 0.000693121904462849 0.000693455388133502 0.000694063321123896 0.000694941476017053 0.000696082349795276 0.000697475202244486 0.000699106171683558 0.000700958470687486 0.000703012663555694 0.000705247026613128 0.00070763799204688 0.000710160675958447 0.00071278949163895 0.000715498849769474 0.000718263948253383 0.000721061655646389 0.000723871493550898 0.000726676724757365 0.00072946555514676 0.000732232458195528 0.000734979631017844 0.00073771858984091 0.000740471910130881 0.00074327511161178 0.000746178680397243 0.000749250208503617 0.000752576614256347 0.000756266384862271 0.00076045175435675 0.000765290696950374 0.000770968579536123 0.000777699281975971 0.000785725566623444 0.000795318468819055 0.000806775499073505 0.000820417506009386 0.000836584153055492 0.000855628108452787 0.000877908221275456 0.000903782126126922 0.000933598847520244 0.000967692025153457 0.00100637433175992 0.00104993350958338 0.00109863023934556 0.00115269782388578 0.00121234346585162 0.00127775078021909 0.00134908312178183 0.00142648731820775 0.00151009746045586
0.00178167054665195 0.00169688058744509 0.0016153592348192 0.00153712124159654 0.00146218600329366 0.00139057739480723 0.00132232345239507 0.00125745584604722 0.00119600907698916 0.00113801932648031 0.00108352287796293 0.00103255403880113 0.000985142505171183 0.000941310149366662 0.000901067267173747 0.000864408405204793 0.000831307989340984 0.00080171608241956 0.00077555468955625 0.0007527150744663 0.000733056522862269 0.000716406874971817 0.000702564956281596 0.00069130479704064 0.000682381298106194 0.000675536826300656 0.000670508142953793 0.000667033093204997 0.000664856591806563 0.000663735597276381 0.000663442931011767 0.000663769940661827 0.000664528110772976 0.000665549784810102 0.00066668818661503 0.00066781692606153 0.00066882915351925 0.000669636499500572 0.000670167905788444 0.00067036842625876 0.00067019805143325 0.000669630591122566 0.000668652634153865 0.000667262592536386 0.000665469828777965 0.000663293858717817 0.00066076361757366 0.000657916773428912 0.000654799069761012 0.000651463676632299 0.000647970528740716 0.000644385627719889 0.00064078028603357 0.000637230290796456 0.00063381496820263 0.00063061613330486 0.000627716915992975 0.00062520046234793 0.000623148521055607 0.000621639936861773 0.000620749086322546 0.000620544304109366 0.000621086359261225 0.000622427048298002 0.000624607974421109 0.000627659578047108 0.000631600473414451 0.000636437129725587 0.00064216391500604 0.000648763499021404 0.00065620759090698 0.000664457970115324 0.00067346775759555 0.000683182868638677 0.000693543589372833 0.000704486224517976 0.000715944773279477 0.000727852601542365 0.000740144090345586 0.000752756251749923 0.000765630312825359 0.000778713276095655 0.000791959470153894 0.000805332107296515 0.000818804865967972 0.000832363514601411 0.000846007590141271 0.000859752139019296 0.000873629520517865 0.000887691262053996 0.000902009942768063 0.000916681065813142 0.000931824861080983 0.000947587939372759 0.000964144697535689 0.000981698353975989 0.00100048147840818 0.00102075587285082 0.0010428116674248 0.00106696551905771 0.00109355784684714 0.00112294910489344 0.00115551517780566 0.00119164207672532 0.00123172020108667 0.0012761384976569 0.00132527887940101 0.00137951125350084 0.00143918945023883 0.00150464825132499 0.00157620160386991 0.00165414199362063 0.00173874085558845 0.00183024983333817 0.00192890266432101 0.00203491746532328
0.00285911995375086 0.00266355575733629 0.00248111640770768 0.00231145859986706 0.00215424018218259 0.00200911600949112 0.00187573273946188 0.00175372257962138 0.00164269614464624 0.00154223479647491 0.00145188309753745 0.00137114226701748 0.00129946571958022 0.00123625779643716 0.00118087659363067 0.00113264132914367 0.00109084403173544 0.00105476462820964 0.00102368794008722 0.000996920830243167 0.000973807823772427 0.000953743910241346 0.000936183781839064 0.000920647320682025 0.000906721601308065 0.000894059964616655 0.00088237884685091 0.000871453046504537 0.000861110030397702 0.000851223760794686 0.000841708399956733 0.000832512136038703 0.000823611283508852 0.000815004744299292 0.000806708870660119 0.000798752743491843 0.000791173866497987 0.000784014272789143 0.000777317042932294 0.000771123238722244 0.000765469262559315 0.000760384656137031 0.000755890352702022 0.000751997393642803 0.00074870611244261 0.000746005777822158 0.00074387467429794 0.000742280584181452 0.000741181621825141 0.000740527360460526 0.000740260185239694 0.000740316803788745 0.000740629847609612 0.000741129503403145 0.000741745121968011 0.000742406762532821 0.000743046641147672 0.00074360046212159 0.000744008620729407 0.000744217273030853 0.000744179274523866 0.000743854993324371 0.000743213005884701 0.000742230684005642 0.000740894681334905 0.000739201325892038 0.000737156922552784 0.000734777966174776 0.000732091262035544 0.000729133946022065 0.000725953392310177 0.000722606991761699 0.000719161779862992 0.000715693889616127 0.000712287802581355 0.000709035371381124 0.000706034590018337 0.00070338809530675 0.000701201394532325 0.000699580831040508 0.000698631321210115 0.000698453921310266 0.000699143309451222 0.00070078529244613 0.000703454466649193 0.000707212170943191 0.000712104866826935 0.000718163063760916 0.000725400877716255 0.000733816272460967 0.000743391990327051 0.000754097138957445 0.000765889368020572 0.000778717548360145 0.000792524857715408 0.000807252179944942 0.000822841736854024 0.000839240889089785 0.000856406061184609 0.000874306762403549 0.000892929686493488 0.000912282877807865 0.00093239994700038 0.000953344305935393 0.000975213368280365 0.000998142629785752 0.00102230950264527 0.00104793673312944 0.00107529518801583 0.00110470575783903 0.00113654010585936 0.00117122000019794 0.00120921501377389 0.00125103846996756 0.00129724164927001 0.0013484064431861
0.002034989693585 0.00195781894463972 0.0018830506149413 0.0018106952907279 0.00174076482959958 0.0016732721423451 0.00160823092977938 0.00154565536551992 0.00148555971499814 0.00142795788076303 0.0013728628645017 0.00132028613743335 0.00127023691311831 0.00122272132055751 0.00117774148099268 0.00113529449919901 0.00109537138923983 0.00105795596528726 0.00102302373948877 0.000990540879843687 0.0009604632901295 0.000932735879324914 0.000907292087984417 0.00088405373228543 0.0008629312124407 0.000843824111398196 0.000826622184017374 0.000811206709059468 0.00079745214982081 0.000785228047499545 0.000774401057127529 0.00076483703060001 0.000756403055013829 0.000748969365863816 0.000742411071392724 0.000736609643875804 0.000731454153300247 0.000726842236716128 0.000722680811132529 0.000718886548567863 0.000715386138704263 0.000712116367938526 0.000709024044113349 0.000706065794585942 0.000703207762252178 0.000700425220309193 0.000697702122398594 0.000695030600691819 0.000692410420722086 0.000689848398504132 0.000687357782828091 0.000684957603637671 0.00068267198614856 0.000680529429856866 0.000678562051839084 0.00067680479474618 0.000675294601603718 0.000674069561880333 0.000673168036146711 0.000672627769844076 0.000672485009986487 0.000672773641729043 0.000673524364321594 0.000674763927765476 0.000676514452197708 0.000678792851444077 0.000681610380246447 0.000684972321447344 0.000688877825126025 0.00069331990667853 0.000698285605550606 0.000703756301249589 0.000709708178810967 0.000716112832445977 0.000722937993874958 0.000730148370958862 0.000737706582617825 0.000745574177518472 0.00075371272635678 0.000762084980465923 0.000770656092615703 0.000779394898918882 0.000788275263431006 0.000797277489034337 0.000806389799253796 0.000815609895505677 0.000824946592610002 0.000834421531913869 0.000844070965702133 0.000853947598392977 0.000864122459014541 0.000874686765461199 0.000885753724128722 0.000897460189264516 0.000909968085915171 0.000923465480783589 0.000938167169719567 0.000954314643039337 0.000972175295225206 0.000992040768477557 0.00101422436354744 0.00103905751681515 0.00106688542596156 0.00109806199876055 0.00113294438685524 0.00117188743267908 0.00121523838815216 0.00126333224929904 0.00131648799123753 0.00137500589261812 0.00143916602445012 0.00150922786526023 0.00158543091029873 0.00166799607857192 0.00175712769156156 0.0018530157984844
0.0018552898812322 0.00177783356288377 0.00170338782461548 0.00163195644229959 0.00156354535231119 0.0014981622031888 0.00143581577973465 0.00137651527781353 0.00132026940918647 0.00126708531921174 0.00121696730699109 0.00116991534831534 0.00112592343711059 0.00108497778102556 0.00104705491052931 0.00101211978648769 0.000980124015494182 0.000951004300992803 0.000924681266671856 0.000901058782415386 0.000880023899680319 0.000861447462810001 0.00084518540930194 0.000831080712442929 0.000818965862948774 0.000808665741135356 0.000800000704333117 0.000792789708677675 0.000786853298908095 0.000782016329846666 0.00077811032237467 0.000774975398266966 0.000772461776612197 0.000770430845985999 0.000768755849316203 0.0007673222324136 0.000766027713522477 0.00076478213164005 0.000763507127575022 0.000762135705404633 0.000760611714478313 0.000758889284369426 0.000756932237827005 0.000754713500189037 0.000752214518044347 0.000749424695191897 0.000746340850087863 0.000742966695885063 0.000739312341743676 0.000735393812210513 0.000731232580035711 0.000726855106737642 0.000722292384497006 0.000717579472524553 0.000712755020906572 0.000707860775104251 0.00070294105479883 0.000698042201687987 0.000693211992186127 0.000688499012819686 0.000683951998443668 0.000679619136238901 0.000675547341710692 0.000671781516483529 0.000668363801384335 0.000665332841881224 0.000662723086087835 0.000660564137938439 0.000658880189470151 0.000657689556175606 0.000657004337960975 0.000656830225381771 0.000657166466689724 0.000658006006149537 0.000659335798512573 0.000661137299013139 0.000663387123269586 0.000666057867501145 0.000669119076810288 0.000672538348085926 0.000676282554317556 0.000680319178584499 0.000684617748365722 0.000689151363668634 0.000693898315315687 0.000698843792012132 0.000703981675986924 0.000709316426481438 0.000714865047531526 0.000720659130730762 0.000726746954382025 0.000733195607054433 0.000740093085790927 0.000747550297106983 0.000755702863292811 0.000764712609305646 0.000774768580014562 0.000786087418881997 0.00079891293392659 0.000813514692613534 0.000830185530928561 0.000849237937082004 0.000870999374756757 0.000895806734172625 0.000924000222583477 0.000955917104575959 0.000991885752539881 0.00103222045271638 0.00107721733046062 0.00112715162423457 0.00118227637833892 0.00124282247082994 0.00130899977204848 0.0013809991559936 0.00145899506371376 0.00154314833664444
0.00205431483400624 0.00198115761961926 0.00191057153330832 0.00184253377846693 0.00177702437268569 0.00171402576678654 0.00165352241756136 0.0015955003097914 0.00153994642376437 0.00148684814564443 0.00143619261979608 0.0013879660446129 0.00134215291661946 0.00129873523160377 0.00125769165621731 0.00121899668865332 0.00118261983235076 0.00114852481170082 0.00111666886286207 0.00108700213535636 0.00105946724046701 0.00103399898006355 0.00101052428403927 0.000988962376126746 0.000969225176908908 0.000951217940230672 0.000934840106105856 0.000919986340923406 0.000906547725552107 0.000894413044831103 0.000883470128514836 0.000873607194128347 0.000864714146028739 0.000856683791537293 0.000849412943363545 0.000842803386688524 0.000836762698296585 0.000831204913322489 0.000826051042017582 0.00082122944419059 0.000816676072594283 0.000812334598626179 0.000808156434495729 0.000804100665752655 0.000800133907033296 0.000796230092334026 0.000792370209269058 0.000788541984816019 0.000784739528127621 0.000780962934213687 0.000777217850756527 0.000773515009079319 0.000769869719394667 0.000766301329956679 0.000762832649659069 0.00075948933397955 0.000756299234986772 0.000753291717376677 0.000750496944175472 0.000747945137762774 0.000745665824143955 0.000743687070796106 0.000742034730767884 0.000740731707849837 0.000739797259344622 0.000739246354061899 0.000739089103486248 0.000739330283530298 0.000739968962851436 0.000740998251463881 0.000742405180460881 0.000744170720336283 0.000746269941928326 0.000748672320740648 0.000751342182636733 0.000754239286892316 0.000757319541571257 0.000760535846225868 0.00076383905808945 0.000767179080141346 0.000770506072593205 0.000773771793282 0.000776931076971336 0.000779943468383669 0.000782775028628957 0.000785400339149075 0.000787804730855988 0.00078998676804875 0.000791961015917146 0.000793761115508197 0.000795443178943108 0.000797089497802164 0.000798812525729707 0.000800759048931286 0.000803114392125332 0.000806106421210961 0.000810008999765187 0.000815144443961959 0.000821884419368192 0.00083064866607553 0.000841900969514432 0.00085614195931479 0.000873898647453406 0.000895711097821988 0.000922117177233924 0.000953636835135387 0.000990757631566482 0.00103392315643785 0.00108352554058518 0.00113990256257651 0.00120333910517753 0.00127407211387476 0.0013522978820133 0.00143818044895978 0.00153186007878835 0.00163346108020379
0.00121049078421694 0.00115997373449803 0.00111579462212014 0.00107736769010566 0.00104408859692613 0.00101534789244395 0.000990545135429541 0.000969102334772154 0.000950475610011051 0.000934164332830144 0.000919717424965732 0.000906736857346555 0.000894878663933026 0.000883851935267241 0.000873416304756186 0.000863378413878965 0.00085358777195917 0.000843932337791058 0.000834334062144868 0.000824744552234593 0.000815140955987653 0.000805522116019037 0.000795905009134208 0.000786321464701017 0.00077681514194672 0.00076743874002704 0.000758251413826624 0.000749316371488683 0.000740698635537451 0.000732462957207185 0.000724671882366283 0.000717383976367799 0.000710652223354234 0.000704522622098623 0.000699033004492947 0.000694212103617528 0.000690078895511781 0.00068664223234911 0.000683900775130331 0.000681843222211701 0.000680448817219174 0.000679688107600327 0.000679523914588936 0.000679912467776685 0.000680804653427555 0.000682147325283647 0.000683884629554119 0.000685959301379616 0.000688313897417696 0.000690891937410724 0.000693638935796404 0.000696503311986663 0.000699437174392547 0.000702396978393774 0.000705344062196206 0.000708245066927706 0.000711072248622911 0.000713803690080717 0.000716423420229996 0.000718921447783262 0.000721293714822357 0.000723541974687431 0.000725673597295011 0.000727701303888031 0.000729642832377901 0.000731520533910811 0.000733360901183026 0.000735194029390935 0.000737053011570161 0.000738973271506792 0.000740991839308939 0.000743146577137274 0.000745475365363491 0.000748015262426028 0.000750801654696416 0.000753867415526176 0.000757242095062878 0.000760951164203492 0.000765015336890557 0.000769449994868224 0.00077426473774533 0.000779463079037188 0.000785042305787255 0.000790993515696433 0.000797301841879732 0.000803946871638186 0.000810903262383622 0.000818141555521975 0.000825629187700188 0.000833331698630662 0.000841214135596394 0.000849242656637301 0.000857386336994085 0.000865619186315912 0.000873922386845568 0.000882286764667085 0.000890715506401964 0.000899227131240238 0.000907858722017084 0.000916669407383697 0.000925744068538916 0.000935197216612 0.000945176949340254 0.000955868847075112 0.000967499609785745 0.000980340171681434 0.000994707966580131 0.00101096796733582 0.00102953210474511 0.00105085670596243 0.00107543769899662 0.0011038035182624 0.00113650590729484 0.00117410911562515 0.00121717826842262 0.00126626788060897
0.00174567131263758 0.00163211163103568 0.00152683837032904 0.00142960171106071 0.00134014514778857 0.00125820190507197 0.00118349108847544 0.00111571383339763 0.0010545498249227 0.000999654652760164 0.000950658504836145 0.000907166659591182 0.000868762091638568 0.000835010264845245 0.000805465889652466 0.000779681131428115 0.000757214543617954 0.000737639914365359 0.000720554272061245 0.000705584468330999 0.000692391994073422 0.000680675927265072 0.000670174114535398 0.000660662827572548 0.000651955206666035 0.000643898818029006 0.00063637262635898 0.000629283637002115 0.000622563407285795 0.000616164573699219 0.000610057496007338 0.000604227083246554 0.000598669839934299 0.000593391152629556 0.000588402825584343 0.000583720867912471 0.000579363531827064 0.000575349600668169 0.000571696925475177 0.000568421208880648 0.000565535034461876 0.000563047138051448 0.000560961914753521 0.000559279151698095 0.000557993972171697 0.000557096972169181 0.000556574526094667 0.000556409234738738 0.000556580486189766 0.000557065099152706 0.000557838018380647 0.000558873033414016 0.000560143494370135 0.000561623001864277 0.0005632860518944 0.000565108620391272 0.000567068675930001 0.000569146612450431 0.000571325596864994 0.000573591828848066 0.000575934712112963 0.000578346938001601 0.000580824483444258 0.000583366526248011 0.000585975281570172 0.000588655764159385 0.000591415481789346 0.000594264066292885 0.000597212849640426 0.000600274393787336 0.000603461984376687 0.000606789099857166 0.000610268869052627 0.000613913531624696 0.000617733917062702 0.000621738958826189 0.000625935260816289 0.000630326733523717 0.000634914316979344 0.000639695806921037 0.000644665799654058 0.000649815769831666 0.00065513429415304 0.000660607432771071 0.000666219279283386 0.00067195268963518 0.000677790200196698 0.000683715145615973 0.000689712987929756 0.000695772869379602 0.000701889402298072 0.000708064709735359 0.000714310729594618 0.000720651791706683 0.000727127470836479 0.000733795706889278 0.00074073616554479 0.000748053785812323 0.000755882424279881 0.000764388458319134 0.000773774153061982 0.000784280533711432 0.000796189443583408 0.00080982442342284 0.000825550037018825 0.00084376931408582 0.000864919101577607 0.00088946331598024 0.000917884356417853 0.000950673230016874 0.000988319192729692 0.00103129985031625 0.00108007264483207 0.00113506846332975 0.0011966877885783 0.00126529944538898
0.00167693913090653 0.00160710140599105 0.00154313351322033 0.00148462759757188 0.00143117071247235 0.00138234886036263 0.00133775145897163 0.00129697599802594 0.00125963263675718 0.00122534850456846 0.00119377150240343 0.00116457345400344 0.00113745251582668 0.00111213481352922 0.00108837532478635 0.00106595806854123 0.00104469568776398 0.00102442852691963 0.00100502330848086 0.000986371507635989 0.000968387513624356 0.000951006652410223 0.000934183130722372 0.000917887947345516 0.000902106804951988 0.000886838045292286 0.000872090622510245 0.000857882123762815 0.000844236843126908 0.000831183913763824 0.000818755504208261 0.000806985087084796 0.000795905792074321 0.000785548859022213 0.000775942211070316 0.000767109170954318 0.000759067345479195 0.000751827703114053 0.000745393867252278 0.000739761642840691 0.000734918786992136 0.000730845025358319 0.000727512306247536 0.00072488527466544 0.000722921939593284 0.000721574500773534 0.00072079029661432 0.000720512832875172 0.000720682852467419 0.000721239409696627 0.000722120917010228 0.000723266138181984 0.000724615108194525 0.000726109966315091 0.000727695694567868 0.000729320758662659 0.000730937652335557 0.000732503348914998 0.000733979665823929 0.000735333548788536 0.000736537282850934 0.000737568637081494 0.000738410949234808 0.000739053155696243 0.000739489770962087 0.000739720819739242 0.000739751723577856 0.000739593142824369 0.00073926077371802 0.000738775099601523 0.000738161094636226 0.000737447878092855 0.00073666831726553 0.000735858577506768 0.000735057618631891 0.000734306638310436 0.000733648464785254 0.000733126903598956 0.000732786045629733 0.000732669546882707 0.000732819893648497 0.000733277669941241 0.000734080847151941 0.000735264118356708 0.000736858301556891 0.000738889836929498 0.000741380402881798 0.000744346674287754 0.000747800243661391 0.000751747722580082 0.000756191036495441 0.000761127921638363 0.000766552628343015 0.000772456831113408 0.00077883074249676 0.000785664425244195 0.000792949295528023 0.000800679808810148 0.000808855319070464 0.000817482101021702 0.000826575523024993 0.000836162355146393 0.000846283191302439 0.000856994956286578 0.000868373456792209 0.000880515920589961 0.00089354344912729 0.000907603287705801 0.000922870794828047 0.000939550971907981 0.000957879399575549 0.000978122423154406 0.00100057644239577 0.00102556619474202 0.00105344197946341 0.00108457585126367
0.00190641329738329 0.00183471880638102 0.0017653234848911 0.00169822792208117 0.00163343564407774 0.00157095293821077 0.00151078863151663 0.00145295381238332 0.00139746148282631 0.00134432612777635 0.00129356318719784 0.00124518841716515 0.00119921712761059 0.00115566328777165 0.00111453849586194 0.00107585081753964 0.00103960350851883 0.00100579364998005 0.000974410740601266 0.000945435304740564 0.00091883759060996 0.000894576442733352 0.000872598436967063 0.000852837361624207 0.000835214113514209 0.000819637053251789 0.000806002832090098 0.000794197666540864 0.000784099001956982 0.00077557747694529 0.000768499080866081 0.00076272738891169 0.000758125763397037 0.000754559424090461 0.00075189731152837 0.000750013691663185 0.00074878947451217 0.000748113241096476 0.000747881990272218 0.000748001629419842 0.000748387240508333 0.000748963156438025 0.000749662882691252 0.000750428897135759 0.000751212357199896 0.00075197273928139 0.00075267743069439 0.000753301290070095 0.000753826188130189 0.000754240537268045 0.000754538815445717 0.000754721087541161 0.000754792525428766 0.000754762926704579 0.00075464623102685 0.000754460032494021 0.000754225086281341 0.000753964807877339 0.000753704763666173 0.000753472152267204 0.000753295276934795 0.000753203010418296 0.000753224254901419 0.000753387400961965 0.00075371979084026 0.000754247192598715 0.000754993292914094 0.000755979217184869 0.000757223086282471 0.000758739619558837 0.000760539793608416 0.000762630565747432 0.000765014670251266 0.000767690494118981 0.000770652037619752 0.000773888963210144 0.000777386734740655 0.000781126847312855 0.00078508714683087 0.00078924223732683 0.000793563973585307 0.000798022036512713 0.000802584589087835 0.000807219011575863 0.00081189271592828 0.000816574040859746 0.000821233230879166 0.000825843504436058 0.000830382218188673 0.000834832136016114 0.000839182812578248 0.000843432101690563 0.000847587799178544 0.000851669427751058 0.000855710167214819 0.00085975892637058 0.000863882542325416 0.000868168077959423 0.000872725168012457 0.000877688338302861 0.000883219191060818 0.000889508313581632 0.000896776730402234 0.00090527668636822 0.000915291527275733 0.000927134446601438 0.000941145902399842 0.00095768958694069 0.000977146956125424 0.000999910488561009 0.00102637602412678 0.00105693469566266 0.00109196507601906 0.00113182618336341 0.00117685190586752 0.00122734723413501
0.00154429367880556 0.0014819600772837 0.00142223642393059 0.00136510758235146 0.0013105605742672 0.00125858412724451 0.00120916812351906 0.0011623029391448 0.00111797866540362 0.00107618420894417 0.00103690627381771 0.00100012823761884 0.000965828945216939 0.000933981456565202 0.000904551798766132 0.000877497785367618 0.000852767975712238 0.000830300851803414 0.000810024287538641 0.00079185537398073 0.000775700644517822 0.000761456716771131 0.000749011336915597 0.000738244780714588 0.000729031538342888 0.000721242190667252 0.000714745375363796 0.000709409742574311 0.0007051058105017 0.00070170764889211 0.000699094339606656 0.000697151185370651 0.000695770657793846 0.000694853092221343 0.000694307149114581 0.00069405006943046 0.000694007755339448 0.000694114708357316 0.000694313855410792 0.000694556290315271 0.00069480095428629 0.000695014274959063 0.000695169779311316 0.000695247692111557 0.000695234528173695 0.000695122683841649 0.000694910030761634 0.000694599513096517 0.000694198747859486 0.000693719626950024 0.000693177918724446 0.000692592866495742 0.000691986781202362 0.000691384625601953 0.000690813587713756 0.00069030264184272 0.000689882096358315 0.000689583128447242 0.000689437307287469 0.000689476108455696 0.000689730423831523 0.00069023007272429 0.000691003321329559 0.000692076418841205 0.000693473159505132 0.000695214480505958 0.000697318105761836 0.000699798245418896 0.000702665360078833 0.000705925997586732 0.000709582708624312 0.000713634045510112 0.00071807464661541 0.000722895406837548 0.000728083732737135 0.000733623879409535 0.000739497364981944 0.000745683457902188 0.000752159731907034 0.000758902683720462 0.000765888409089335 0.000773093333607075 0.000780494995837555 0.000788072881379814 0.000795809307610906 0.000803690359768681 0.000811706879644035 0.000819855508322514 0.000828139783981232 0.00083657129455771 0.00084517088298874 0.00085396989950108 0.000863011490945562 0.000872351911266519 0.000882061829815428 0.000892227605392802 0.000902952483865483 0.000914357666460647 0.000926583185236692 0.00093978851305099 0.000954152829295221 0.0009698748618352 0.000987172232140623 0.00100628024654933 0.00102745010308583 0.00105094652006879 0.00107704483769827 0.00110602769255453 0.00113818141120167 0.00117379230558828 0.00121314307287054 0.00125650950097338 0.0013041576574412 0.00135634169584623 0.00141330235767626 0.00147526618678483
0.00211100846361608 0.00202300565429721 0.00193784378754069 0.00185552393585326 0.00177605011290217 0.00169942921570725 0.00162567092686324 0.00155478756227458 0.00148679384668347 0.00142170659587508 0.00135954428111066 0.001300326448493 0.00124407296424213 0.0011908030571269 0.00114053413267609 0.0010932803415708 0.00104905089809834 0.00100784816473108 0.00096966554604749 0.000934485268313815 0.000902276157260535 0.000872991561002823 0.000846567590922313 0.000822921863088643 0.000801952909867195 0.000783540392353007 0.000767546180944783 0.000753816291374176 0.000742183579303618 0.000732471022651186 0.000724495369766296 0.000718070911038844 0.000713013142298543 0.000709142124989746 0.000706285401066984 0.00070428037916903 0.0007029761636361 0.000702234843021328 0.000701932286941825 0.000701958519265761 0.000702217743502422 0.000702628095535589 0.000703121192356066 0.000703641535720605 0.000704145818637891 0.000704602171623369 0.000704989375607403 0.000705296059668293 0.000705519894553888 0.000705666787242634 0.000705750077479663 0.000705789734170232 0.000705811547583808 0.000705846312401988 0.000705928996624233 0.000706097892147637 0.000706393744375405 0.000706858860397961 0.000707536198013568 0.000708468440970932 0.000709697069132188 0.000711261435536375 0.000713197865326158 0.000715538793900307 0.000718311963201371 0.000721539695517586 0.000725238263427102 0.000729417372510611 0.000734079770302399 0.000739220990854594 0.000744829239597334 0.000750885418266441 0.000757363284977171 0.000764229740418912 0.000771445227952569 0.000778964233312663 0.000786735868738168 0.000794704526660462 0.000802810589439292 0.000810991183891948 0.000819180972282806 0.000827312974842277 0.000835319422559432 0.00084313264281333 0.000850685984265895 0.000857914791280646 0.000864757441944158 0.00087115646754404 0.000877059775133216 0.0008824219985668 0.000887206007097591 0.000891384604141453 0.000894942451908603 0.000897878259798538 0.000900207275029272 0.000901964111769552 0.000903205948370229 0.000904016108780268 0.000904508020666751 0.000904829505171163 0.000905167297037638 0.000905751614819066 0.000906860496442768 0.000908823487872282 0.000912024132689827 0.000916900582422015 0.000923943572634374 0.000933691045234944 0.000946718904701316 0.000963627816677651 0.000985026577906711 0.00101151330722446 0.00104365634195578 0.00108197704985921 0.00112693661959624 0.00117892826030598
0.00112453425447227 0.0010789784192053 0.00103838048309597 0.00100216190856355 0.00096976551869221 0.000940664954914458 0.00091437261960555 0.000890445679405464 0.000868489958313183 0.000848161775005069 0.000829167945913195 0.000811264273978998 0.000794252878363776 0.000777978707656854 0.000762325535906202 0.000747211683003992 0.000732585640638083 0.000718421729979523 0.000704715871752025 0.000691481514949228 0.000678745747225654 0.000666545596926716 0.000654924532425283 0.000643929167151333 0.000633606186514883 0.000623999523638204 0.000615147822034742 0.000607082232582529 0.000599824596916595 0.000593386067763531 0.000587766207660067 0.000582952591027943 0.000578920912158241 0.000575635575901631 0.00057305072213147 0.000571111612778416 0.000569756294272072 0.000568917440261881 0.000568524279823094 0.000568504524045243 0.00056878621702708 0.000569299453546401 0.000569977922736625 0.000570760253093165 0.000571591147708887 0.000572422309124965 0.000573213160369991 0.000573931372892558 0.000574553213610878 0.000575063722791737 0.000575456732563192 0.000575734733068123 0.000575908590205606 0.000575997115978958 0.000576026490133778 0.000576029530453268 0.000576044809067583 0.000576115613861691 0.000576288757601763 0.000576613243049131 0.000577138799803225 0.000577914317791682 0.000578986212422105 0.000580396766692116 0.000582182504751744 0.000584372658466174 0.000586987792125297 0.000590038649948578 0.000593525285946292 0.000597436526550349 0.000601749804072539 0.000606431385192653 0.000611437005110464 0.000616712906783315 0.00062219727720077 0.000627822070327384 0.000633515209447868 0.000639203170193017 0.000644813958831153 0.000650280517459568 0.000655544607020093 0.000660561238793668 0.000665303742555285 0.000669769571181795 0.000673986941578 0.000678022391728418 0.000681989281394485 0.000686057162524099 0.000690461774762008 0.000695515161702674 0.000701615045202484 0.000709252157716852 0.000719013789961033 0.000731581519186729 0.000747721178208626 0.000768263865826789 0.000794078316148675 0.000826037041734406 0.000864980716945586 0.000911686382828541 0.000966844555344266 0.0010310482283889 0.00110479389368042 0.00118849218825982 0.00128248443607445 0.00138706130711415 0.00150248066942887 0.0016289828801088 0.00176680281349143 0.0019161786571332 0.00207735790602022 0.00225060113335988 0.00243618410991415 0.00263439876292547 0.00284555336147987 0.00306997221543626
0.00205855878509193 0.00197780295867597 0.00189989538590156 0.00182481154208176 0.00175252953132888 0.00168302985705762 0.00161629514577115 0.00155230981596177 0.00149105968351603 0.00143253149497432 0.00137671238055436 0.00132358922023323 0.001273147918645 0.00122537258833037 0.00118024464616264 0.0011377418346506 0.00109783718817831 0.00106049797371763 0.00102568464545139 0.000993349862036412 0.000963437622582773 0.000935882581335328 0.00091060960010292 0.000887533590661992 0.000866559686340019 0.000847583763377792 0.000830493310101017 0.00081516861786881 0.00080148424512841 0.000789310687527467 0.000778516175123348 0.000768968513451221 0.000760536888537719 0.000753093565749215 0.00074651542675586 0.00074068530564802 0.000735493102226772 0.000730836665967917 0.000726622456960789 0.000722765999675416 0.000719192151639982 0.000715835212319374 0.000712638898191356 0.000709556208818819 0.000706549206212226 0.000703588726479012 0.00070065403908632 0.000697732465338249 0.000694818964105781 0.000691915689599627 0.000689031523137801 0.000686181578489208 0.000683386678524174 0.000680672799602155 0.000678070479423291 0.000675614184001056 0.000673341630016949 0.000671293060134814 0.000669510470867983 0.000668036795303329 0.000666915046287005 0.000666187429404215 0.000665894438998903 0.000666073954315548 0.000666760356223499 0.000667983687505842 0.000669768881021472 0.000672135079897678 0.000675095072134338 0.000678654858624733 0.000682813368837708 0.000687562332638394 0.000692886310463509 0.000698762877886799 0.000705162955065466 0.000712051267109582 0.000719386918392652 0.000727124062366308 0.000735212648529755 0.000743599229692355 0.000752227815255285 0.000761040759661907 0.000769979679054009 0.000778986393287968 0.000788003894527173 0.000796977347502766 0.000805855130048979 0.000814589925658186 0.000823139882427861 0.00083146985488379 0.000839552746641793 0.000847370972559985 0.000854918058709691 0.000862200396802934 0.000869239166117527 0.000876072429866281 0.000882757403385231 0.000889372877606505 0.000896021761810184 0.000902833683742493 0.000909967552186457 0.000917613947351106 0.00092599715982276 0.000935376653567683 0.000946047689932582 0.000958340828489471 0.000972620030543287 0.00098927914616603 0.00100873667622989 0.00103142886799581 0.00105780141223622 0.00108830022994205 0.00112336202139902 0.00116340535119956 0.00120882302406801 0.00125997636097522
0.00186123733068969 0.00179064344903627 0.00172206883397232 0.00165550921402365 0.00159096238780923 0.00152842818158631 0.00146790839722219 0.00140940674629242 0.00135292876494902 0.0012984817030028 0.00124607437934377 0.00119571699443522 0.00114742088924969 0.00110119823881104 0.0010570616676752 0.00101502377450467 0.000975096553734134 0.000937290704615573 0.000901614822133752 0.000868074470823789 0.000836671151680319 0.000807401184112963 0.000780254538805855 0.00075521367230316 0.000732252428414788 0.000711335082762157 0.00069241561230166 0.000675437269009288 0.000660332524481008 0.000647023429893119 0.00063542240536065 0.000625433437847457 0.000616953632276876 0.000609875031450403 0.00060408660096927 0.000599476267896447 0.000595932906485742 0.00059334817898408 0.000591618160961251 0.000590644705031337 0.000590336520720566 0.000590609969005168 0.000591389586178688 0.000592608362732375 0.000594207809154428 0.000596137842775488 0.000598356529017493 0.000600829707653567 0.000603530530842372 0.000606438935452898 0.000609541068046518 0.000612828677150356 0.000616298484314904 0.00061995154297296 0.000623792592292928 0.000627829411997515 0.000632072183405227 0.000636532861647718 0.000641224564004927 0.00064616097947111 0.000651355804919939 0.000656822213478953 0.000662572360813229 0.00066861693498077 0.000674964755274161 0.000681622424979225 0.000688594042274576 0.000695880972597006 0.000703481684752555 0.000711391651930604 0.000719603317643095 0.00072810612554364 0.000736886611139705 0.000745928552662395 0.000755213177827372 0.000764719422948808 0.000774424240839672 0.000784302954156821 0.000794329651284447 0.000804477622471592 0.000814719834708186 0.000825029444682466 0.00083538035008096 0.000845747780411966 0.000856108929411192 0.000866443631885535 0.000876735088496247 0.000886970642446377 0.000897142612226404 0.000907249184429665 0.000917295370056052 0.000927294026579063 0.000937266946210631 0.000947246008089796 0.000957274388400678 0.000967407817475729 0.00097771586666119 0.00098828323997945 0.000999211036482821 0.0010106179388361 0.00102264127260866 0.0010354378697939 0.00104918466052277 0.00106407891046489 0.00108033802014015 0.00109819880856372 0.00111791621937179 0.00113976141421012 0.00116401925566071 0.00119098522839668 0.00122096189837083 0.00125425505938207 0.00129116975681498 0.00133200640235803 0.00137705719572823 0.00142660304783433
0.00265835154703619 0.00255436781897055 0.00245359462608376 0.00235601167161669 0.00226160064474144 0.00217034509246802 0.00208223026918472 0.00199724295841215 0.00191537126050543 0.00183660433920172 0.00176093211914778 0.00168834492595396 0.00161883306003932 0.00155238629573278 0.00148899329798979 0.00142864095092032 0.0013713135953649 0.00131699217724409 0.00126565331452319 0.00121726829841793 0.00117180205374469 0.00112921209361437 0.00108944751414804 0.00105244808434364 0.00101814349313718 0.000986452818437624 0.000957284279986486 0.000930535328319145 0.000906093105750321 0.000883835293126925 0.000863631330151828 0.000845343970326604 0.000828831107313165 0.00081394779086464 0.000800548339661251 0.00078848845639001 0.000777627256826977 0.0007678291379357 0.000758965427732614 0.000750915779292204 0.000743569290386901 0.000736825347042311 0.000730594202595073 0.00072479731320464 0.000719367456292876 0.000714248660544714 0.000709395975596225 0.000704775107113355 0.000700361939351036 0.000696141963097621 0.000692109622663991 0.000688267591664998 0.000684625984053911 0.000681201504425323 0.000678016540138146 0.000675098197424035 0.000672477284368287 0.000670187245451765 0.00066826305512458 0.000666740081455906 0.000665652934983777 0.000665034322110787 0.000664913926288528 0.000665317343327985 0.000666265098999814 0.000667771777240382 0.000669845285547865 0.000672486280478434 0.000675687770772586 0.0006794349089656 0.000683704974990437 0.000688467547951715 0.00069368485565451 0.000699312286188887 0.000705299042347831 0.000711588918076662 0.000718121176550443 0.00072483151162695 0.000731653078057782 0.000738517580564856 0.000745356417324262 0.00075210187923888 0.00075868841230926 0.000765053956265921 0.000771141378246279 0.000776900025567324 0.000782287426441977 0.000787271171630064 0.000791831013137557 0.000795961217683028 0.000799673211786088 0.000802998550730431 0.000805992233319768 0.000808736365708775 0.00081134414724413 0.000813964105327094 0.000816784440834288 0.000820037257965711 0.000824002343115003 0.000829010033740851 0.000835442598078262 0.000843733461777959 0.000854363614480797 0.000867854661566857 0.00088475829700224 0.000905642466960694 0.000931075108340934 0.000961606942179682 0.00099775519252627 0.00103999012282175 0.00108872587670276 0.00114431637194029 0.00120705613960839 0.00127718526815497 0.00135489717345516 0.00144034781540451
0.00217434782690268 0.0020781088135742 0.00198497302932763 0.00189496738583801 0.00180812486299222 0.00172448474054598 0.00164409277393649 0.00156700127582872 0.00149326905204118 0.00142296112522532 0.00135614816270816 0.00129290550778328 0.00123331169929739 0.0011774463572084 0.00112538731844027 0.00107720693607368 0.00103296751437872 0.000992715948889278 0.000956477774717315 0.000924250986355816 0.000896000152059514 0.00087165146504838 0.000851089405766817 0.000834155597596128 0.000820650214545378 0.000810335975772782 0.0008029444072984 0.000798183750358936 0.000795747718051479 0.000795324277613384 0.000796603749621999 0.000799285718893551 0.000803084485022266 0.000807732992583595 0.000812985341486088 0.000818618077305304 0.000824430505577727 0.000830244276724549 0.000835902464842411 0.000841268327190234 0.00084622389130115 0.000850668479106582 0.000854517245233106 0.000857699780700842 0.000860158813415846 0.00086184902232946 0.000862735971939786 0.000862795166961878 0.000862011222632404 0.000860377143534386 0.000857893702478039 0.000854568910431265 0.000850417568450883 0.000845460892795397 0.000839726204736021 0.000833246676907845 0.000826061128266506 0.000818213859765477 0.000809754522695851 0.000800738011177941 0.000791224369529458 0.000781278704122554 0.0007709710878649 0.000760376443606751 0.000749574390623406 0.000738649035943297 0.000727688689866677 0.000716785482800045 0.000706034858934649 0.00069553492184197 0.000685385608412317 0.000675687671499473 0.000666541458899606 0.000658045487522582 0.000650294827047447 0.00064337932663307 0.000637381740172564 0.000632375827928329 0.000628424532082874 0.000625578337165061 0.000623873930015365 0.000623333265484126 0.000623963122870383 0.000625755205942531 0.000628686800304836 0.000632721961402715 0.000637813170487867 0.000643903369243147 0.000650928269375681 0.000658818831789903 0.000667503819251888 0.000676912343562905 0.000686976349430666 0.000697632998935577 0.000708826939884575 0.000720512456650594 0.000732655512281595 0.000745235695547055 0.000758248086399325 0.00077170504848696 0.000785637948539295 0.00080009879018388 0.000815161734877208 0.000830924465939297 0.000847509334420064 0.000865064209366149 0.000883762942121151 0.000903805347389179 0.000925416605863806 0.000948846007245788 0.000974364980488576 0.00100226440056271 0.0010328512157572 0.00106644450146152 0.0011033711074958 0.00114396111676122
0.00297502932164857 0.0026994426601202 0.00244556285437607 0.00221301556993789 0.0020014812137618 0.00181068611531717 0.00164038230387899 0.00149031050661108 0.00136014145130905 0.00124939420437822 0.00115733875641732 0.00108290275302714 0.00102461357835123 0.000980606990616988 0.000948715381297073 0.000926618647683751 0.000912016797723072 0.000902780549569557 0.00089705272636725 0.000893295381335147 0.000890293096981119 0.000887128376048893 0.000883143475686173 0.000877898715153668 0.00087113302096368 0.000862729347415594 0.000852685692089052 0.000841091409175482 0.000828108070718421 0.000813953982416954 0.000798891466394507 0.000783216089597417 0.000767247101766525 0.000751318439001718 0.000735769753343838 0.000720937060974124 0.000707142779843315 0.000694685163753979 0.000683827429087674 0.000674787179591449 0.000667727000634872 0.000662747233256486 0.000659881875402208 0.000659098264393122 0.000660300715726563 0.000663337743972574 0.000668012016832616 0.000674091911067107 0.000681323496263471 0.000689441938225382 0.00069818160582744 0.000707284490087048 0.000716506829407006 0.000725624042632148 0.000734434194551175 0.00074276026991114 0.00075045153261405 0.000757384217005471 0.000763461754318831 0.000768614689737209 0.000772800400582575 0.000776002685864137 0.000778231262702827 0.00077952117514352 0.000779932094340926 0.000779547465374383 0.000778473434254582 0.000776837469263162 0.000774786574859242 0.000772484986031912 0.000770111229991111 0.000767854454715595 0.000765909954598655 0.00076447387721071 0.000763737171637499 0.000763878936258179 0.000765059430975003 0.000767413120190001 0.000771042186291533 0.000776010979282026 0.000782341830831577 0.000790012560830676 0.000798955854714546 0.000809060518171642 0.000820174456145915 0.000832109104116569 0.000844644980624054 0.000857538033328272 0.000870526510460274 0.00088333818562738 0.000895697883383267 0.000907335379358249 0.00091799387537699 0.000927439375232001 0.000935471410879658 0.000941935696435312 0.000946739416465162 0.000949869975271979 0.000951418114976695 0.000951606280901857 0.000950822843227463 0.000949662044772168 0.000948968002048112 0.000949878342910304 0.000953858907216649 0.000962715895308103 0.000978568070920985 0.00100376336480763 0.0010407362733199 0.00109182512599965 0.0011590919763723 0.00124419556511141 0.00134834963419344 0.0014723646503248 0.00161674293752269 0.00178178954273813
0.0019297858780464 0.00185344001823297 0.0017799231540861 0.00170925097958006 0.00164144059433004 0.00157651001071791 0.00151447754166693 0.00145536105192801 0.00139917705769655 0.00134593966350647 0.00129565933223426 0.00124834149417879 0.00120398501479587 0.00116258055754154 0.00112410889753897 0.00108853926173818 0.00105582778934064 0.001025916219303 0.000998730916284553 0.000974182339527228 0.00095216503925001 0.000932558232672655 0.000915226969667062 0.00090002385137984 0.000886791220408578 0.000875363704661602 0.000865570973872663 0.000857240560398521 0.000850200604067879 0.000844282401659651 0.000839322670661133 0.000835165469402437 0.000831663747102346 0.000828680524550565 0.000826089727241771 0.000823776707197533 0.000821638497873243 0.000819583849463527 0.000817533090863654 0.000815417860789165 0.000813180745214997 0.000810774852242829 0.000808163349374857 0.000805318982365216 0.000802223589572248 0.000798867621135359 0.000795249668365234 0.000791376005413963 0.000787260142520246 0.000782922387819952 0.000778389412816571 0.000773693815060594 0.000768873670374586 0.000763972066076752 0.000759036606137595 0.000754118879105566 0.00074927388004703 0.000744559378760046 0.000740035228245024 0.000735762609940347 0.000731803215608756 0.000728218369974449 0.000725068103171759 0.000722410187534516 0.00072029915890689 0.000718785348013613 0.000717913951945084 0.000717724178916278 0.000718248500615031 0.000719512045301785 0.000721532161200707 0.000724318173791234 0.000727871352805122 0.000732185095770464 0.000737245325684816 0.000743031091752952 0.000749515354893424 0.000756665934492333 0.000764446589984873 0.00077281821026889 0.000781740085461041 0.000791171238635872 0.000801071799384075 0.00081140440568746 0.000822135625194851 0.000833237390996056 0.000844688450072295 0.000856475824427891 0.000868596285299114 0.000881057839620794 0.000893881224996719 0.000907101404735512 0.000920769048035234 0.000934951972230965 0.000949736514368153 0.000965228788630825 0.00098155577505143 0.000998866174467424 0.00101733095631264 0.00103714352129942 0.00105851940239773 0.00108169543673912 0.00110692835972547 0.00113449280136823 0.00116467870283382 0.0011977882156913 0.00123413219278028 0.00127402642190827 0.0013177877850939 0.00136573054108891 0.00141816292386526 0.00147538422439835 0.00153768248070986 0.00160533284788397 0.00167859666340212 0.00175772117122274
0.00216232732252322 0.00205100450767161 0.00194401890478218 0.00184144629639517 0.0017433715664484 0.00164988883203668 0.00156110122316927 0.00147712013444357 0.00139806372521173 0.00132405440059031 0.00125521497760022 0.00119166324939131 0.00113350473367487 0.00108082355960758 0.00103367173233845 0.000992057410949869 0.000955933289688821 0.000925186570084301 0.000899632194719467 0.000879010835319721 0.00086299253380333 0.000851185984467845 0.000843152463080175 0.00083842264921209 0.000836514264651058 0.000836948605207567 0.000839264552088293 0.000843029304973266 0.000847845689315622 0.000853356337910862 0.000859245298888137 0.000865237706045857 0.00087109811590703 0.000876628022322759 0.000881662944641484 0.000886069374761022 0.000889741774337554 0.000892599739938867 0.000894585400017057 0.000895661070084426 0.000895807167680924 0.000895020373184764 0.000893312013397442 0.000890706639952143 0.000887240772370562 0.000882961774920854 0.000877926836588797 0.000872202024009675 0.000865861377892439 0.000858986024219689 0.00085166327238784 0.000843985673622219 0.000836050014722903 0.000827956224795847 0.000819806176481062 0.000811702368693191 0.000803746485368904 0.000796037834373612 0.000788671682516384 0.000781737516205907 0.000775317271865869 0.000769483594627538 0.000764298196453628 0.000759810393978061 0.000756055910274763 0.000753056022268854 0.000750817126113951 0.000749330777117766 0.000748574240334917 0.0007485115652331 0.000749095175840926 0.000750267949373498 0.000751965743803079 0.000754120329496899 0.000756662682004514 0.000759526601360867 0.000762652635919667 0.000765992303129438 0.000769512612711168 0.000773200905885353 0.000777070023720779 0.00078116380389911 0.000785562873131132 0.00079039064669426 0.000795819362017166 0.000802075857031759 0.000809446658766097 0.000818281786090603 0.000828996521306472 0.000842070316589684 0.000858042038994292 0.0008775009905793 0.00090107361022342 0.000929406445851963 0.000963146757316395 0.00100292275873594 0.00104932579914679 0.00110289656066932 0.00116411664766619 0.00123340595518072 0.00131112524011257 0.00139758263244538 0.00149304253576981 0.00159773544323624 0.00171186750805815 0.00183562910819809 0.00196920201929887 0.00211276509794657 0.00226649856448264 0.00243058707389383 0.00260522179877894 0.00279060174392133 0.00298693448659926 0.00319443650327003 0.00341333320940669 0.00364385880892277
0.00201836883803115 0.00187558405279242 0.00174392816992997 0.00162314764770314 0.00151298096324114 0.00141314985615769 0.00132334891313793 0.00124323406905731 0.00117241110492325 0.00111042573043634 0.0010567571742397 0.0010108171610618 0.000971955587042011 0.000939473139899718 0.000912639800202342 0.000890717006688693 0.000872980647970901 0.000858742122462187 0.000847365383370533 0.000838278863211417 0.000830982130484844 0.000825047847852174 0.000820119997718337 0.000815909452651013 0.000812187884535907 0.000808780822717704 0.000805560460425929 0.000802438614695034 0.0007993600878552 0.000796296562781813 0.000793241085294285 0.000790203137924952 0.000787204281912266 0.000784274331832415 0.00078144802434146 0.000778762144968065 0.000776253081846228 0.000773954780704412 0.000771897080005861 0.000770104408114702 0.000768594825409169 0.000767379393417808 0.000766461850611291 0.000765838570951625 0.000765498777291414 0.000765424977835867 0.000765593590762127 0.000765975720055956 0.00076653804505949 0.000767243787083763 0.000768053718690861 0.000768927184630782 0.000769823107579049 0.000770700956434212 0.000771521659640859 0.00077224845046922 0.000772847635233728 0.000773289278856847 0.000773547804906141 0.000773602509289356 0.000773437988097435 0.000773044480837789 0.000772418130466283 0.000771561161370341 0.000770481975936604 0.000769195169526979 0.000767721462867846 0.00076608755003701 0.000764325859616197 0.000762474226248521 0.000760575469985484 0.000758676881589513 0.000756829613441431 0.000755087978111598 0.000753508659988102 0.000752149849711766 0.00075107031632539 0.000750328438053107 0.000749981218914364 0.000750083324663767 0.000750686177269631 0.000751837151645148 0.000753578921108513 0.000755948998602366 0.000758979518647617 0.000762697300610848 0.000767124226950529 0.000772277961556296 0.000778173023630224 0.000784822222381947 0.000792238448059843 0.000800436805535917 0.000809437068211585 0.000819266422082393 0.000829962461354194 0.000841576388017954 0.00085417635614103 0.000867850887518189 0.00088271226739805 0.000898899807900323 0.000916582843307841 0.00093596329854783 0.000957277653403827 0.00098079811643512 0.0010068328298503 0.00103572495689019 0.00106785055966545 0.00110361525915092 0.00114344977357741 0.00118780454494324 0.00123714376767 0.00129193920916587 0.00135266424212704 0.0014197884849053 0.00149377337140619 0.00157506886004547
0.00169429540229195 0.00161539183345558 0.00153983372508057 0.00146766011506699 0.00139891485655539 0.00133364588686307 0.00127190414769276 0.00121374207267887 0.00115921155894142 0.00110836135186942 0.00106123380226475 0.00101786100723603 0.000978260423455836 0.000942430141138076 0.000910344119064896 0.000881947785570413 0.000857154480168675 0.000835843216318723 0.000817858166676162 0.000803010106102577 0.000791079817940006 0.00078182322102286 0.000774977763130132 0.000770269496627307 0.000767420225631782 0.000766154184165953 0.000766203841977775 0.000767314600015715 0.000769248295431154 0.000771785562594905 0.000774727181818901 0.00077789459230821 0.000781129758057821 0.000784294565098677 0.000787269905282884 0.000789954573224085 0.000792264074201927 0.000794129414774657 0.000795495925884963 0.00079632215069124 0.000796578815894553 0.000796247895362163 0.000795321767677898 0.000793802464222219 0.000791701000921807 0.000789036784440933 0.000785837081942971 0.000782136542348465 0.000777976756064196 0.000773405839316667 0.000768478028427993 0.00076325326860907 0.000757796781150181 0.000752178592362994 0.000746473007421747 0.000740758012570391 0.000735114590264068 0.000729625933980631 0.000724376552960473 0.000719451262252259 0.000714934060291285 0.000710906904778892 0.00070744840756089 0.000704632479924353 0.000702526970314783 0.000701192345740945 0.000700680474737493 0.000701033572464621 0.000702283366377819 0.000704450533554152 0.000707544448544961 0.000711563264676575 0.000716494333753841 0.000722314951214848 0.000728993397988314 0.000736490238261259 0.000744759825102867 0.000753751963666486 0.000763413684062477 0.000773691081989984 0.000784531193567179 0.000795883880185319 0.000807703708399372 0.000819951817912434 0.000832597776868039 0.000845621427484343 0.000859014726281094 0.000872783581618031 0.00088694968695634 0.000901552341178742 0.000916650237559711 0.000932323190783373 0.000948673757182341 0.000965828687856451 0.000983940138709008 0.00100318654744614 0.00102377307753998 0.00104593152587812 0.00106991959735193 0.00109601946871174 0.00112453559732133 0.00115579177778412 0.00119012750789301 0.00122789378914298 0.0012694485477063 0.00131515190951983 0.00136536158899795 0.00142042864878379 0.00148069385666501 0.00154648480951496 0.00161811392164052 0.00169587729765696 0.00178005443910756 0.0018709086782771 0.00196868819682281 0.00207362747166959
0.00160266424495222 0.00150705667570273 0.00142014526667517 0.0013415387128642 0.0012708161955732 0.00120752543184479 0.00115118281447287 0.00110127607114361 0.00105726960376475 0.00101861232034818 0.000984747412663542 0.000955123247354003 0.000929204394807427 0.000906481847283275 0.000886481656021184 0.000868771489949861 0.000852964916344192 0.00083872346621855 0.000825756737903274 0.000813820900529599 0.000802715994104014 0.000792282403940609 0.000782396835987546 0.000772968054513449 0.00076393257792392 0.000755250470096238 0.000746901317247424 0.000738880444784108 0.00073119540390746 0.000723862742183626 0.000716905063795785 0.000710348381712319 0.000704219763688069 0.000698545275224183 0.000693348224030966 0.000688647711097371 0.000684457492481362 0.000680785153042465 0.000677631588515466 0.000674990785948446 0.000672849885160476 0.000671189496324555 0.000669984241854712 0.000669203485195979 0.000668812205470586 0.00066877197546424 0.000669042001181115 0.000669580183913769 0.000670344170006254 0.000671292358768518 0.000672384844702336 0.000673584275889558 0.000674856615642286 0.000676171799045872 0.000677504279695977 0.000678833464675615 0.000680144037724506 0.000681426171664748 0.000682675631700721 0.000683893771306723 0.00068508742230127 0.000686268680541296 0.000687454588607984 0.000688666717135636 0.000689930647104087 0.000691275356682379 0.000692732518037557 0.000694335712066654 0.000696119572099931 0.000698118871215549 0.00070036757173888 0.000702897859415497 0.000705739188430565 0.000708917366504254 0.000712453711411399 0.000716364311129696 0.000720659419350421 0.000725343016176169 0.000730412560598568 0.000735858957263021 0.000741666755261901 0.000747814592008611 0.000754275891060361 0.000761019819419684 0.000768012508077731 0.000775218539051327 0.000782602703455598 0.000790132037463143 0.000797778146479617 0.000805519831280749 0.000813346032721273 0.000821259112549583 0.000829278485131007 0.000837444606997375 0.000845823314988111 0.000854510477266405 0.000863636881103819 0.000873373224836798 0.000883935007395495 0.000895587019166661 0.000908647039895916 0.000923488257118267 0.000940539856454089 0.000960285235377808 0.00098325738983695 0.001010031245623 0.00104121305538047 0.00107742741875154 0.00111930292317514 0.00116745773134109 0.0012224865500994 0.0012849502499535 0.00135536899149951 0.00143421916170023 0.00152193387274513 0.00161890635513985
0.0018563809697279 0.00178418081522708 0.0017141958637882 0.0016464077266721 0.00158080183675292 0.00151736737615953 0.00145609718776676 0.00139698766425981 0.00134003860683343 0.00128525304369851 0.00123263699649854 0.00118219918058491 0.00113395062303395 0.00108790418057592 0.00104407393863271 0.00100247447294463 0.000963119957455022 0.000926023106948799 0.000891193951141563 0.00085863844905848 0.000828356968803775 0.000800342677702726 0.000774579909849299 0.000751042599753424 0.000729692888455181 0.000710480017964573 0.00069333962723772 0.000678193545493355 0.000664950146325581 0.000653505281676536 0.00064374376413166 0.000635541316886551 0.000628766870897506 0.000623285064168111 0.00061895879166128 0.000615651665190769 0.000613230267056002 0.000611566113636674 0.000610537279892059 0.000610029667891002 0.000609937928897497 0.000610166067655642 0.000610627769292781 0.000611246494618029 0.000611955389952984 0.000612697054521428 0.000613423203229882 0.000614094256500004 0.00061467888247161 0.000615153510908514 0.000615501832804617 0.000615714295143181 0.000615787596531556 0.000615724186480182 0.000615531768847094 0.000615222808350291 0.000614814037985132 0.000614325964604908 0.000613782369787227 0.000613209803362354 0.000612637067614142 0.000612094691125722 0.000611614392512109 0.000611228535814873 0.000610969581079626 0.00061086953550949 0.000610959412500829 0.00061126870769976 0.000611824902844787 0.000612653009455233 0.000613775165250021 0.000615210296468299 0.000616973858919668 0.000619077669635402 0.00062152983945588 0.00062433481489246 0.000627493535270386 0.000631003708713308 0.000634860208120589 0.000639055586125811 0.000643580706234767 0.000648425486018108 0.000653579747386974 0.00065903416859029 0.000664781332474322 0.000670816865611256 0.000677140662857025 0.000683758191491305 0.000690681868019106 0.000697932498645129 0.00070554077108489 0.000713548780445333 0.000722011565223245 0.00073099862092052 0.000740595348549353 0.000750904383815057 0.000762046740889449 0.000774162693857072 0.00078741231098669 0.0008019755544514 0.000818051863637154 0.000835859156145702 0.000855632208710102 0.000877620420261078 0.00090208500905122 0.000929295749739391 0.000959527407441408 0.000993056065177298 0.00103015556125698 0.00107109424871836 0.00111613225946374 0.00116551940540525 0.00121949378597056 0.0012782811059157 0.00134209464925186 0.00141113581129879
0.00200522313752073 0.00187942435846144 0.00176411892410738 0.00165899226223635 0.00156370504649181 0.00147788605050519 0.00140112561739987 0.00133297065422701 0.00127292212951835 0.00122043593716222 0.00117492765899104 0.00113578124353899 0.00110236102219625 0.00107402595402276 0.00105014466596262 0.0010301098126017 0.00101335050621292 0.000999341975517841 0.000987612079257238 0.00097774472022426 0.000969380510551038 0.000962215210372445 0.000955996515395887 0.000950519737838765 0.000945622845673741 0.000941181226836292 0.000937102448142217 0.000933321194374973 0.000929794505773973 0.000926497382178397 0.000923418787225924 0.000920558063237685 0.000917921753639864 0.000915520822182577 0.000913368254557575 0.000911477026534785 0.000909858422182286 0.000908520685281551 0.000907467986228358 0.000906699685327839 0.000906209871509159 0.000905987153242618 0.000906014676159532 0.000906270339816688 0.000906727184498218 0.000907353918133718 0.000908115553424374 0.000908974126184897 0.000909889467638637 0.000910820005793008 0.000911723573988944 0.000912558207901035 0.000913282915645526 0.000913858408868113 0.000914247785731183 0.000914417159380552 0.000914336227730974 0.000913978782211538 0.000913323154425515 0.000912352600605326 0.000911055624159038 0.000909426236811501 0.000907464158498293 0.000905174955792634 0.000902570117928016 0.000899667068719674 0.000896489111801088 0.000893065305723933 0.000889430264741765 0.000885623880494503 0.000881690959549744 0.000877680771958544 0.000873646506650986 0.000869644630998938 0.000865734154049027 0.000861975796158497 0.000858431071859864 0.000855161297812426 0.000852226543525243 0.000849684548894211 0.000847589639012343 0.000845991672866813 0.000844935067674673 0.000844457944328473 0.000844591440988623 0.000845359241316646 0.00084677736050328 0.000848854226976959 0.000851591090267667 0.000854982777191027 0.000859018809668522 0.00086368488941068 0.000868964747486293 0.000874842351365225 0.000881304458108287 0.000888343499576189 0.000895960783113525 0.000904169987908053 0.000913000931355834 0.000922503569846016 0.000932752182182518 0.000943849660041251 0.000955931796956756 0.000969171425517658 0.000983782203177249 0.00100002179515601 0.00101819415564283 0.00103865057837628 0.00106178918906944 0.00108805260112805 0.00111792356478603 0.00115191861089898 0.00119057991069899 0.00123446581130025 0.00128414071623532 0.00134016511138493
0.00202645795056074 0.00194579504652818 0.00186768013912008 0.00179211277650498 0.00171909731358911 0.00164864281689246 0.00158076292501095 0.00151547564815941 0.00145280308649918 0.00139277104293075 0.00133540850208492 0.00128074694388454 0.00122881945802838 0.00117965962610883 0.00113330014212742 0.00108977115141121 0.00104909830381829 0.00101130054070454 0.000976387666510643 0.000944357793553431 0.000915194789073022 0.000888865890880206 0.000865319684278939 0.000844484640003029 0.000826268394029609 0.000810557902736383 0.000797220534348502 0.00078610606968163 0.000777049496134337 0.000769874404139261 0.000764396747316529 0.000760428712726361 0.000757782464955513 0.000756273570195706 0.00075572396340061 0.000755964382045362 0.000756836244997995 0.000758192998870996 0.000759900984664077 0.000761839894948325 0.000763902898369271 0.000765996506680828 0.000768040252689192 0.000769966237787643 0.000771718597022252 0.000773252919071908 0.000774535648877512 0.000775543492268595 0.000776262834897628 0.000776689182039835 0.000776826621202033 0.00077668730583406 0.000776290955575997 0.000775664366267773 0.000774840921276006 0.000773860094500928 0.000772766934675752 0.000771611520289612 0.000770448374686394 0.000769335831704337 0.000768335343694035 0.00076751072598914 0.000766927334931789 0.000766651180410215 0.000766747978459229 0.000767282154650556 0.000768315814467698 0.00076990770223937 0.00077211217500821 0.000774978221417693 0.000778548557801377 0.000782858833750225 0.000787936977296566 0.000793802705479934 0.000800467219739024 0.000807933097832446 0.000816194385507598 0.000825236882748338 0.000835038611869171 0.000845570448649636 0.000856796893542953 0.000868676957916616 0.000881165140253659 0.000894212468986143 0.000907767591754393 0.000921777894951252 0.000936190641922553 0.000950954122788634 0.000966018813147203 0.000981338542713305 0.000996871678022639 0.00101258232561782 0.00102844156353794 0.00104442870942465 0.00106053263308824 0.00107675311985877 0.0010931022884456 0.00110960606316573 0.00112630569520792 0.00114325932091382 0.00116054353679148 0.00117825496113988 0.00119651174087172 0.00121545494976076 0.00123524981160528 0.0012560866697512 0.00127818161465867 0.00130177667562681 0.0013271394838122 0.00135456232350294 0.00138436050928006 0.00141687005907964 0.00145244467665494 0.00149145210875345 0.00153426999747571 0.00158128139988761
0.00176665169444496 0.00170192664162143 0.00164011706255015 0.00158118231719172 0.00152508213692711 0.00147177612439779 0.00142122320502312 0.00137338103567928 0.00132820537945401 0.00128564945925252 0.00124566330711718 0.00120819313013436 0.00117318071734063 0.00114056291464056 0.00111027119592672 0.00108223135790665 0.00105636336328328 0.00103258135179861 0.00101079383140288 0.000990904052909094 0.000972810561659475 0.000956407909869813 0.00094158750439405 0.000928238557542202 0.000916249103948229 0.000905507044668048 0.000895901180687819 0.000887322201515853 0.000879663599948664 0.000872822490739299 0.000866700318024932 0.000861203443337739 0.000856243612311691 0.000851738303463143 0.000847610966491378 0.000843791160387966 0.000840214603347955 0.000836823147195192 0.00083356468896694 0.000830393031644333 0.000827267704958573 0.000824153755904066 0.000821021517186131 0.000817846360416134 0.000814608439515826 0.000811292428549549 0.000807887257095334 0.000804385845306698 0.000800784840007485 0.000797084352500744 0.000793287698250506 0.000789401138203539 0.000785433621248936 0.00078139652715932 0.000777303409309192 0.000773169736522424 0.000769012633552358 0.000764850619948534 0.000760703347398968 0.000756591336064256 0.000752535710920566 0.000748557939704955 0.00074467957468417 0.000740922001139518 0.000737306196150355 0.000733852501948401 0.000730580418762694 0.000727508422671003 0.0007246538144673 0.000722032605928575 0.000719659450095758 0.000717547622242813 0.000715709058092122 0.000714154455542665 0.000712893445705386 0.000711934838412053 0.000711286946590629 0.000710957992992678 0.000710956601746143 0.000711292376062063 0.000711976562158047 0.000713022798018766 0.000714447943925499 0.000716272989695239 0.000718524031116213 0.000721233305072668 0.000724440269159236 0.000728192707116306 0.000732547836112399 0.000737573385844895 0.000743348612797017 0.000749965206244488 0.000757528036388572 0.000766155690286075 0.000775980739253612 0.000787149683547759 0.000799822527681047 0.000814171953814909 0.000830382081566965 0.000848646829637024 0.000869167925806593 0.0008921526438643 0.000917811374434234 0.000946355157080065 0.000977993309454074 0.00101293128360069 0.00105136885988778 0.00109349875812576 0.00113950570782771 0.00118956598070562 0.00124384735367894 0.00130250944373848 0.00136570433908375 0.00143357744417366 0.00150626845831056 0.00158391241589574
0.00144437389763277 0.0014035316446703 0.00136427371648325 0.00132655896313209 0.0012903482211442 0.00125560407347739 0.00122229060484386 0.00119037315481412 0.00115981807141938 0.00113059246826186 0.00110266398841193 0.00107600057859907 0.00105057027737127 0.00102634102098266 0.00100328047075106 0.000981355865487271 0.000960533902321497 0.000940780648832101 0.000922061488817608 0.0009043411033542 0.000887583487968003 0.00087175200585273 0.00085680947611648 0.000842718295089171 0.000829440587809935 0.00081693838598524 0.000805173828003866 0.000794109376044217 0.000783708044934549 0.000773933637235675 0.000764750979005544 0.00075612615086203 0.00074802670925994 0.000740421893313022 0.000733282812986455 0.000726582615029452 0.000720296623579219 0.000714402452920928 0.000708880090415152 0.0007037119480907 0.000698882881842222 0.000694380177569358 0.000690193503954984 0.000686314831916173 0.000682738321085567 0.000679460174012368 0.000676478459123509 0.000673792903871802 0.000671404659929472 0.000669316042765645 0.000667530248474513 0.000666051051288549 0.000664882485799209 0.000664028518496218 0.000663492713791393 0.000663277900184116 0.000663385842612313 0.00066381692728662 0.000664569865390464 0.000665641421933515 0.000667026175753825 0.000668716316178181 0.000670701481211211 0.000672968641345531 0.000675502032226258 0.000678283138518822 0.000681290730474942 0.000684500953942454 0.000687887473956831 0.000691421671658588 0.000695072894107441 0.000698808756671386 0.000702595498031726 0.000706398388494047 0.000710182193202193 0.000713911693014555 0.000717552267181311 0.000721070543550976 0.000724435123776728 0.000727617392866236 0.000730592424342689 0.000733339994188507 0.000735845718482311 0.000738102331039935 0.000740111118130978 0.000741883527062775 0.000743442963537771 0.000744826788375751 0.000746088516451383 0.000747300208179375 0.000748555025077311 0.000749969894239311 0.000751688190581683 0.000753882299967107 0.000756755872002299 0.000760545512635346 0.000765521612290898 0.000771987969135962 0.000780279868301861 0.000790760337962527 0.000803814439650994 0.000819841667173015 0.00083924680658084 0.000862429900663941 0.000889776194476367 0.000921647039884144 0.000958372659495411 0.00100024741649603 0.00104752786492066 0.00110043345845073 0.00115914946877255 0.0012238314684946 0.00129461068307146 0.00137159958524625 0.00145489724674919 0.00154459412709705
0.00195030487673087 0.00186387502202843 0.00178014864246109 0.0016991594393362 0.00162094609777559 0.00154555243773626 0.00147302751806617 0.00140342566002845 0.00133680634542641 0.00127323393109702 0.00121277710666347 0.00115550800737353 0.00110150088107512 0.00105083020190543 0.00100356812886359 0.000959781232413775 0.000919526464414929 0.000882846431940869 0.000849764154336496 0.000820277625538819 0.000794354647208891 0.000771928506499895 0.000752895103331477 0.00073711205205104 0.000724400082711408 0.000714546775818622 0.000707312343125638 0.000702436892639351 0.000699648452568193 0.000698671005273212 0.000699231885318159 0.000701068081304899 0.00070393119443132 0.000707591000846994 0.0007118377116392 0.000716483114833158 0.000721360823559728 0.000726325856234833 0.00073125375236018 0.000736039393525122 0.000740595662083518 0.000744852035156643 0.000748753181758937 0.000752257606820493 0.000755336367486797 0.000757971873569148 0.000760156774491355 0.000761892928635186 0.000763190446856352 0.000764066799507838 0.000764545975088178 0.000764657678299822 0.000764436555615349 0.000763921437265599 0.00076315458579098 0.000762180942897184 0.000761047368297582 0.000759801866503662 0.000758492800114544 0.000757168091021087 0.00075587441402238 0.000754656390522834 0.000753555793104552 0.000752610774709743 0.000751855138703686 0.000751317668010462 0.000751021532662951 0.000750983795330882 0.00075121503363939 0.000751719096382589 0.00075249300820591 0.000753527034193766 0.000754804912365942 0.000756304258698565 0.000757997146304721 0.000759850858179483 0.000761828811679317 0.00076389165287005 0.000765998520096613 0.000768108478569927 0.000770182131287111 0.00077218341593874 0.000774081602255834 0.000775853508993028 0.000777485963773849 0.000778978531409252 0.000780346535801283 0.000781624395435754 0.000782869280503924 0.000784165077925611 0.000785626615519743 0.000787404044516318 0.000789687207419169 0.000792709724918517 0.000796752424883687 0.000802145620352108 0.00080926964553216 0.000818553016391536 0.000830467643106171 0.000845520731839728 0.000864243395929859 0.000887176524078664 0.00091485502872416 0.000947792064997088 0.000986465001842147 0.00103130473788602 0.00108268940621407 0.00114094275524454 0.00120633674667751 0.00127909736954309 0.00135941242760646 0.0014474400999247 0.00154331730963436 0.00164716725175484 0.00175910573589503 0.00187924624207032
0.00228760712425146 0.00211446445587558 0.00195487964302517 0.00180861771510975 0.00167544540842561 0.00155511882628327 0.00144736691091178 0.00135187095961026 0.00126824148441232 0.00119599511099543 0.0011345355796247 0.00108314362376869 0.00104097989204016 0.00100710286478893 0.000980500382084329 0.000960130138104544 0.000944962605769761 0.00093401998095297 0.000926406556276805 0.00092132848732233 0.000918103217752211 0.000916160323810873 0.000915036146886751 0.000914364529480597 0.00091386555890035 0.00091333370125759 0.000912626224190641 0.000911652423860368 0.000910363900479006 0.000908745951530955 0.00090681004951153 0.000904587319057181 0.000902122908833158 0.000899471153395078 0.000896691430522733 0.00089384463441335 0.00089099020090552 0.000888183635359437 0.000885474505651344 0.000882904871305877 0.000880508124920525 0.000878308223949459 0.000876319290042934 0.000874545550226007 0.000872981589994003 0.000871612883852357 0.000870416564623557 0.000869362389755198 0.000868413861244398 0.000867529455956402 0.000866663924966303 0.000865769623964128 0.000864797841327801 0.00086370009578 0.000862429381200824 0.000860941341659572 0.000859195364866679 0.000857155586597517 0.000854791802189439 0.000852080283787491 0.000849004503570396 0.000845555763827303 0.000841733734436573 0.000837546897107585 0.000833012893788189 0.000828158774042064 0.000823021132925542 0.000817646127264908 0.000812089354361678 0.000806415573373614 0.000800698246185586 0.000795018872399247 0.00078946609225738 0.000784134533284395 0.000779123381521518 0.000774534667529081 0.000770471271486471 0.000767034670424435 0.000764322473728141 0.000762425818586637 0.000761426722780252 0.000761395514362281 0.000762388472850972 0.000764445821085017 0.000767590198326442 0.000771825723685063 0.000777137726107547 0.00078349317751974 0.000790841824569156 0.000799117977722279 0.00080824288931786 0.000818127636940066 0.000828676426953175 0.000839790242698777 0.000851370780846348 0.000863324643373041 0.000875567778202842 0.000888030184892745 0.000900660919784365 0.000913433445193372 0.000926351365672356 0.000939454579170119 0.000952825836396102 0.000966597645032941 0.000980959370564624 0.000996164270789871 0.00101253605637067 0.00103047440545189 0.00105045869772563 0.00107304911136891 0.00109888420104182 0.00112867421040394 0.00116318972046482 0.00120324580438527 0.00124968258336324 0.00130334380560948
0.00176513746116314 0.00169687429632568 0.00163157491949111 0.00156917695624505 0.00150962307977683 0.00145286078499046 0.00139884208955106 0.00134752315222058 0.00129886379920899 0.00125282695041414 0.00120937793958882 0.00116848372589608 0.00113011199918474 0.00109423018772468 0.00106080438500112 0.00102979822115313 0.00100117171412847 0.000974880144677776 0.000950873006719077 0.00092909308902674 0.000909475744365277 0.000891948397171102 0.000876430330370393 0.00086283277640304 0.000851059318356665 0.000841006586368828 0.000832565214579582 0.000825621007307408 0.000820056251664375 0.000815751108579376 0.000812585015245667 0.000810438038548199 0.000809192129621021 0.00080873224259224 0.000808947294089724 0.000809730952776101 0.000810982259056428 0.000812606083608095 0.000814513439374607 0.000816621665301694 0.000818854501720797 0.000821142077341984 0.000823420826743356 0.000825633355447279 0.000827728267482556 0.000829659968002262 0.000831388451241322 0.000832879081966418 0.000834102376667314 0.000835033789077887 0.00083565350321132 0.000835946235920592 0.000835901050033927 0.000835511178331936 0.000834773858003111 0.000833690174702994 0.000832264914931779 0.000830506425103665 0.000828426475404992 0.000826040126298522 0.000823365595329404 0.000820424121728647 0.000817239826161095 0.000813839562857889 0.000810252761309602 0.000806511254688627 0.000802649092224673 0.000798702332910913 0.000794708818180681 0.000790707921588858 0.000786740274105056 0.000782847464356059 0.000779071714110882 0.00077545553043502 0.000772041337296413 0.000768871090914454 0.000765985884790295 0.000763425552060724 0.000761228274495391 0.000759430208998941 0.000758065143769649 0.000757164197187732 0.000756755572942418 0.000756864384784247 0.000757512563552083 0.0007587188577755 0.000760498937248664 0.00076286560658844 0.000765829133097796 0.000769397690393275 0.000773577916371921 0.000778375581411405 0.000783796360201777 0.000789846698506151 0.00079653476432838 0.000803871471447501 0.000811871561936876 0.000820554732974727 0.000829946791894991 0.000840080821756153 0.000850998337797951 0.000862750412779301 0.000875398746543188 0.000889016652265205 0.000903689929070052 0.000919517588314766 0.00093661239948101 0.000955101221743388 0.000975125089597074 0.000996839025914792 0.00102041156388204 0.00104602397046569 0.00107386917810226 0.00110415044726291 0.00113707979928481 0.0011728762745032
0.00184072736020007 0.00177439959110003 0.00171034124307103 0.00164853071440595 0.00158895118807911 0.00153159036951767 0.00147644017309622 0.00142349634791431 0.00137275803250231 0.00132422722756263 0.0012779081759206 0.00123380663980998 0.00119192906776774 0.0011522816470844 0.00111486924323292 0.00107969423515038 0.00104675526464029 0.00101604592916214 0.000987553459152078 0.000961257432617033 0.000937128589512279 0.000915127814562671 0.000895205357971389 0.000877300357536737 0.000861340712530616 0.000847243339841987 0.000834914818117181 0.00082425239870955 0.00081514533651871 0.000807476472517335 0.000801123985482498 0.000795963224543011 0.000791868536632146 0.000788715012583534 0.000786380090361882 0.000784744971360782 0.000783695823519421 0.000783124761346635 0.000782930606558254 0.000783019443326816 0.000783304989043806 0.000783708805321191 0.000784160375247563 0.000784597072282529 0.000784964044224842 0.000785214032942627 0.000785307147428547 0.00078521060453624 0.000784898448680079 0.000784351258955309 0.000783555849625057 0.000782504967746198 0.000781196989852381 0.000779635618065159 0.000777829574726177 0.000775792293612248 0.000773541604982691 0.000771099411102498 0.000768491348475072 0.000765746432812018 0.000762896682773827 0.000759976718743587 0.000757023333390179 0.0007540750315481 0.000751171538004175 0.000748353273164193 0.000745660798252283 0.000743134233661704 0.000740812656255958 0.000738733483743181 0.000736931856575445 0.000735440030032345 0.000734286791039784 0.000733496915707882 0.000733090684363152 0.000733083470892616 0.000733485422450706 0.000734301243991591 0.000735530099794276 0.000737165641294125 0.000739196167361896 0.000741604919947239 0.000744370515010725 0.000747467506167283 0.000750867076655974 0.00075453785427943 0.000758446843864478 0.000762560472552648 0.000766845744719272 0.000771271505347394 0.00077580981302268 0.000780437426034162 0.000785137407059266 0.000789900853138908 0.000794728757645131 0.000799634009163951 0.000804643527960826 0.000809800533244198 0.000815166922889331 0.000820825730839774 0.000826883605337743 0.0008334732231677 0.00084075552185054 0.000848921595066824 0.00085819406042985 0.000868827679520518 0.000881108996690952 0.000895354776373632 0.000911909069136811 0.000931138831436824 0.000953428162071094 0.000979171386892368 0.0010087653964243 0.00104260178299082 0.00108105939831194 0.00112449793388627
0.00228337082586622 0.0021858778636627 0.00209126636603095 0.00199954494882752 0.00191072510676378 0.00182482128225463 0.00174185092599028 0.00166183453921121 0.00158479568409124 0.00151076094419388 0.00143975981160401 0.00137182447108613 0.00130698944468784 0.00124529105306992 0.00118676664337812 0.00113145352909414 0.00107938758708416 0.0010306014637498 0.000985122359017095 0.000942969387085781 0.000904150558613547 0.000868659490094727 0.000836472018263006 0.000807542970630838 0.000781803402543868 0.000759158637903153 0.000739487428089833 0.000722642462797666 0.000708452332468492 0.000696724875609896 0.000687251677903823 0.000679813358453815 0.000674185207838707 0.000670142742401028 0.000667466801062756 0.000665947913654176 0.000665389787345691 0.000665611867528521 0.000666451016468894 0.000667762411156185 0.000669419791981579 0.000671315201503276 0.000673358344445987 0.000675475682792293 0.000677609358589438 0.000679716015565742 0.000681765571023911 0.000683739972849535 0.000685631963178266 0.000687443860197081 0.00068918636238063 0.000690877374768761 0.000692540854260901 0.000694205669967539 0.0006959044750865 0.000697672588279254 0.000699546884844672 0.000701564700867409 0.000703762756696419 0.000706176109313879 0.000708837146099684 0.000711774634894661 0.000715012846880656 0.000718570769420895 0.000722461425507671 0.000726691314830481 0.000731259988792938 0.000736159768283047 0.000741375608924041 0.000746885114271522 0.000752658693348068 0.000758659855379393 0.000764845631908575 0.00077116711482936 0.000777570098397316 0.00078399581396838 0.000790381748010781 0.000796662536709204 0.000802770934094166 0.000808638854920172 0.000814198498371354 0.000819383563972541 0.000824130576792525 0.00082838034508426 0.000832079579908217 0.00083518271297177 0.000837653955773235 0.000839469649876914 0.000840620964242419 0.000841116999995937 0.000840988364261602 0.000840291270050326 0.000839112204851143 0.000837573180807602 0.000835837526617298 0.000834116096115201 0.000832673640903198 0.000831834916766385 0.000831989866911279 0.000833596968367509 0.000837183590862483 0.000843342090372653 0.000852720469981518 0.000866006921613298 0.000883908481422552 0.000907125297785807 0.000936323313697469 0.000972109029588808 0.00101501000022851 0.00106546369285243 0.0011238155927692 0.00119032560014377 0.00126518042393581 0.00134850915738212 0.00144039945392399 0.00154091241450013
0.00189049872600267 0.00181669131373341 0.00174571491479408 0.00167760104139642 0.00161238426470804 0.00155010166106598 0.00149079207542552 0.0014344951704578 0.00138125023211774 0.00133109470891522 0.00128406247375986 0.0012401818151296 0.00119947318887284 0.00116194679260478 0.00112760005932182 0.00109641520167674 0.00106835696776836 0.00104337078669055 0.00102138148108175 0.00100229270013922 0.000985987179378257 0.000972327867015324 0.000961159880072713 0.00095231317796177 0.000945605779469965 0.000940847310104562 0.000937842655116043 0.00093639550819515 0.000936311641154191 0.000937401767574125 0.000939483924741344 0.000942385345950494 0.000945943834566942 0.00095000867986736 0.000954441172513779 0.00095911478592198 0.000963915090851122 0.000968739466511416 0.000973496664387965 0.000978106272434279 0.000982498118468627 0.000986611643272777 0.000990395266474425 0.000993805761978678 0.00099680765452318 0.0009993726447945 0.00100147906733153 0.001003111383015 0.00100425970615552 0.00100491936491755 0.00100509049293895 0.00100477764943433 0.00100398946472701 0.00100273830798356 0.00100103997387941 0.000998913384973485 0.000996380306689998 0.000993465071982692 0.000990194312980878 0.000986596697186133 0.000982702666099386 0.000978544174514511 0.000974154429121049 0.000969567625517573 0.000964818683256158 0.000959942979113983 0.000954976079425274 0.000949953473003233 0.00094491030692524 0.000939881128242985 0.000934899635487292 0.000929998444652671 0.00092520887513577 0.000920560761843726 0.000916082300342888 0.000911799932463388 0.000907738280168639 0.000903920135728386 0.000900366516262724 0.000897096790553984 0.000894128885636543 0.000891479580078436 0.000889164890063341 0.000887200553379637 0.000885602615221753 0.000884388118297901 0.000883575898103326 0.000883187482297226 0.000883248090847863 0.000883787730889838 0.000884842376912677 0.000886455222870857 0.00088867798788245 0.000891572251301654 0.000895210786050958 0.000899678851285233 0.000905075397055272 0.000911514125179748 0.00091912434297252 0.000928051541036608 0.000938457624673949 0.000950520732291272 0.000964434585287325 0.000980407333427676 0.00099865988796424 0.00101942377050225 0.00104293854592203 0.00106944894791878 0.00109920184014485 0.00113244317864665 0.0011694151476734 0.00121035362874388 0.00125548613319433 0.00130503028543497 0.00135919289437052 0.00141816960113073
0.00202534134980108 0.00194531160762415 0.00186770386372471 0.00179252736323635 0.00171979537316536 0.00164952511397881 0.00158173765425581 0.00151645775316829 0.00145371363192649 0.00139353665138649 0.00133596086902616 0.00128102244488138 0.00122875886345807 0.0011792079380354 0.00113240656637035 0.00108838921405316 0.00104718611515156 0.0010088212005657 0.000973309793195094 0.0009406561447322 0.000910850928816559 0.000883868844252226 0.000859666512732845 0.000838180869677628 0.00081932823685491 0.000803004227266375 0.000789084567605285 0.000777426839261412 0.000767873048510038 0.000760252855768143 0.000754387236512112 0.000750092321173394 0.000747183169384065 0.00074547726988253 0.000744797611300308 0.000744975229692613 0.000745851196208541 0.000747278055958118 0.00074912076365113 0.000751257182672282 0.000753578223649636 0.000755987698992688 0.000758401964234069 0.000760749407887564 0.000762969840951891 0.00076501382654953 0.000766841980367939 0.000768424264011391 0.000769739286243416 0.000770773621370214 0.00077152114956103 0.000771982420550727 0.000772164039741831 0.000772078074055757 0.000771741473835295 0.000771175506559565 0.000770405198014073 0.000769458776798186 0.000768367118609008 0.000767163187573758 0.000765881472998746 0.000764557421220892 0.00076322686376902 0.000761925444719167 0.000760688051907045 0.000759548258477288 0.000758537783011591 0.000757685978103848 0.000757019358627668 0.000756561181985564 0.000756331093252425 0.000756344848270632 0.000756614127404336 0.000757146451824272 0.000757945212946261 0.00075900982407569 0.000760336001569878 0.000761916181052452 0.000763740072579893 0.000765795357278396 0.000768068526972017 0.000770545867724407 0.000773214588028028 0.000776064092466865 0.000779087401901416 0.000782282721260394 0.000785655155540978 0.000789218573104088 0.000792997612239293 0.000797029821590618 0.000801367916608789 0.000806082121975858 0.000811262553288047 0.000817021569758556 0.000823496003596785 0.000830849142144594 0.000839272308463644 0.000848985859346078 0.00086023940312065 0.000873311041476431 0.000888505468537228 0.000906150823662743 0.000926594294208725 0.000950196594712874 0.000977325593687042 0.00100834949294214 0.00104363005759245 0.00108351642184219 0.00112833994387133 0.00117841045869294 0.00123401410538597 0.00129541271997046 0.00136284462310605 0.00143652651835933 0.00151665616251226 0.0016034154700834
0.0019264969037413 0.0018541345553787 0.00178452263892244 0.00171762980826432 0.00165342622443826 0.00159188324575063 0.00153297307631513 0.0014766683702535 0.0014229417898547 0.00137176551749605 0.0013231107231899 0.00127694699226611 0.0012332417209277 0.00119195949114703 0.00115306144043965 0.00111650464619462 0.00108224154808258 0.00105021943514504 0.00102038002597962 0.000992659170478336 0.000966986699448164 0.00094328644392934 0.000921476439177392 0.000901469319451381 0.000883172899623191 0.00086649092910097 0.000851323993678248 0.000837570532677066 0.000825127932961271 0.000813893658551066 0.000803766374791423 0.000794647029064127 0.000786439855328502 0.000779053276590345 0.000772400686923561 0.000766401102161067 0.000760979675218087 0.000756068077793469 0.000751604754682333 0.000747535060073946 0.000743811287080573 0.000740392602520657 0.000737244898880294 0.000734340574641187 0.000731658253009391 0.00072918244771494 0.000726903183137975 0.000724815574690393 0.000722919374238448 0.000721218484465306 0.000719720445484513 0.000718435896750453 0.000717378017369924 0.000716561948281721 0.000716004200406674 0.000715722053717863 0.000715732953174636 0.000716053908516785 0.000716700905926957 0.000717688340442039 0.000719028478628256 0.000720730961336153 0.000722802356267164 0.000725245769564949 0.000728060524701417 0.000731241915592933 0.000734781039244702 0.000738664711373457 0.000742875466553662 0.000747391642590022 0.000752187547185171 0.000757233703664321 0.000762497171621125 0.000767941937926554 0.000773529373614721 0.00077921875272096 0.000784967830153855 0.000790733477096336 0.000796472374169004 0.000802141764588992 0.000807700271743426 0.000813108787904897 0.000818331443143559 0.000823336665799425 0.000828098348004315 0.000832597131600709 0.000836821831147947 0.000840771011275562 0.000844454735020166 0.000847896497404828 0.000851135353619864 0.000854228242783499 0.000857252495157198 0.000860308491520134 0.000863522416764374 0.00086704901455858 0.000871074205911241 0.000875817382990633 0.000881533134757179 0.000888512110729067 0.000897080696079305 0.000907599172068647 0.000920458089346594 0.000936072703416522 0.000954875516123571 0.000977307219505597 0.00100380660972665 0.00103480026936887 0.00107069294085077 0.00111185948409099 0.00115863911885405 0.00121133233499421 0.0012702004869645 0.00133546775713409 0.0014073249411399 0.00148593440612546
0.0015560968495204 0.00148680225550047 0.00142069994292539 0.00135777318289783 0.00129800839174413 0.00124139457070684 0.00118792256104171 0.00113758408674637 0.00109037056201316 0.00104627165018239 0.00100527357662042 0.000967357220222787 0.000932496036845753 0.000900653901120887 0.000871782987150927 0.000845821837973812 0.00082269379157518 0.000802305930842491 0.00078454870138645 0.000769296293794498 0.000756407820076766 0.000745729237358419 0.000737095897990201 0.000730335546940134 0.000725271554009403 0.000721726163866924 0.000719523568796621 0.000718492650307639 0.000718469286962652 0.000719298177752817 0.000720834176006358 0.000722943164001735 0.000725502521831128 0.000728401256424315 0.000731539860056906 0.000734829964647914 0.000738193851119127 0.00074156386404868 0.000744881772280182 0.000748098107020881 0.000751171500831486 0.000754068044022194 0.000756760669362443 0.000759228571600646 0.000761456664926074 0.000763435079017228 0.000765158692542133 0.000766626701754896 0.000767842221040314 0.000768811911791122 0.000769545635775488 0.000770056129107267 0.000770358693016006 0.000770470897802655 0.000770412296629764 0.000770204146125266 0.000769869131163599 0.000769431091619082 0.000768914749373473 0.000768345434381794 0.000767748809173866 0.000767150591768782 0.000766576277616861 0.000766050861834364 0.000765598563648897 0.000765242555610639 0.000765004700719413 0.000764905301154613 0.000764962862741082 0.00076519387961926 0.000765612643798615 0.000766231084332539 0.000767058640770216 0.000768102175303213 0.000769365927660791 0.000770851516322522 0.000772557989057202 0.000774481925190303 0.000776617591392504 0.000778957152209589 0.00078149093606552 0.000784207757081819 0.000787095292813483 0.000790140517897705 0.000793330193651739 0.000796651413834528 0.000800092207056918 0.00080364219666047 0.000807293319194372 0.000811040602889945 0.000814883007565753 0.000818824327197552 0.00082287415572553 0.000827048915441796 0.000831372945317967 0.000835879643691519 0.000840612655653539 0.000845627090073794 0.000850990744345512 0.000856785306600081 0.00086310749547306 0.000870070086918337 0.00087780276679342 0.000886452738209324 0.000896185005596188 0.0009071822552295 0.000919644256912947 0.000933786725906008 0.000949839609517886 0.00096804479929212 0.000988653315446887 0.00101192206101412 0.0010381102923013 0.00106747599205103 0.0011002723542659 0.00113674458955087
0.00251238915261603 0.00240409907965129 0.00229950386680406 0.00219861586490943 0.00210144906074546 0.00200801879098919 0.00191834136883988 0.00183243360188206 0.0017503121773118 0.00167199288901663 0.00159748968083503 0.00152681348247332 0.00145997082004551 0.00139696219312727 0.00133778022558742 0.00128240761890776 0.00123081496407867 0.00118295850010055 0.00113877794065609 0.00109819452092709 0.00106110943765658 0.00102740286075692 0.000996933678441327 0.000969540097331021 0.000945041156097401 0.000923239132914533 0.000903922744589845 0.000886870961921251 0.000871857213556726 0.000858653727131279 0.00084703576349012 0.000836785533237305 0.000827695636305191 0.000819571924618835 0.000812235745842922 0.000805525575656338 0.000799298083089567 0.000793428697143696 0.000787811754290089 0.000782360307867568 0.000777005674627228 0.000771696783374608 0.000766399378034688 0.00076109511416773 0.000755780575136395 0.000750466222485676 0.00074517528507361 0.00073994258335725 0.000734813279177599 0.000729841537606055 0.00072508908612245 0.000720623657845433 0.000716517309937443 0.00071284461577806 0.000709680739930438 0.000707099417865847 0.000705170876988962 0.000703959750351267 0.000703523047780943 0.000703908258995301 0.000705151667677326 0.000707276953056896 0.000710294145662702 0.000714198987158087 0.00071897272220657 0.000724582325773259 0.000730981145189576 0.000738109915662598 0.000745898092996576 0.000754265439402802 0.000763123797592035 0.000772378994099205 0.00078193282349078 0.000791685079044428 0.000801535610918753 0.000811386408340283 0.000821143716875253 0.000830720214774554 0.000840037283363458 0.000849027415319484 0.000857636811323325 0.000865828219680919 0.000873584074526028 0.00088090998494541 0.000887838618110342 0.00089443400150669 0.000900796239074906 0.000907066588992351 0.000913432782018007 0.000920134364495622 0.000927467727676879 0.000935790339577625 0.000945523542263161 0.000957153147170058 0.000971227002682829 0.000988348784743697 0.001009167534127 0.00103436296346301 0.00106462724596585 0.00110064474702707 0.00114307176207681 0.00119251855994681 0.00124953576856024 0.00131460641417379 0.00138814394097384 0.00147049558270513 0.00156194977902402 0.00166274604172122 0.00177308575017824 0.00189314266809221 0.00202307237950975 0.00216302022758929 0.00231312764110664 0.00247353693393031 0.00264439477233157 0.00282585454723605
0.00481079181496397 0.00441647394692863 0.00404645150079748 0.00370013606353883 0.00337698311215205 0.00307649676578946 0.00279823439841339 0.002541810333712 0.0023068972592401 0.00209322314185418 0.00190056030844905 0.00172870216722735 0.00157742236317463 0.00144641215345557 0.00133519611782318 0.00124303520233595 0.00116883817712541 0.0011111118966682 0.0010679782510323 0.0010372667380985 0.00101666363898169 0.00100387850293783 0.000996787870487883 0.000993532042289967 0.000992560758313401 0.000992637499737527 0.000992817049847407 0.000992409617214727 0.000990940973055068 0.000988114173688467 0.000983775533955176 0.000977885690503653 0.000970495597210804 0.000961726834368026 0.000951755459130609 0.000940798627750138 0.000929103294448864 0.000916936393517204 0.000904576021270979 0.000892303247752651 0.000880394305142962 0.00086911302280154 0.000858703506963414 0.000849383190583247 0.000841336493547842 0.000834709418072539 0.000829605439929674 0.000826083028623662 0.000824155035510247 0.000823790039576484 0.000824915562195295 0.000827422889221756 0.00083117310394339 0.000836003860765168 0.000841736423219087 0.000848182542447123 0.000855150844243246 0.000862452501693723 0.000869906076186261 0.000877341498781093 0.000884603229908498 0.000891552677084032 0.000898069971251622 0.000904055206892892 0.000909429244372818 0.00091413415926733 0.000918133406437694 0.000921411748100187 0.000923974976966437 0.000925849448475057 0.000927081420511274 0.000927736185113664 0.000927896965583971 0.000927663543161185 0.000927150572801545 0.000926485546651494 0.000925806369498386 0.000925258522853541 0.000924991814937212 0.000925156743397643 0.000925900534062295 0.000927362961777696 0.000929672102927619 0.000932940208233459 0.000937259913622163 0.000942701018093063 0.000949308048634976 0.000957098801274927 0.000966063997720934 0.000976168135241188 0.000987351544850538 0.000999533615545197 0.00101261710274453 0.00102649341893755 0.00104104880595276 0.00105617130812337 0.00107175849855047 0.00108772594767518 0.00110401645822703 0.00112061011189193 0.0011375351725791 0.0011548798570526 0.00117280490418481 0.00119155673523484 0.00121148078814692 0.00123303432467479 0.00125679766106809 0.00128348240363391 0.00131393496388182 0.00134913351702657 0.00139017681409648 0.00143826400218495 0.00149466587580257 0.00156068959706832 0.00163764047852448 0.00172678539017057
0.00272940419816261 0.00251036043903765 0.00230730826226168 0.00211992037145855 0.0019478859303834 0.00179090338642153 0.00164866920473943 0.00152086156263507 0.00140711850109968 0.00130701104353005 0.0012200134624824 0.00114547499958835 0.0010825992409828 0.00103043792535416 0.000987904209972316 0.000953806250893635 0.000926896686715572 0.000905929477876625 0.000889714325589457 0.000877160791149198 0.000867307965931732 0.00085933933804421 0.000852585145736012 0.00084651567707614 0.000840728983727337 0.000834935846624291 0.000828944003940225 0.00082264288940462 0.000815989539218158 0.000808995920980726 0.000801717688088112 0.000794244227240117 0.000786689808757662 0.000779185642026041 0.000771872662918623 0.000764894924108211 0.000758393514166373 0.000752500990275786 0.000747336365581241 0.000743000738560109 0.000739573681529012 0.000737110512746143 0.000735640558753162 0.000735166471873175 0.000735664607957273 0.000737086401253291 0.000739360607947655 0.000742396238288293 0.000746085966328036 0.000750309799306333 0.00075493880346448 0.000759838714484964 0.000764873301777127 0.000769907399583541 0.00077480955873647 0.000779454307284557 0.000783724034376452 0.000787510529576896 0.000790716220224093 0.000793255153832237 0.000795053772475643 0.000796051523221503 0.000796201343625596 0.000795470055515175 0.000793838693802128 0.000791302790505815 0.000787872627457942 0.000783573463967902 0.000778445738377995 0.000772545233966576 0.000765943190338278 0.000758726330552539 0.000750996761773551 0.000742871693414464 0.000734482901681791 0.000725975854856704 0.000717508401034887 0.000709248913279853 0.000701373790015205 0.000694064226798781 0.00068750221442327 0.000681865781545534 0.000677323587566842 0.000674029077148091 0.000672114517350725 0.000671685330810671 0.000672815188747737 0.00067554231564426 0.000679867373980332 0.000685753151303136 0.000693126090010614 0.000701879519185176 0.000711878304532287 0.000722964551313357 0.000734963984601336 0.000747692680110539 0.000760963909934277 0.000774594975301004 0.000788414005712411 0.000802266794846875 0.000816023813964166 0.000829587587673532 0.000842900636538033 0.000855954180340595 0.000868797753170273 0.000881549791871757 0.000894409110091003 0.000907666941089186 0.000921718906785071 0.000937075848696594 0.000954371969973656 0.000974368280956141 0.000997949086558929 0.00102610944265647 0.00105993238220323 0.00110055635922474
0.00280395758442074 0.00260794326825247 0.00242588760464782 0.00225742035077221 0.00210216730552033 0.00195974398800621 0.00182974799686322 0.00171175025366456 0.00160528561500792 0.0015098436783586 0.0014248609453483 0.00134971574095719 0.00128372729464161 0.00122616007096159 0.00117623377705123 0.00113313858155156 0.00109605417587764 0.00106417065097132 0.00103670893630892 0.00101293878891645 0.000992192912088304 0.000973876523659954 0.000957472382950892 0.000942541793259267 0.000928722379404123 0.000915723521643047 0.000903320267129996 0.000891346401744395 0.000879687200188631 0.000868272214591353 0.000857068329136391 0.000846073206616735 0.000835309181490666 0.000824817608900924 0.000814653654992544 0.000804881505666679 0.000795569974034714 0.000786788497297273 0.000778603528010583 0.000771075339455766 0.000764255277151284 0.000758183495928126 0.000752887222525586 0.000748379576419562 0.000744658966847151 0.000741709063166984 0.000739499311376751 0.000737985944978306 0.000737113416692059 0.000736816161516664 0.000737020592998896 0.000737647233829267 0.000738612888333038 0.000739832776476077 0.000741222564632385 0.000742700245396116 0.000744187835298862 0.000745612874098104 0.00074690972134152 0.000748020654898667 0.000748896782085601 0.000749498777151066 0.000749797459627314 0.000749774226915454 0.000749421351902802 0.000748742152654632 0.000747751037028931 0.00074647342014422 0.000744945507937969 0.000743213935457427 0.000741335244402915 0.000739375181698877 0.000737407799252417 0.000735514336062866 0.000733781867214523 0.00073230171151147 0.000731167600240638 0.000730473624369345 0.000730311995762262 0.00073077067854912 0.000731930967944109 0.000733865112776841 0.000736634092231556 0.000740285663773949 0.000744852796199269 0.000750352588337539 0.00075678575127482 0.000764136702483368 0.000772374288175403 0.000781453119359837 0.00079131548213959 0.000801893766288151 0.000813113349312009 0.000824895876318143 0.000837162886771588 0.000849839755492151 0.000862859933766078 0.000876169494290112 0.000889731997402661 0.00090353370320281 0.000917589151344287 0.000931947114280063 0.00094669689707691 0.000961974903502523 0.000977971311243319 0.000994936596709528 0.00101318752522364 0.00103311208573152 0.00105517272049282 0.00107990711486231 0.00110792581463763 0.00113990607787156 0.00117658168083483 0.00121872888034999 0.00126714932787771 0.00132265131099241
0.00206501351758766 0.0019801225146228 0.00189833469035167 0.00181964748747732 0.00174406178160923 0.00167158158182453 0.00160221363376281 0.00153596690351786 0.00147285191894385 0.00141287994460337 0.00135606196817759 0.00130240748059676 0.00125192304035297 0.00120461062525297 0.00116046579275058 0.00111947569280952 0.00108161700383382 0.00104685389012463 0.00101513610477366 0.000986397379997598 0.000960554252441215 0.000937505459581985 0.000917132012980241 0.000899298006087423 0.000883852153875011 0.000870629997107025 0.000859456645578023 0.000850149891173836 0.000842523499288812 0.000836390487769578 0.000831566223642763 0.00082787120369271 0.000825133428258184 0.000823190321454291 0.000821890189954579 0.000821093243176883 0.000820672218960712 0.000820512671007148 0.000820512978900337 0.000820584140325858 0.000820649400051407 0.000820643762995702 0.000820513430573318 0.000820215191375134 0.00081971578969665 0.000818991288767535 0.000818026439883944 0.000816814063992288 0.000815354448549867 0.000813654759580759 0.000811728466650832 0.000809594776889379 0.000807278073113265 0.000804807350491683 0.000802215645988207 0.000799539455007993 0.000796818130254779 0.000794093258764176 0.000791408014429611 0.000788806485064149 0.000786332975132826 0.00078403128768426 0.000781943991622797 0.000780111683198755 0.000778572253283643 0.000777360174462473 0.00077650582401349 0.000776034860257416 0.0007759676703793 0.00077631890752919 0.000777097133750149 0.000778304583107132 0.000779937056443378 0.000781983955685935 0.000784428461871718 0.000787247857373969 0.000790413989524692 0.000793893870214855 0.000797650404344907 0.00080164323931033 0.000805829728081711 0.000810165999817725 0.000814608134186575 0.000819113438503894 0.000823641830137532 0.000828157330158477 0.00083262967758175 0.000837036076423168 0.000841363089771398 0.000845608695625014 0.000849784517732837 0.000853918240292028 0.000858056207040626 0.00086226619184887 0.000866640307945129 0.000871297995100287 0.000876388987438774 0.000882096119026338 0.000888637771704615 0.000896269714404795 0.000905286033780771 0.000916018825552197 0.000928836321368941 0.00094413918569658 0.000962354845427585 0.000983929914119165 0.00100932102579418 0.00103898465951732 0.0010733667562303 0.00111289304115952 0.00115796092510275 0.00120893366146188 0.0012661371234562 0.00132985921072115 0.00140035157679893 0.00147783314930188
0.00256746469741258 0.00245370485838098 0.00234334306757438 0.00223642686103349 0.00213300648018373 0.00203313502627638 0.00193686857297479 0.00184426621044435 0.00175538998568381 0.00167030469354306 0.00158907746114522 0.0015117770559642 0.00143847283599431 0.00136923325166745 0.00130412380705421 0.00124320439740564 0.00118652596729695 0.00113412648467278 0.00108602630530763 0.00104222310920034 0.00100268671668574 0.000967354218276526 0.000936125948649243 0.000908862866677199 0.000885385840263022 0.000865477166015106 0.000848884397769493 0.000835326262431858 0.000824500171676428 0.000816090654543062 0.000809777974774145 0.000805246258383244 0.000802190610837542 0.000800322902338548 0.000799376097684983 0.000799107170729075 0.000799298756447752 0.000799759755227596 0.00080032512283048 0.000800855068338739 0.000801233853619437 0.00080136835148753 0.00080118648265782 0.000800635617785595 0.000799681002280807 0.000798304238587064 0.000796501842874864 0.000794283879866272 0.000791672669942987 0.000788701556016453 0.000785413713226927 0.000781860981923711 0.000778102703270247 0.000774204537067047 0.000770237242967014 0.000766275409225042 0.000762396117557452 0.000758677538650589 0.000755197460320831 0.000752031759113026 0.000749252835841085 0.000746928045601694 0.000745118162272038 0.000743875925411595 0.000743244722758798 0.000743257463194941 0.000743935692506738 0.000745288997374848 0.000747314732172946 0.000749998089426892 0.000753312519626538 0.000757220491235375 0.000761674568890714 0.000766618778290854 0.000771990221017175 0.000777720901790047 0.000783739734148872 0.00078997469753601 0.000796355128242813 0.000802814137519514 0.000809291161219945 0.000815734655590334 0.000822104962200302 0.000828377370515931 0.00083454540808021 0.000840624384229957 0.000846655201923604 0.000852708431218084 0.000858888604478575 0.000865338644625575 0.000872244271290679 0.000879838145201962 0.000888403411826433 0.000898276201153879 0.000909846550581151 0.000923557171864011 0.000939899519228927 0.000959406772466031 0.00098264364926517 0.00101019339277739 0.00104264277920275 0.00108056644142735 0.00112451207159919 0.00117498804094961 0.00123245463413921 0.0012973195168107 0.00136993739506266 0.00145061325488043 0.00153960820843966 0.00163714685942405 0.00174342519194531 0.00185861820708533 0.00198288679370073 0.00211638356344594 0.002259257570411 0.00241165796436935
0.00319821741244944 0.00306946962894982 0.00294388965945951 0.00282148323985685 0.00270225808282623 0.00258622394397817 0.00247339270407083 0.00236377846713836 0.00225739767363241 0.00215426922667236 0.00205441462807359 0.0019578581188487 0.00186462681619189 0.00177475083537294 0.0016882633802707 0.0016052007802579 0.00152560244363081 0.0014495106886948 0.00137697040311813 0.00130802847078801 0.00124273289428924 0.00118113153230434 0.00112327036787936 0.00106919123007486 0.00101892891359911 0.000972507684479864 0.000929937229182849 0.000891208200270521 0.000856287626795631 0.00082511457512535 0.000797596538501031 0.000773607068259135 0.00075298510724723 0.000735536334616491 0.000721036596441007 0.000709237222816879 0.000699871780778978 0.00069266364168971 0.000687333686088977 0.00068360752876591 0.000681221792494234 0.000679929145406839 0.000679502000478041 0.00067973492499039 0.000680445908923387 0.00068147669399955 0.000682692378600067 0.000683980500238095 0.000685249768517178 0.000686428586743987 0.000687463465810458 0.000688317403136964 0.00068896827392593 0.000689407261994864 0.000689637342621599 0.000689671819431456 0.000689532910599857 0.000689250375841713 0.000688860174211142 0.000688403143189535 0.000687923691520381 0.000687468501459452 0.000687085240272356 0.000686821285634655 0.000686722474760414 0.000686831892218123 0.000687188716095861 0.000687827145997371 0.000688775438902406 0.000690055079868058 0.000691680113685154 0.000693656660940578 0.000695982637639962 0.000698647692036741 0.000701633366137522 0.000704913483166279 0.00070845475675868 0.000712217613395087 0.000716157217048687 0.00072022468446474 0.000724368480990677 0.000728535990293049 0.000732675256367271 0.000736736902542463 0.000740676239230952 0.000744455579352627 0.000748046786983179 0.000751434089934974 0.000754617189500646 0.000757614698825245 0.000760467933175946 0.000763245057700187 0.000766045567414878 0.000769005025693524 0.000772299916994999 0.000776152373931382 0.000780834418735207 0.000786671223113069 0.000794042758922079 0.00080338312182359 0.000815176813844619 0.000829951428550378 0.000848266539607066 0.000870699147712893 0.000897826711606522 0.000930209411056172 0.0009683736553195 0.00101279879383179 0.00106390847377641 0.00112206725667855 0.00118758220435931 0.0012607084281871 0.00134165721834161 0.00143060534532513 0.00152770436001309 0.00163308907575164
0.00195247817212094 0.00181519204681708 0.00169133413825443 0.00158060347021802 0.00148262950842677 0.00139694877305461 0.00132298410029309 0.00126003089948905 0.00120725468056379 0.00116370267114332 0.00112832963974681 0.00110003489391747 0.00107770498569033 0.00106025582021126 0.00104666877117283 0.0010360174688047 0.00102748424597568 0.00102036708261692 0.0010140789621498 0.00100814189198845 0.00100217767469403 0.000995897100924755 0.000989088760376839 0.000981608240953416 0.000973368152848627 0.000964329176948435 0.000954492181256886 0.000943891354934813 0.000932588258294914 0.000920666663891169 0.000908228057953808 0.000895387675744567 0.000882270954507516 0.000869010301114116 0.000855742087078827 0.00084260380097103 0.00082973130739466 0.000817256182729584 0.000805303120543678 0.00079398742338346 0.000783412621179161 0.000773668277808644 0.000764828063881533 0.000756948182801231 0.000750066236325938 0.00074420060379995 0.00073935038629715 0.000735495935180284 0.000732599947884614 0.000730609076939361 0.000729455966348661 0.000729061606535029 0.000729337887524629 0.000730190230280908 0.00073152018669483 0.000733227916860754 0.000735214474671562 0.000737383856164272 0.000739644786879113 0.000741912242952118 0.000744108714900797 0.000746165232805432 0.000748022177365567 0.000749629903569509 0.000750949203325624 0.000751951631068679 0.000752619712651002 0.00075294705330754 0.000752938355585462 0.000752609352929045 0.000751986659565291 0.000751107532398303 0.000750019536134514 0.000748780098806809 0.000747455941860839 0.000746122366924601 0.000744862381144103 0.000743765644748077 0.000742927228979117 0.000742446179973314 0.000742423895034924 0.000742962331701289 0.000744162086538267 0.000746120398545998 0.00074892914966964 0.000752672949738928 0.000757427403067798 0.000763257656616 0.000770217323746852 0.000778347863008199 0.000787678469159791 0.000798226506402512 0.000809998484636567 0.000822991552240959 0.000837195456211237 0.00085259490477605 0.00086917225929189 0.000886910480947879 0.000905796262018138 0.000925823278572796 0.00094699551009677 0.00096933057828026 0.000992863061771599 0.00101764774381521 0.00104376274586404 0.00107131249207508 0.00110043043820755 0.00113128148519122 0.00116406398479878 0.00119901123458317 0.00123639235543587 0.00127651244986944 0.00131971195608006 0.00136636514297732 0.00141687773525975 0.0014716837118185
0.0017987568111388 0.00172599072563718 0.00165590122689932 0.00158846381236521 0.00152365770595885 0.00146146569052924 0.0014018738845522 0.00134487145025579 0.00129045021881234 0.00123860421714655 0.00118932908057837 0.00114262133638676 0.00109847754596082 0.00105689329805576 0.00101786205330861 0.00098137385093972 0.000947413902478396 0.000915961113871351 0.000886986595212772 0.000860452234524978 0.000836309425756841 0.000814498048317074 0.000794945793105467 0.000777567916220318 0.000762267476118462 0.000748936075001498 0.000737455084753633 0.000727697297483941 0.000719528906536586 0.00071281170060219 0.000707405344065116 0.000703169621149372 0.000699966537612336 0.000697662197910296 0.000696128403566637 0.000695243945899901 0.000694895590284359 0.000694978767932609 0.00069539800419324 0.000696067119848738 0.000696909244744181 0.000697856682398462 0.000698850661174881 0.000699841003114552 0.000700785736443002 0.000701650672616657 0.000702408963946612 0.000703040653529132 0.000703532225520813 0.00070387616073194 0.000704070500044373 0.000704118416232179 0.00070402779330828 0.000703810811480686 0.0007034835351172 0.000703065500750242 0.000702579302065355 0.000702050168986111 0.000701505538382061 0.000700974614558369 0.000700487918544435 0.000700076826235748 0.000699773096658395 0.00069960839297521 0.000699613800282615 0.000699819345694085 0.000700253527600443 0.000700942862236575 0.000701911456702592 0.000703180618278519 0.000704768510180323 0.00070668986377674 0.000708955756707708 0.000711573465338218 0.00071454639859786 0.000717874118604255 0.000721552451647485 0.000725573691273135 0.000729926893479392 0.000734598262549976 0.000739571624892804 0.000744828987504807 0.000750351177350344 0.000756118558028593 0.000762111820531299 0.000768312845590363 0.000774705635947108 0.000781277317704281 0.000788019210576325 0.000794927967164865 0.00080200678112378 0.000809266663057299 0.000816727780950352 0.000824420858640649 0.000832388621057423 0.000840687268452772 0.000849387953539944 0.000858578225284425 0.000868363391353578 0.000878867738459422 0.000890235537075411 0.000902631745846773 0.000916242323605899 0.000931274055859071 0.000947953810818383 0.000966527159939624 0.000987256330961743 0.0010104175071789 0.00103629754193918 0.00106519021628527 0.00109739222177728 0.00113319909062998 0.00117290131292656 0.00121678087107468 0.00126510838465938 0.00131814099989509
0.00182877634715292 0.00175570122006085 0.0016855590833618 0.00161830443551514 0.00155389344954786 0.00149228365879525 0.00143343360089397 0.00137730241765626 0.00132384940960996 0.00127303354565455 0.00122481293052214 0.00117914423557878 0.00113598210193339 0.00109527852873886 0.00105698226377568 0.00102103821759218 0.000987386926215456 0.000955964090235174 0.000926700219349249 0.000899520410735563 0.000874344286499364 0.000851086109794789 0.000829655091196627 0.000809955887016507 0.000791889280348748 0.000775353024751517 0.000760242820746903 0.000746453387781262 0.00073387958967161 0.000722417570234616 0.000711965857684406 0.000702426401035869 0.000693705508428464 0.000685714665115614 0.000678371216975577 0.000671598913041619 0.000665328307163736 0.000659497024166337 0.000654049899629107 0.000648939004736453 0.000644123568685711 0.000639569811149065 0.000635250696526791 0.000631145620463803 0.000627240037578447 0.000623525037772059 0.000619996877017491 0.000616656467297018 0.000613508829465925 0.000610562512325447 0.000607828981125017 0.000605321979094197 0.000603056866396678 0.000601049942055771 0.000599317755833044 0.000597876418642528 0.000596740921696781 0.000595924476066117 0.000595437885509318 0.000595288966147533 0.000595482026687173 0.000596017422357611 0.000596891194503362 0.000598094805920358 0.00059961497965998 0.000601433646347163 0.000603528002285872 0.000605870678009038 0.000608430014713127 0.000611170444390773 0.000614052968604642 0.000617035730817435 0.000620074678025094 0.000623124309119829 0.000626138509855772 0.000629071477406685 0.00063187874118175 0.00063451829066813 0.000636951825472342 0.000639146147266823 0.000641074717804183 0.000642719411221518 0.000644072492052993 0.000645138851944289 0.000645938536913703 0.000646509591484334 0.000646911233773119 0.000647227353587254 0.000647570289798912 0.000648084789451014 0.000648951975246575 0.00065039304868473 0.000652672336780544 0.000656099164319349 0.000661027928457254 0.000667855712349858 0.000677016856107693 0.000688974160450598 0.000704206852304183 0.000723196046678791 0.000746409063035619 0.000774284399461776 0.000807219245237165 0.00084556103908724 0.000889603841662813 0.000939589414704405 0.000995712151995251 0.00105812657406714 0.00112695602316467 0.0012023013976221 0.00128424910986256 0.00137287781412063 0.00146826374894986 0.00157048474482769 0.00167962306281139 0.00179576727687434
0.00217155458462717 0.00207465657873009 0.00198119926432664 0.00189119447955572 0.0018046573136473 0.00172160601120586 0.00164206178328877 0.00156604849359438 0.00149359218195936 0.00142472038164354 0.00135946118258298 0.00129784199143113 0.00123988794282613 0.00118561992740328 0.00113505222325871 0.00108818975106568 0.00104502501968221 0.00100553488711708 0.000969677325631663 0.000937388439652227 0.000908580027416028 0.000883137986950365 0.000860921832097834 0.000841765500748298 0.000825479512707267 0.000811854388135753 0.000800665096478795 0.000791676197767548 0.000784647282751219 0.000779338321843219 0.000775514587859887 0.000772950906612629 0.000771435091612871 0.00077077051580015 0.000770777851627974 0.000771296065293638 0.000772182781454836 0.000773314145253586 0.00077458430430762 0.000775904620012828 0.000777202699624666 0.000778421321526023 0.00077951730801631 0.000780460384065494 0.000781232047258968 0.000781824463653343 0.000782239396260129 0.000782487167049243 0.000782585649380806 0.000782559285307261 0.000782438120979722 0.000782256853222202 0.000782053881038962 0.000781870357257596 0.0007817492375598 0.000781734326699993 0.000781869324620431 0.000782196878286845 0.000782757648205301 0.000783589401526515 0.000784726146165617 0.000786197322252735 0.000788027068252256 0.000790233579124807 0.000792828572871416 0.000795816879718462 0.000799196165208281 0.000802956794774395 0.000807081843311974 0.000811547249142603 0.000816322107982771 0.000821369099363776 0.000826645035685524 0.000832101522873681 0.00083768572152051 0.000843341198421016 0.000849008860449413 0.00085462796564709 0.000860137210020587 0.000865475892721103 0.00087058516682824 0.000875409387744626 0.000879897576100195 0.000884005016913203 0.000887695021400964 0.000890940882024762 0.000893728054708059 0.00089605660409483 0.000897943947289685 0.000899427927412945 0.000900570238570263 0.000901460205868382 0.000902218894555032 0.000903003477275786 0.000904011723756839 0.00090548638995372 0.000907719173853277 0.000911053778960383 0.000915887500480215 0.0009226706538712 0.000931903146434583 0.000944127605072827 0.000959918765626323 0.000979869315362591 0.00100457300934063 0.00103460652216256 0.00107051195881371 0.00111278204913116 0.00116184970267596 0.00121808287153718 0.00128178476488513 0.00135319864000665 0.00143251586130967 0.00151988574595139 0.00161542585173459 0.00171923168740011
0.00150435932208599 0.0014510570770576 0.00140007129951602 0.0013513621556605 0.00130489096162619 0.00126061985719863 0.00121851144644599 0.00117852840739398 0.00114063307460259 0.00110478700051905 0.00107095050370949 0.0010390822144007 0.00100913863003002 0.000981073695499731 0.000954838424323932 0.000930380577590345 0.000907644417411074 0.000886570550134802 0.000867095871966808 0.000849153625846513 0.000832673573661223 0.000817582282460587 0.00080380351771397 0.000791258731311708 0.000779867627425267 0.000769548785911096 0.000760220320933479 0.000751800551998503 0.000744208665569997 0.000737365347671476 0.000731193371053213 0.000725618124255915 0.000720568073868027 0.000715975155126577 0.00071177508949761 0.000707907630819751 0.000704316743909895 0.000700950721198995 0.00069776224401907 0.000694708395678497 0.000691750633532635 0.000688854726982091 0.00068599066780938 0.000683132558580958 0.000680258484068065 0.000677350369836282 0.000674393831357684 0.000671378016247031 0.000668295441530224 0.000665141827232824 0.000661915927035405 0.000658619356282062 0.000655256417248254 0.000651833921277894 0.000648361007177851 0.000644848955123487 0.000641310995266752 0.00063776211026807 0.000634218831080147 0.000630699025512946 0.000627221679400364 0.000623806670568641 0.000620474536283773 0.000617246235411904 0.000614142907164124 0.000611185628996522 0.000608395176972879 0.000605791792650986 0.000603394961285096 0.000601223206806016 0.0005992939096155 0.000597623153665185 0.000596225609546278 0.000595114460370307 0.000594301377055508 0.000593796549231665 0.000593608777369858 0.000593745630929702 0.000594213676350819 0.000595018777618382 0.000596166470969556 0.000597662414077904 0.000599512908823276 0.000601725495479563 0.000604309614855706 0.000607277333540273 0.00061064412585811 0.000614429704382259 0.000618658888753733 0.000623362500046501 0.000628578264956358 0.000634351710603845 0.000640737026877213 0.000647797869075604 0.000655608069525643 0.000664252223254949 0.000673826110350799 0.000684436917056416 0.000696203219792697 0.000709254701881933 0.000723731582346159 0.000739783749847503 0.000757569612167128 0.000777254691314462 0.000799010014543811 0.000823010369710041 0.000849432506975104 0.000878453375611405 0.000910248483147596 0.000944990454235884 0.0009828478495445 0.00102398428300545 0.00106855785185677 0.00111672087112257 0.00116861988499916 0.00122439591373218
0.00175893245933899 0.00169084055141036 0.00162581846470341 0.00156384540173417 0.00150490074875796 0.0014489633386842 0.00139601061467345 0.00134601769859071 0.0012989563753387 0.00125479401243346 0.00121349244366562 0.00117500685565848 0.00113928472559961 0.00110626486610935 0.00107587663767232 0.00104803938890903 0.00102266217915067 0.000999643825886716 0.000978873302140684 0.000960230487112081 0.000943587249755934 0.000928808822113261 0.000915755399929816 0.000904283894683166 0.000894249754942343 0.000885508776257027 0.000877918826691321 0.000871341428043499 0.000865643148669808 0.000860696780569141 0.000856382289201157 0.000852587538111586 0.000849208801089229 0.000846151082054418 0.000843328267344071 0.000840663136939859 0.000838087261026739 0.000835540806644475 0.000832972276619763 0.000830338199880209 0.000827602788985731 0.000824737577504683 0.000821721046865585 0.000818538249618262 0.00081518043367452 0.000811644670078224 0.000807933485157475 0.000804054496513077 0.000800020051173034 0.000795846863361147 0.000791555648674274 0.00078717075102617 0.000782719758489078 0.00077823310415855 0.000773743648390163 0.000769286239229636 0.000764897248593059 0.000760614082769387 0.000756474667120546 0.000752516906425151 0.000748778124136069 0.000745294485829973 0.000742100414241432 0.000739228005382124 0.000736706457205827 0.000734561523943329 0.000732815010438752 0.00073148432142844 0.000730582080618154 0.000730115833566592 0.000730087846799378 0.000730495013334814 0.000731328872067528 0.000732575745428605 0.000734216996689335 0.000736229405436596 0.000738585657375165 0.000741254942888575 0.000744203657839099 0.00074739619996641 0.000750795854929804 0.000754365767432129 0.000758069994837167 0.00076187464303423 0.000765749086825539 0.000769667279535309 0.000773609158622368 0.00077756215548613 0.000781522818038305 0.000785498553543377 0.000789509496149423 0.00079359049784998 0.000797793232570596 0.000802188389889863 0.000806867916841001 0.000811947242804476 0.000817567393722624 0.000823896868784155 0.000831133117898141 0.000839503426351458 0.0008492649910987 0.000860703970509357 0.000874133316562733 0.000889889264441302 0.000908326463265585 0.000929811878029128 0.000954717759051411 0.000983414132121507 0.00101626137424696 0.00105360347447635 0.00109576252008251 0.00114303480177251 0.00119568872714153 0.00125396451287222 0.00131807543696695 0.00138821030370877
0.00232850373046355 0.00223008663306994 0.00213489502128277 0.00204293680831315 0.00195422174302511 0.00186876132173384 0.00178656864426549 0.00170765819755399 0.00163204554704912 0.00155974691329976 0.00149077860862774 0.00142515630737057 0.00136289412349795 0.00130400347245577 0.00124849170097318 0.00119636048042531 0.00114760397710155 0.00110220683674907 0.00106014205038236 0.00102136880143204 0.000985830426927626 0.00095345265193961 0.00092414227027792 0.000897786439096448 0.000874252726379297 0.000853389998077593 0.000835030160844232 0.000818990696657221 0.000805077849894692 0.000793090268310766 0.000782822866229491 0.000774070674918177 0.000766632469216498 0.000760314003933625 0.000754930748650059 0.000750310065819596 0.000746292826914103 0.000742734500196068 0.00073950576988415 0.000736492760638132 0.000733596945490554 0.000730734812229374 0.000727837355396349 0.000724849450711615 0.000721729157532099 0.000718446984016755 0.000714985139666452 0.000711336791146114 0.000707505329861398 0.000703503653599399 0.00069935345952957 0.000695084541872671 0.000690734084474331 0.000686345936308234 0.000681969856585714 0.000677660715717332 0.000673477638974121 0.000669483081467701 0.000665741826158433 0.000662319901113715 0.00065928341817899 0.000656697342468508 0.000654624210279438 0.000653122821628654 0.000652246941812913 0.000652044053248664 0.000652554203354268 0.00065380899550794 0.000655830767539539 0.000658631995663912 0.000662214951622451 0.000666571628025334 0.000671683932824233 0.000677524140055724 0.000684055571978533 0.000691233478665383 0.000699006075717512 0.000707315699238891 0.000716100039199128 0.000725293417170288 0.000734828081250977 0.000744635498878277 0.000754647636350044 0.000764798221592164 0.00077502399355027 0.000785265947307618 0.000795470588510599 0.000805591213909429 0.00081558923679571 0.000825435576870552 0.000835112133519199 0.000844613359495056 0.000853947948333051 0.000863140643044942 0.000872234165264266 0.000881291252392664 0.000890396774790192 0.000899659885080377 0.000909216126974114 0.000919229401965021 0.000929893660214898 0.000941434149768192 0.000954108030649692 0.000968204144253326 0.000984041732207723 0.00100196793160704 0.00102235394222224 0.00104558986814961 0.00107207837499126 0.00110222745733523 0.00113644275370228 0.00117511994632718 0.00121863781403257 0.00126735245401597 0.00132159305796595 0.00138165944410792
0.00261247034317612 0.00244084621142137 0.00228081317418805 0.00213205011196708 0.00199423342930254 0.00186703326226598 0.00175010902493492 0.00164310441383235 0.00154564211581573 0.00145731861446509 0.00137769964014262 0.0013063169230556 0.0012426669412945 0.00118621226509521 0.00113638586473823 0.00109259839182235 0.00105424802567076 0.00102073209241519 0.000991459407990669 0.00096586222793893 0.000943406811636229 0.000923601878721555 0.000906004573260086 0.000890223877907668 0.000875921679433791 0.000862811852728655 0.000850657804565225 0.000839268919740792 0.000828496305921547 0.000818228163134823 0.00080838502744176 0.000798915067468915 0.000789789553221585 0.000780998570977669 0.000772547025586429 0.000764450950402458 0.000756734133030839 0.00074942505967184 0.000742554179865067 0.000736151494884447 0.000730244475213012 0.000724856314103381 0.000720004524173926 0.000715699881761982 0.000711945719106806 0.000708737557688037 0.000706063067732549 0.000703902329961627 0.000702228367010138 0.000701007904618804 0.000700202317403757 0.000699768711245313 0.000699661094249111 0.000699831590621209 0.000700231656215358 0.00070081326033437 0.000701530005000394 0.000702338159569308 0.000703197594916327 0.000704072606891731 0.000704932623249668 0.000705752791585301 0.000706514448046137 0.00070720546781302 0.000707820498705591 0.000708361079014748 0.000708835639923947 0.00070925939197902 0.000709654094182343 0.000710047703621181 0.00071047390340121 0.000710971507202505 0.000711583740155346 0.000712357398273575 0.000713341892212607 0.000714588185859073 0.000716147645950826 0.000718070825347805 0.000720406209226038 0.000723198959913526 0.000726489701510204 0.000730313389369757 0.000734698311133971 0.000739665265153325 0.000745226958575065 0.00075138766123301 0.000758143143543485 0.000765480917456929 0.00077338079029038 0.000781815732858168 0.000790753056563274 0.000800155889799552 0.000809984942047672 0.000820200544730448 0.000830764960470434 0.000841644956330413 0.000852814641028199 0.000864258569387808 0.000875975118942068 0.000887980141300236 0.000900310883370409 0.000913030159183947 0.000926230729360994 0.000940039811279858 0.000954623596786602 0.000970191597075848 0.00098700056761651 0.00100535769731192 0.00102562268562259 0.0010482082960285 0.00107357898485677 0.0011022472814372 0.0011347677541396 0.00117172863538033 0.00121374147388615 0.00126142948442397
0.00218052131145637 0.00209906481639167 0.00201994000729526 0.00194312966208285 0.00186862080176089 0.00179640467715414 0.00172647674717318 0.00165883664333752 0.0015934881135769 0.00153043893630721 0.00146970079340971 0.00141128908805912 0.0013552226904295 0.00130152359131994 0.00125021644096252 0.00120132794813071 0.00115488611376077 0.00111091927442925 0.00106945493515421 0.00103051837914579 0.000994131055266434 0.00096030876264185 0.000929059675923021 0.000900382282824415 0.000874263334980463 0.000850675939581251 0.000829577937247053 0.000810910715571132 0.000794598593320005 0.000780548875843158 0.000768652630176133 0.000758786165136101 0.000750813136994397 0.000744587145547724 0.000739954647389588 0.000736757997876888 0.000734838440926201 0.000734038892323171 0.000734206400934763 0.000735194215560658 0.000736863426566105 0.000739084186289059 0.000741736538148818 0.000744710901009192 0.000747908263655312 0.000751240145955589 0.000754628380338521 0.000758004761403221 0.000761310604260841 0.000764496244632349 0.000767520506508288 0.000770350156710156 0.000772959360164957 0.000775329145147942 0.000777446884112455 0.000779305792904728 0.000780904449042069 0.000782246328195541 0.000783339356954868 0.000784195479280077 0.00078483023367966 0.000785262338068921 0.000785513279359232 0.000785606905132559 0.00078556901521091 0.000785426951541294 0.000785209185544273 0.000784944902926796 0.000784663586900269 0.000784394601760133 0.0007841667798408 0.000784008015922997 0.000783944874200805 0.000784002213858951 0.000784202840132076 0.000784567188351592 0.000785113048913309 0.000785855341271204 0.000786805944977882 0.000787973595448681 0.000789363851541805 0.00079097914127667 0.000792818891099073 0.000794879743129523 0.000797155863860755 0.000799639346899813 0.000802320711612933 0.00080518949899603 0.000808234965772487 0.000811446877604085 0.000814816402340818 0.000818337104352812 0.000822006041061968 0.000825824962617881 0.000829801615084586 0.000833951146182638 0.000838297610303435 0.000842875565787433 0.000847731751969449 0.000852926825828513 0.000858537127954509 0.000864656434756321 0.000871397638494384 0.000878894279421838 0.000887301836256884 0.000896798664435334 0.000907586459225739 0.000919890116665078 0.000933956873937265 0.000950054636455492 0.00096846944423166 0.000989502094948519 0.00101346402089084 0.00104067260223257 0.00107144617653825 0.00110609905865584
0.0060818832952459 0.00562605240413705 0.00519532477038495 0.00478893354715084 0.00440613382846015 0.0040462043276257 0.00370844936081995 0.00339220116979403 0.00309682260222373 0.00282171013379365 0.00256629714941199 0.00233005728093802 0.00211250739492147 0.0019132094957986 0.00173177031463765 0.00156783666906123 0.00142108386390162 0.00129119370039425 0.00117781865632217 0.00108053048409219 0.00099875596455854 0.000931710061416263 0.000878344923918995 0.000837336618136161 0.000807124429901788 0.000786000193847266 0.000772226209401184 0.000764151444350657 0.000760301112049281 0.000759428556282217 0.000760531569142272 0.000762842545674645 0.000765803232536923 0.000769032793027179 0.000772294920561236 0.000775467133456561 0.000778513592901757 0.00078146174009243 0.000784382534687525 0.000787373889500899 0.000790546885216501 0.000794014416759442 0.000797882012026016 0.000802240641814402 0.00080716139138597 0.000812691884097565 0.000818854339371923 0.00082564511846134 0.000833035573672582 0.000840973980600367 0.000849388308150056 0.000858189572889397 0.000867275534230385 0.00087653451278068 0.000885849150932981 0.000895099977297717 0.000904168679101832 0.000912941025284643 0.000921309415169595 0.000929175052108428 0.000936449758295922 0.000943057457125848 0.000948935353868793 0.000954034845589301 0.00095832218811145 0.000961778942895263 0.000964402219863183 0.000966204725295279 0.000967214616159276 0.000967475155120331 0.000967044153378031 0.000965993182892549 0.000964406534779039 0.000962379898638381 0.00096001873777771 0.000957436339580036 0.000954751529083533 0.000952086047549053 0.000949561617597016 0.000947296741068222 0.000945403304949948 0.000943983101844195 0.000943124401562096 0.000942898735947452 0.000943358075907748 0.000944532584696763 0.000946429122932557 0.000949030659365125 0.000952296709480421 0.000956164887554795 0.000960553622290463 0.000965366058582787 0.000970495154858743 0.000975829987578104 0.000981263294573739 0.000986700324529042 0.000992069101941556 0.00099733226018973 0.00100250062255773 0.00100764870093881 0.00101293220648565 0.00101860747969277 0.00102505239999298 0.00103278776629415 0.00104249731818741 0.00105504352904437 0.00107147523042778 0.00109302243801137 0.00112107408165339 0.00115713637436718 0.00120277352908413 0.00125953767761613 0.00132889922995453 0.00141219020598414 0.00151057010525022 0.0016250177070923
0.00207394788851766 0.00195317915927578 0.00184282229487501 0.00174244909308482 0.00165159799320946 0.00156977100728995 0.0014964326353685 0.00143101130608468 0.00137290366801821 0.00132148173776646 0.0012761025409979 0.00123611953974615 0.00120089490073682 0.00116981157781631 0.00114228426622051 0.00111776850426919 0.00109576748827641 0.00107583646293615 0.0010575847998997 0.00104067605293035 0.00102482637333735 0.00100980169541498 0.000995414077539101 0.000981517530704438 0.000968003599731499 0.000954796895333447 0.000941850715107635 0.000929142841874478 0.000916671569535718 0.000904451979147377 0.000892512469792208 0.000880891538420954 0.000869634798477316 0.000858792227302881 0.000848415635686515 0.000838556358240416 0.000829263169426188 0.000820580435953666 0.000812546520962657 0.000805192458066841 0.000798540913319316 0.000792605450193495 0.000787390106721952 0.00078288928548938 0.00077908794697565 0.000775962085851795 0.000773479459400197 0.000771600528383005 0.000770279564232612 0.000769465873023755 0.000769105086299418 0.000769140471411036 0.000769514218859216 0.000770168670674916 0.00077104746122744 0.000772096549379444 0.000773265127995424 0.000774506403019947 0.000775778239449597 0.00077704367545273 0.000778271308619897 0.000779435560052323 0.000780516822874226 0.000781501501940207 0.000782381951312711 0.000783156315611531 0.00078382828081936 0.000784406739704744 0.000784905376831752 0.000785342178277684 0.000785738871755417 0.000786120303846067 0.00078651376264976 0.000786948256103138 0.000787453758700777 0.000788060442127813 0.000788797908250173 0.000789694445953215 0.000790776336071481 0.000792067231224518 0.000793587639125709 0.000795354539302412 0.000797381163426426 0.000799676969142569 0.000802247836119897 0.000805096511332597 0.000808223328416763 0.00081162722371921 0.00081530706926731 0.000819263340687007 0.000823500135835623 0.000828027557267825 0.000832864468046185 0.000838041624940265 0.000843605183965418 0.000849620559188298 0.000856176594391164 0.000863389976020707 0.000871409773589418 0.000880421938416254 0.000890653525461827 0.000902376329812917 0.000915909559603397 0.000931621116836587 0.00094992704883674 0.000971288790526224 0.000996207962752398 0.0010252187298428 0.00105887803160259 0.00109775434059705 0.00114241587931884 0.00119341938414654 0.00125130046779954 0.00131656640544571 0.00138969180151306 0.00147111717757451
0.00225934077855007 0.00216220525873923 0.00206807006951593 0.00197695043778742 0.00188886547256346 0.00180383832059722 0.00172189629776555 0.00164307097726431 0.00156739820930128 0.00149491803924048 0.00142567448217814 0.00135971510208282 0.00129709033373046 0.00123785247717325 0.00118205428971526 0.00112974710262104 0.00108097840326215 0.00103578885276609 0.00099420875853399 0.000956254091945381 0.00092192223120934 0.000891187707776827 0.000863998324205925 0.000840272067886271 0.000819895243849416 0.000802722174126868 0.000788576660613314 0.00077725520449621 0.000768531757750583 0.000762163597773341 0.000757897803615089 0.000755477789709106 0.000754649414379389 0.000755166300523137 0.000756794151237073 0.000759313983035085 0.000762524312672028 0.000766242411107508 0.000770304780170868 0.000774567020367015 0.000778903250658248 0.000783205221362302 0.000787381236258173 0.000791354974271373 0.000795064277518733 0.000798459952396187 0.000801504614175362 0.000804171593049143 0.000806443910256895 0.000808313326254275 0.000809779458306492 0.000810848961888365 0.000811534768460106 0.000811855371242874 0.000811834150300979 0.000811498728385577 0.00081088034948715 0.000810013272806707 0.000808934175844634 0.000807681561486882 0.000806295165331807 0.000804815361026247 0.000803282563043755 0.000801736628120755 0.000800216258416427 0.000798758411329772 0.000797397722709976 0.000796165951855137 0.00079509145810913 0.000794198719947896 0.000793507908108304 0.000793034524490934 0.000792789118241113 0.000792777089572346 0.000792998590618184 0.00079344853095683 0.00079411669360202 0.000794987965342193 0.000796042683522634 0.000797257099861558 0.000798603960841636 0.000800053203716054 0.00080157276731824 0.000803129517662346 0.000804690289773985 0.000806223049197327 0.000807698179070473 0.000809089901367317 0.000810377843614655 0.000811548764781893 0.000812598455688899 0.000813533829564303 0.000814375216568602 0.000815158871114727 0.000815939691364016 0.000816794134719482 0.000817823289644883 0.000819156030843338 0.00082095214032443 0.000823405221038323 0.000826745164819286 0.000831239868681026 0.000837195834929117 0.000844957259470766 0.000854903232897519 0.000867442775040312 0.000883007612526532 0.000902042887235492 0.000924996317509328 0.000952306656502539 0.000984392515784289 0.00102164266836054 0.001064408777264 0.00111300114191185 0.00116768760196169 0.00122869530174962
0.00147674428976266 0.00142142224384315 0.00136911806251213 0.0013197891136178 0.001273390089925 0.00122987208531074 0.00118918165877787 0.00115125992091508 0.0011160416841149 0.00108345472272343 0.00105341919128293 0.00102584724720629 0.00100064291797733 0.000977702242211547 0.000956913699199453 0.000938158924125401 0.000921313687788046 0.000906249102404576 0.000892833000949514 0.000880931428027159 0.00087041017638019 0.000861136304864559 0.000852979580384306 0.000845813796630203 0.000839517934965654 0.00083397714590601 0.000829083542018236 0.000824736803756384 0.000820844608181065 0.000817322896495866 0.000814095999973676 0.000811096645442895 0.00080826586145996 0.000805552805042283 0.000802914526775564 0.000800315689586348 0.000797728253755136 0.00079513113803954 0.00079250986421436 0.00078985619000582 0.000787167733344795 0.000784447589111288 0.000781703938096654 0.000778949646767773 0.000776201855575965 0.000773481553011447 0.000770813132362472 0.000768223928202481 0.000765743730005042 0.000763404270978854 0.000761238691222786 0.000759280975610325 0.000757565368392593 0.000756125768310197 0.000754995109944758 0.000754204739022801 0.000753783791276089 0.000753758586124345 0.000754152047725823 0.000754983166704406 0.000756266515993195 0.000758011833680006 0.000760223684448326 0.000762901209282637 0.000766037970642575 0.000769621897486271 0.000773635331549512 0.000778055173400966 0.000782853124204404 0.000787996017031783 0.000793446230110126 0.000799162173641647 0.000805098841832663 0.000811208422453637 0.000817440957579403 0.000823745050985434 0.000830068619926142 0.000836359691539742 0.00084256724682811 0.000848642117952651 0.000854537947374111 0.000860212220098706 0.000865627382883514 0.000870752066621254 0.00087556243014213 0.000880043645148967 0.000884191542660085 0.000888014440756896 0.00089153517103873 0.000894793316146417 0.000897847661986718 0.000900778854524262 0.00090369223065988 0.000906720764156483 0.00091002802947861 0.000913811038193383 0.000918302745546515 0.000923773963009695 0.000930534354528114 0.00093893215355316 0.000949352233685505 0.000962212219541949 0.000977956455121985 0.000997047861355957 0.00101995799777861 0.00104715595214708 0.00107909694830814 0.00111621171042782 0.00115889759351792 0.00120751227362279 0.00126237042965318 0.00132374342951105 0.00139186165469007 0.00146691883617349 0.00154907766256874 0.00163847594688716
0.00178276610988553 0.0017187520363939 0.00165688893344665 0.00159716390063761 0.00153956557001103 0.0014840839065709 0.00143070997966474 0.00137943570127089 0.00133025352730592 0.00128315611842444 0.00123813595749245 0.00119518492206477 0.00115429381187247 0.00111545183359059 0.00107864604803945 0.00104386078844163 0.00101107706230008 0.000980271953664552 0.000951418046686951 0.000924482894997468 0.000899428564048325 0.000876211274636415 0.000854781174849833 0.00083508226435972 0.000817052489216476 0.000800624017337762 0.000785723695258116 0.000772273676295588 0.000760192200110215 0.000749394494739058 0.000739793765507564 0.000731302231362676 0.000723832168399965 0.000717296922518307 0.00071161185775201 0.000706695213190552 0.000702468848695084 0.000698858867083979 0.000695796107437418 0.000693216510197441 0.000691061359547122 0.000689277412053442 0.000687816922809323 0.00068663758146542 0.000685702370813178 0.000684979360188467 0.000684441445130369 0.000684066043639389 0.000683834758187435 0.000683733011456525 0.000683749662706582 0.000683876610744503 0.000684108388717274 0.000684441755383959 0.000684875287130003 0.000685408974752619 0.000686043828941272 0.000686781498373209 0.000687623904406361 0.000688572896453216 0.000689629932219813 0.000690795787077 0.000692070296872226 0.000693452138473254 0.000694938652256403 0.000696525710612121 0.000698207636347479 0.000699977174640459 0.000701825521965713 0.000703742415193816 0.000705716283895762 0.000707734468797244 0.000709783509340965 0.000711849503458138 0.000713918542932761 0.000715977228158938 0.00071801326663632 0.000720016160174843 0.000721977986431843 0.000723894280996646 0.000725765026618164 0.000727595756183306 0.000729398775429917 0.000731194509811433 0.000733012977003199 0.000734895381765761 0.0007368958226554 0.000739083089788186 0.000741542518886299 0.000744377848776265 0.000747713007267704 0.000751693724672626 0.00075648884687402 0.000762291194216392 0.000769317793787138 0.000777809307855742 0.000788028498450484 0.000800257614629169 0.00081479466911599 0.000831948682132351 0.000852034101010001 0.000875364733423248 0.000902247632599222 0.000932977418016 0.000967831487961411 0.00100706648064839 0.00105091618683381 0.00109959094100759 0.00115327835576555 0.00121214514342472 0.00127633970469283 0.00134599515549938 0.00142123249787447 0.00150216370167071 0.00158889453410091 0.00168152704061068
0.00249245297335864 0.00229711688678023 0.00211592263335855 0.00194861734099975 0.00179496318973403 0.0016547304071817 0.00152768634997437 0.00141357982435786 0.00131212026618579 0.001222952396207 0.0011456285453635 0.00107958277132166 0.00102411249893577 0.000978373725735317 0.000941394019950252 0.000912103664663466 0.000889380651379255 0.000872101757946065 0.000859191098889161 0.000849659358373489 0.000842630219319084 0.000837353776525419 0.000833208969257112 0.00082969805047334 0.000826436107893246 0.000823138111584492 0.000819605255148587 0.000815711703840976 0.000811392354314204 0.000806631858483797 0.000801454943357956 0.000795917935065328 0.000790101337462946 0.000784103299783765 0.000778033817288028 0.000772009533079089 0.000766149041343862 0.000760568627771977 0.000755378418464913 0.000750678941301647 0.000746558130650131 0.000743088824814783 0.000740326813406305 0.000738309487808104 0.000737055132168653 0.000736562866990964 0.000736813225795988 0.000737769312175641 0.00073937845458745 0.000741574253493266 0.000744278902663823 0.000747405664363258 0.000750861385860925 0.000754548960147207 0.000758369653794017 0.000762225246928004 0.0007660199515323 0.000769662093092724 0.000773065555855041 0.000776151003301209 0.000778846893038448 0.000781090309578326 0.000782827640086753 0.00078401511771437 0.000784619255233445 0.000784617188766779 0.00078399694786476 0.000782757664169624 0.000780909726627729 0.000778474886794662 0.000775486312892051 0.000771988586488096 0.000768037630375098 0.000763700550802776 0.000759055371844672 0.000754190634349854 0.000749204827287847 0.000744205616122319 0.000739308831634668 0.000734637185163999 0.000730318683165395 0.000726484727089551 0.000723267904399981 0.000720799503322587 0.000719206816732222 0.00071861033631663 0.00071912097316364 0.000720837469195694 0.000723844179639914 0.000728209405066385 0.000733984430084991 0.000741203385371389 0.000749883995153126 0.00076002921186813 0.000771629681450042 0.000784666935799487 0.000799117177489709 0.000814955508506625 0.000832160456606758 0.000850718666391155 0.000870629640670267 0.000891910436040124 0.000914600230682018 0.000938764687803232 0.000964500036384268 0.000991936780010716 0.0010212429286285 0.00105262663050911 0.0010863380665188 0.00112267046341879 0.00116196009062271 0.00120458513365692 0.00125096338696068 0.00130154878001384 0.0013568268376039 0.00141730926716452
0.0020104571258463 0.00192634308327093 0.00184504125285462 0.0017665219178865 0.00169075950027075 0.00161773253299151 0.00154742361150363 0.00147981931528969 0.00141491008842759 0.00135269006525502 0.00129315682416618 0.00123631104938614 0.00118215607751575 0.00113069730316998 0.00108194141679124 0.00103589544858863 0.000992565596624643 0.000951955825565666 0.000914066236687865 0.000878891230156353 0.000846417507301174 0.000816621992170054 0.000789469784824757 0.000764912288536303 0.000742885672642212 0.000723309835521756 0.000706088012674563 0.000691107131646102 0.000678238952029196 0.000667341953723486 0.000658263862413648 0.00065084464076453 0.000644919737212522 0.000640323376117161 0.000636891691894439 0.000634465548977947 0.000632892939749514 0.00063203090458166 0.000631746964424889 0.000631920092443636 0.000632441275456012 0.000633213729003303 0.000634152833763503 0.000635185858252131 0.000636251525786139 0.000637299474569405 0.000638289650027985 0.000639191659176221 0.000639984108428416 0.00064065393914521 0.00064119576938181 0.000641611245727239 0.000641908405659682 0.000642101048362356 0.000642208110302438 0.000642253040969484 0.000642263173905967 0.000642269088472614 0.000642303958619005 0.000642402886244094 0.000642602218454738 0.000642938850124481 0.000643449515512135 0.00064417007522411 0.000645134807328172 0.000646375713799431 0.000647921855485703 0.000649798730264171 0.000652027709825817 0.000654625550466327 0.000657603992329242 0.000660969459744051 0.000664722872771138 0.000668859576974271 0.000673369395062926 0.000678236800660333 0.000683441211349463 0.000688957395584843 0.000694755986232439 0.000700804092528236 0.000707066002163081 0.000713503965990816 0.00072007905937633 0.000726752116337873 0.000733484735197212 0.000740240357236984 0.000746985422701633 0.000753690611126387 0.000760332175283847 0.000766893379687486 0.000773366055390491 0.000779752282327452 0.000786066208306399 0.000792336009332333 0.000798605988596805 0.000804938800393395 0.000811417769561656 0.00081814925612363 0.000825264988074015 0.000832924253185533 0.000841315804625254 0.000850659298454976 0.000861206049424333 0.000873238873030788 0.000887070787103455 0.000903042386017567 0.00092151778347647 0.000942879147209409 0.000967520011585854 0.000995837729493615 0.00102822557902396 0.00106506513615303 0.00110671953196869 0.00115352812163544 0.00120580291711987 0.00126382691322455
0.00161267273308794 0.00154258399357107 0.00147600658875222 0.00141294472221354 0.0013534037705214 0.00129738892713754 0.00124490354457567 0.00119594716762864 0.00115051327440651 0.00110858677418045 0.00107014135033105 0.00103513677957885 0.00100351639917986 0.000975204923845527 0.000950106824917321 0.00092810546827511 0.000909063161050791 0.000892822183068255 0.000879206786470688 0.000868026050991286 0.00085907739938445 0.000852150521757833 0.000847031436853237 0.000843506432852799 0.000841365673218457 0.000840406313332588 0.000840435039290353 0.000841270000967572 0.00084274216075851 0.000844696114181732 0.000846990458998864 0.000849497797692265 0.000852104457141094 0.000854710002251635 0.000857226609862408 0.000859578357541987 0.000861700470359713 0.000863538558198347 0.000865047867117261 0.000866192560792683 0.000866945042090021 0.000867285320200332 0.000867200425287541 0.00086668387003341 0.000865735155632971 0.000864359318516523 0.000862566513210929 0.000860371626191688 0.00085779391523298 0.000854856668572663 0.00085158687812951 0.00084801492101841 0.000844174243690076 0.000840101043180677 0.000835833940198251 0.000831413639122537 0.000826882570471241 0.000822284512019193 0.000817664185578955 0.00081306682747498 0.000808537732004617 0.000804121768696734 0.000799862875865459 0.000795803534854014 0.000791984231387398 0.000788442912506618 0.00078521444952731 0.000782330119222711 0.000779817116829765 0.000777698115371877 0.00077599088608183 0.000774707994297371 0.000773856584080271 0.000773438263018425 0.000773449096308515 0.000773879716471666 0.000774715552127898 0.000775937176395926 0.000777520772928042 0.000779438715539452 0.000781660256020178 0.000784152314098437 0.000786880363694636 0.000789809410515527 0.000792905057562319 0.000796134657115759 0.00079946854999895 0.000802881395169207 0.000806353594654197 0.000809872820252827 0.00081343564883878 0.000817049312168829 0.000820733564233306 0.000824522663836509 0.00082846746153715 0.000832637567617197 0.000837123560665326 0.000842039174277656 0.000847523372284922 0.000853742191859829 0.000860890201158319 0.000869191388104301 0.000878899276014924 0.000890296058526865 0.000903690570292455 0.000919414969662129 0.00093782010908691 0.000959269704089581 0.000984133567265406 0.00101278032367861 0.00104557013567984 0.00108284800815102 0.00112493820187199 0.0011721401558359 0.00122472613323225 0.00128294059931252
0.00195977234667141 0.00188093424640032 0.00180503746680476 0.00173205251735622 0.00166195587826708 0.00159472980333241 0.00153036204544923 0.00146884548553791 0.0014101776428282 0.00135436004225709 0.00130139741361402 0.00125129669779138 0.00120406583894984 0.00115971234857505 0.00111824163921967 0.00107965514283627 0.00104394825104453 0.0010111081414784 0.000981111583257058 0.000953922841896332 0.00092949182470078 0.000907752616435092 0.000888622547174122 0.000872001907145346 0.000857774378004951 0.000845808191182107 0.000835957959924771 0.000828067072411115 0.000821970488035852 0.000817497754139079 0.000814476058172913 0.000812733148417963 0.000812099989400404 0.00081241305910225 0.000813516237059177 0.000815262270121174 0.000817513832682247 0.000820144219272736 0.000823037719852095 0.000826089733267587 0.000829206673919286 0.000832305722511808 0.000835314465445006 0.000838170460142513 0.000840820756300901 0.000843221396220674 0.000845336911345859 0.000847139827013617 0.000848610183191051 0.00084973507558644 0.000850508218856434 0.000850929531575798 0.000851004741075906 0.000850745005104281 0.000850166546413325 0.00084929029580945 0.000848141538817772 0.000846749560935967 0.000845147286435452 0.000843370905825972 0.000841459487437598 0.000839454569119439 0.000837399726806812 0.000835340117712125 0.000833321997150338 0.00083139220952488 0.000829597655762242 0.000827984741462566 0.000826598812161874 0.000825483584303202 0.000824680582663769 0.000824228596954403 0.000824163171952555 0.000824516146690815 0.000825315258787173 0.000826583829871859 0.000828340547184728 0.000830599354832376 0.000833369465964972 0.000836655504419106 0.000840457781379577 0.000844772709528209 0.000849593354244032 0.000854910118835865 0.000860711558721856 0.00086698531796544 0.000873719180641261 0.000880902229093122 0.000888526101042361 0.000896586337583622 0.000905083814040863 0.000914026245191814 0.000923429755223529 0.0009333205006058 0.000943736330656151 0.00095472846564473 0.000966363165784038 0.000978723356316249 0.000991910164427517 0.00100604431337615 0.00102126730884329 0.0010377423434275 0.00105565483904063 0.00107521254579886 0.00109664512192643 0.00112020313417058 0.00114615644337847 0.00117479197516729 0.00120641091900609 0.00124132544668973 0.00127985508728069 0.00132232293342056 0.00136905187698249 0.00142036107551526 0.00147656283324831 0.00153796004343628
0.00199642774970033 0.00191769571756879 0.00184177234828208 0.00176863597001601 0.00169826683300743 0.00163064687340858 0.00156575943065187 0.00150358891094057 0.00144412038937632 0.00138733914359321 0.00133323011277752 0.00128177727781347 0.00123296296121674 0.00118676704967322 0.00114316614749279 0.00110213267608631 0.00106363394245326 0.00102763120815084 0.000994078798539411 0.000962923299231166 0.000934102891384568 0.000907546878536902 0.000883175454004219 0.000860899748926637 0.000840622186928133 0.000822237153063496 0.0008056319640137 0.000790688105703737 0.000777282686173627 0.000765290037860444 0.000754583395969703 0.000745036578886963 0.00073652560215718 0.000728930168166022 0.000722134987506909 0.000716030903184432 0.000710515803550791 0.000705495322863235 0.000700883338763537 0.000696602283473418 0.00069258329013676 0.000688766197857419 0.00068509943906531 0.000681539831429652 0.000678052294130891 0.000674609505334286 0.000671191514528627 0.000667785320252023 0.000664384420806832 0.000660988342979982 0.00065760215160153 0.000654235941035587 0.000650904308420913 0.000647625807675344 0.00064442238295134 0.000641318780383534 0.000638341937588316 0.000635520351450937 0.00063288342622999 0.00063046080583925 0.000628281696305864 0.000626374186762121 0.000624764579478855 0.000623476741544511 0.000622531492525641 0.000621946043593188 0.000621733504022156 0.000621902470571023 0.000622456713978079 0.000623394974734715 0.000624710877543935 0.000626392970678008 0.000628424893079364 0.000630785668805776 0.000633450125612523 0.000636389432308675 0.000639571748230767 0.000642962977809559 0.0006465276237826 0.000650229734034385 0.000654033939183211 0.000657906580678778 0.000661816932068741 0.000665738518990258 0.00066965054600499 0.000673539440289436 0.000677400522991747 0.000681239818244934 0.000685076006758679 0.000688942524775452 0.00069288979906326 0.000696987593435881 0.000701327421038001 0.000706024948538529 0.000711222283351762 0.000717089994318702 0.000723828673264084 0.000731669805764376 0.000740875694025525 0.000751738175784549 0.000764575924608549 0.000779730210250337 0.000797559145801901 0.000818430639928741 0.00084271447851982 0.00087077413692923 0.000902959023742122 0.000939597844120028 0.000980993637252566 0.00102742081419627 0.00107912425200972 0.00113632024857413 0.00119919895894865 0.001267927842328 0.00134265564540858 0.00142351651072454
0.00209981741652417 0.00201171218215922 0.00192647537347358 0.00184415155561258 0.00176478894908864 0.00168843932507801 0.00161515778367185 0.00154500237525238 0.00147803351781758 0.00141431315652054 0.00135390360734366 0.00129686602672558 0.00124325845574613 0.0011931334042219 0.00114653496978644 0.00110349553179899 0.00106403211961338 0.0010281426255421 0.000995802106132605 0.000966959477538119 0.000941534944979654 0.000919418496404409 0.00090046972646935 0.000884519140381995 0.000871370933317375 0.000860807077211292 0.000852592404520897 0.000846480285206551 0.000842218463334556 0.000839554652149836 0.000838241566558005 0.000838041177717608 0.000838728083652216 0.00084009198528173 0.00084193932928131 0.000844094225022858 0.00084639876498521 0.000848712881648705 0.000850913864974419 0.000852895648504399 0.000854567953107621 0.00085585535831745 0.000856696353779238 0.000857042408381969 0.000856857082416263 0.000856115198443477 0.00085480207915287 0.00085291285492515 0.000850451839712017 0.000847431970819937 0.000843874305939974 0.000839807569046409 0.000835267735393027 0.000830297644631199 0.000824946629954351 0.000819270150096415 0.000813329409970019 0.000807190954769802 0.000800926221582467 0.000794611032087424 0.000788325010003671 0.000782150907789513 0.000776173829016507 0.000770480336104614 0.000765157437973657 0.000760291458777228 0.000755966797228425 0.000752264595817699 0.000749261349906082 0.000747027497347375 0.000745626038792294 0.000745111245831891 0.000745527517359628 0.000746908442998565 0.000749276125675265 0.000752640803687113 0.000757000796925068 0.000762342783911729 0.000768642398062245 0.000775865115125331 0.000783967390851545 0.000792897999719966 0.000802599522405409 0.000813009931294647 0.000824064228900496 0.000835696102258649 0.000847839566095043 0.000860430577492917 0.000873408614066152 0.000886718215558256 0.00090031049494964 0.00091414462936936 0.000928189343338651 0.000942424397143572 0.000956842091518257 0.000971448796338477 0.000986266505693719 0.00100133441448249 0.00101671050254082 0.00103247310128174 0.00104872240502185 0.00106558187500888 0.00108319946931176 0.00110174861739634 0.0011214288460888 0.00114246595598187 0.00116511164688566 0.00118964250045772 0.0012163582500954 0.0012455793038289 0.00127764353466915 0.00131290241146345 0.00135171660575585 0.0013944512681765 0.00144147121207648 0.00149313626413987
0.00201473268624272 0.00193477415942712 0.00185702584492726 0.00178149486893037 0.00170819115805063 0.00163712744715561 0.00156831927999053 0.00150178499569259 0.00143754569204799 0.00137562515362471 0.00131604972969722 0.00125884814320175 0.00120405120794856 0.00115169142723541 0.00110180244331541 0.00105441830459147 0.00100957251696814 0.000967296848839509 0.000927619867332472 0.000890565198310001 0.000856149525588059 0.00082438037622827 0.000795253777382384 0.000768751912387174 0.000744840943364221 0.000723469195929653 0.000704565909438737 0.000688040735861579 0.000673784118937723 0.000661668606638914 0.000651551055453215 0.000643275591035735 0.000636677113710936 0.000631585092539554 0.000627827384016274 0.000625233838265399 0.000623639507472273 0.000622887335602697 0.000622830273027468 0.000623332815310468 0.000624272007058313 0.000625537978106403 0.000627034091917703 0.000628676787875673 0.000630395193551463 0.000632130573115472 0.000633835666292641 0.000635473960350703 0.000637018926620823 0.000638453243541069 0.000639768020378085 0.000640962029606479 0.00064204095126813 0.000643016629309216 0.000643906337709988 0.000644732053007693 0.000645519729419077 0.000646298573069914 0.000647100312737793 0.000647958465908594 0.000648907600750946 0.000649982596714885 0.000651217908746667 0.000652646842436766 0.000654300849626422 0.000656208855920991 0.000658396633026251 0.000660886229689869 0.00066369547517627 0.000666837568583372 0.000670320765916119 0.000674148174765759 0.000678317663848182 0.000682821891744456 0.000687648456204721 0.00069278016257911 0.000698195407554004 0.000703868672592035 0.000709771120417152 0.000715871287624734 0.000722135866985531 0.0007285305742211 0.000735021095779769 0.000741574116327595 0.000748158427059201 0.000754746118360337 0.000761313862582567 0.000767844294491065 0.000774327498035656 0.000780762608172583 0.000787159535110332 0.000793540815111953 0.000799943586263517 0.000806421678762644 0.000813047796583359 0.000819915750162613 0.000827142677635094 0.000834871165156805 0.000843271146020514 0.000852541425870145 0.000862910651603936 0.00087463752080476 0.000888010025064217 0.000903343543661747 0.000920977661860569 0.000941271684525229 0.000964598946894213 0.000991340175670402 0.00102187630027253 0.00105658122485526 0.00109581511739742 0.00113991873534136 0.00118920918968948 0.00124397737343167 0.00130448708192623 0.00137097567170184
0.00166495489509459 0.00159134798553007 0.00152040004379101 0.00145212563122656 0.00138654311872946 0.00132367459744088 0.00126354569210839 0.0012061852427174 0.00115162481344292 0.00109989798209928 0.00105103935942226 0.00100508328760307 0.00096206217398251 0.000922004431569438 0.000884932025821271 0.000850857668672285 0.000819781755621632 0.000791689205642094 0.000766546427915241 0.000744298690584088 0.000724868189026605 0.000708153090507195 0.000694027761534175 0.000682344268690059 0.000672935101011363 0.000665616919522085 0.000660195026264268 0.000656468182807134 0.000654233404856109 0.000653290408660012 0.000653445469182458 0.000654514548198912 0.000656325643643056 0.00065872038688246 0.00066155496652174 0.000664700486075478 0.000668042872378571 0.000671482447359941 0.000674933263168812 0.000678322284022127 0.000681588480687477 0.000684681887202585 0.000687562655287036 0.000690200130293579 0.00069257196343968 0.000694663268191567 0.00069646582369677 0.000697977324712712 0.000699200675233415 0.000700143321687389 0.000700816620950606 0.000701235238305677 0.000701416570755957 0.000701380191669623 0.000701147313511457 0.000700740266365238 0.000700181991009084 0.000699495546448248 0.000698703632991361 0.000697828133145809 0.000696889673766228 0.000695907213976863 0.000694897664366234 0.000693875543784588 0.000692852680727159 0.000691837966745111 0.000690837169575358 0.000689852813737661 0.000688884136233139 0.00068792712474572 0.000686974645457558 0.00068601666732452 0.000685040589502936 0.000684031678672194 0.000682973623343775 0.000681849212959719 0.000680641150716785 0.000679333010625503 0.00067791035128653 0.00067636200115203 0.000674681532432691 0.000672868942993654 0.000670932567030208 0.000668891235258921 0.000666776702683617 0.000664636355117909 0.000662536192458604 0.000660564064534856 0.000658833101068749 0.000657485227706763 0.000656694592979776 0.000656670646662868 0.000657660513796845 0.000659950214304378 0.000663864210636335 0.000669762761850328 0.000678036664781652 0.000689099206572123 0.000703375542374456 0.000721290198329106 0.000743253871504064 0.000769651004967736 0.000800829625727423 0.000837094600755741 0.000878704869730112 0.00092587452831176 0.000978777059207647 0.00103755167407002 0.00110231066827228 0.00117314684414826 0.00125014032577057 0.00133336437466614 0.00142289005808827 0.00151878979302104 0.00162113989025906 0.00173002226797077
0.00264758460170596 0.00253394198609166 0.00242348216953147 0.00231621719425587 0.00221216181070579 0.00211133362569151 0.00201375325762076 0.00191944449219338 0.0018284344288123 0.00174075360379692 0.00165643607108826 0.00157551941430097 0.00149804465557027 0.00142405601668159 0.00135360047676967 0.00128672705923336 0.00122348576997427 0.00116392610219309 0.00110809502357294 0.00105603437481198 0.00100777764002661 0.000963346105056554 0.000922744502151398 0.000885956346302014 0.000852939288188975 0.000823620919344703 0.000797895535843701 0.000775622365024271 0.000756625662737507 0.000740696896239369 0.000727598969240715 0.000717072174718458 0.000708841340161542 0.000702623508077514 0.000698135491228047 0.000695100743190983 0.000693255152442869 0.000692351556411367 0.000692162942124194 0.00069248442869568 0.00069313420648655 0.00069395364282165 0.00069480676540146 0.000695579314187581 0.000696177521213194 0.000696526743272452 0.000696570039690922 0.000696266758926549 0.000695591174500836 0.000694531192616456 0.000693087140168493 0.000691270631902568 0.000689103508426137 0.000686616831957005 0.000683849923563601 0.000680849423843862 0.00067766835827722 0.000674365188768018 0.000671002834185183 0.000667647645062036 0.000664368321159096 0.000661234765403642 0.000658316873827173 0.000655683268431278 0.000653399988159131 0.000651529161848641 0.000650127695515597 0.000649246013693154 0.000648926899899657 0.000649204483739243 0.000650103420994056 0.000651638308081142 0.000653813363638531 0.000656622398528366 0.000660049082399302 0.000664067501589569 0.000668642991087497 0.000673733213771811 0.0006792894541215 0.00068525809137252 0.000691582218594759 0.000698203378784306 0.000705063396000225 0.000712106287839445 0.000719280254174819 0.000726539745185076 0.000733847618501086 0.000741177400062309 0.000748515665358961 0.000755864556393335 0.000763244444067779 0.000770696734819945 0.000778286802962177 0.000786107005187805 0.000794279700077938 0.000802960152922467 0.00081233915593752 0.0008226451395867 0.000834145499252751 0.000847146824213508 0.000861993708105614 0.0008790658592744 0.000898773330827034 0.000921549859995726 0.00094784453408398 0.000978112253801983 0.00101280369271439 0.00105235559450283 0.0010971822604129 0.00114766894148128 0.00120416758938636 0.00126699509613333 0.00133643384051389 0.00141273412129439 0.00149611792721218 0.00158678347270529
0.00190812316130958 0.00177855671767636 0.00166065798982648 0.00155405040511128 0.00145831716199387 0.00137299044634971 0.00129754221853187 0.00123137828630086 0.00117383735721633 0.00112419630957671 0.00108168203668258 0.00104548908374457 0.00101480122633473 0.000988814461745725 0.000966758791292701 0.000947916637705117 0.000931636560332768 0.000917341826701981 0.00090453414564999 0.000892793349257651 0.000881774020583868 0.00087120006195166 0.000860858066666926 0.000850590169156897 0.000840286855974073 0.000829880051616489 0.000819336660013141 0.000808652645506975 0.000797847671533876 0.000786960274503472 0.000776043528298523 0.000765161146018995 0.000754383965973352 0.000743786775411241 0.000733445435825125 0.000723434286144644 0.000713823813310915 0.000704678592340665 0.000696055508763052 0.000688002284141633 0.000680556329250385 0.000673743948696701 0.00066757991518323 0.000662067421565223 0.000657198405372231 0.000652954225126715 0.00064930665236071 0.000646219129633749 0.000643648234617631 0.000641545284452072 0.000639858013453165 0.000638532260546486 0.000637513609685986 0.000636748935774628 0.000636187819042302 0.00063578380125531 0.000635495466597022 0.000635287338031263 0.000635130586000204 0.000635003550557027 0.000634892080456335 0.000634789693856481 0.000634697565259239 0.000634624342905834 0.000634585800065061 0.000634604323391978 0.000634708241761908 0.000634931000347982 0.000635310187286482 0.00063588642421128 0.000636702137406111 0.000637800232880217 0.000639222706151656 0.000641009225288801 0.000643195732957456 0.000645813119202198 0.000648886020511076 0.000652431801646782 0.000656459774682706 0.000660970704361532 0.000665956641019614 0.000671401112743724 0.000677279698162364 0.000683560991998828 0.0006902079678246 0.000697179737858993 0.000704433708276621 0.000711928130193276 0.000719625050995301 0.000727493676684849 0.000735514161732541 0.000743681846497616 0.000752011960918701 0.000760544803096933 0.000769351378652377 0.000778539446312227 0.000788259851828079 0.0007987129419822 0.000810154731593638 0.000822902354335886 0.000837338178825094 0.000853911845507528 0.000873139426157063 0.000895598985014701 0.000921922084579169 0.000952781250822609 0.000988874048990005 0.00103090509588487 0.00107956785844581 0.00113552827496755 0.00119941198422617 0.00127179630937033 0.00135320730214465 0.00144412135268492 0.00154497030821316 0.00165614880452987
0.00247682344043501 0.00237145526278431 0.00226953065808918 0.00217104708848672 0.00207600608700549 0.00198441316702104 0.00189627768360589 0.00181161262834023 0.00173043433483742 0.00165276206758512 0.00157861746203286 0.00150802377972239 0.00144100493950433 0.00137758428571327 0.00131778305814643 0.00126161853865198 0.0012091018669884 0.00116023554589116 0.00111501069247949 0.00107340413889371 0.00103537553536265 0.00100086465665121 0.000969789148207496 0.000942042960322069 0.000917495697822456 0.000895993054824551 0.000877358412248051 0.0008613955622979 0.000847892407798836 0.00083662538614015 0.000827364305013631 0.00081987725915585 0.000813935322803896 0.000809316771678662 0.000805810666217301 0.000803219709203227 0.000801362363609152 0.000800074272881187 0.000799209063379703 0.000798638628319218 0.00079825299761437 0.000797959892683585 0.00079768405346937 0.000797366409996743 0.000796963155102919 0.000796444760091694 0.000795794961865531 0.000795009738954271 0.00079409628485899 0.000793071980171461 0.000791963359834893 0.00079080506851592 0.000789638795198438 0.000788512177692547 0.000787477668682906 0.000786591357169663 0.000785911742598867 0.000785498463515681 0.00078541098801167 0.000785707279273484 0.000786442455757916 0.000787667471401624 0.000789427846229676 0.0007917624811853 0.00079470259240371 0.000798270799150261 0.00080248039610745 0.000807334834788004 0.000812827431044701 0.000818941306650665 0.00082564956360043 0.000832915681070035 0.000840694117647575 0.000848931096174589 0.000857565545645348 0.000866530174202129 0.00087575264914827 0.000885156863751915 0.00089466427594816 0.000904195310378135 0.000913670822092396 0.000923013627286749 0.000932150113349496 0.000941011947061002 0.000949537905827759 0.000957675862211922 0.000965384956495576 0.000972637995283696 0.000979424115677658 0.000985751753423405 0.000991651948486712 0.000997182010831452 0.00100242955042715 0.00100751684555927 0.00101260547888298 0.00101790110778 0.0010236581520011 0.00103018407762555 0.00103784283785223 0.00104705691264423 0.00105830729727432 0.0010721307634817 0.00108911380376702 0.0011098829123765 0.00113509127292677 0.00116540247865731 0.00120147250711873 0.00124393165189274 0.00129336831642528 0.00135031639625934 0.00141524743059679 0.00148856793168334 0.0015706215124835 0.00166169482649391 0.00176202601977456 0.00187181437828354
0.00170349657417688 0.00163253537269326 0.00156473486364618 0.001500093335901 0.00143861091342551 0.0013802886972719 0.00132512771880388 0.00127312768970165 0.00122428554346756 0.00117859377684264 0.00113603861800332 0.00109659807120154 0.00106023991318017 0.00102691974254556 0.000996579205409739 0.000969144534317561 0.000944525538062977 0.000922615163996034 0.000903289720808532 0.000886409800901369 0.000871821883084905 0.000859360536911843 0.000848851098529829 0.000840112652345346 0.000832961137617564 0.000827212404917813 0.000822685070992735 0.000819203056184968 0.000816597729484144 0.000814709626362807 0.000813389739236054 0.000812500407078225 0.000811915848672094 0.000811522393767622 0.000811218469523757 0.000810914397752849 0.000810532053397274 0.00081000442780125 0.000809275132814002 0.000808297874341939 0.000807035917133822 0.000805461556573036 0.000803555608142474 0.000801306920995597 0.000798711918616382 0.000795774166771715 0.000792503966722954 0.000788917969860764 0.000785038808457578 0.000780894736023119 0.000776519269746271 0.000771950826692005 0.000767232344787272 0.00076241087921713 0.000757537164703238 0.000752665134341665 0.000747851386327783 0.000743154591105757 0.000738634833357402 0.000734352885875545 0.000730369415807872 0.000726744127983391 0.000723534854903379 0.00072079660831302 0.000718580612707433 0.000716933346187363 0.000715895618264255 0.000715501716951826 0.000715778658294067 0.000716745570051053 0.000718413237473756 0.000720783833139869 0.000723850845155517 0.000727599209352999 0.000732005642271721 0.000737039163572815 0.000742661789854358 0.000748829377175168 0.0007554925872189 0.000762597951969875 0.00077008901378218 0.000777907521374359 0.000785994667106966 0.00079429235633554 0.000802744505224173 0.000811298368719969 0.000819905905148432 0.000828525187784214 0.00083712187665945 0.000845670765549123 0.000854157419359543 0.000862579915766463 0.000870950701540462 0.000879298568134179 0.000887670742182761 0.000896135073975615 0.000904782290056866 0.000913728254407597 0.000923116156120774 0.000933118510740679 0.000943938829385652 0.000955812777938419 0.000969008623526953 0.000983826754811317 0.00100059807525957 0.00101968111335078 0.00104145777631551 0.00106632779407986 0.0010947020475317 0.00112699512947066 0.00116361761868141 0.00120496862667489 0.0012514291791324 0.00130335691246982 0.00136108241279915 0.0014249073301297
0.00184487715859557 0.00177841623048683 0.00171486868020386 0.00165415701178028 0.00159620566739362 0.0015409408232125 0.00148829016725153 0.00143818266086934 0.00139054828633939 0.00134531778380148 0.00130242238183714 0.00126179352686235 0.00122336261744247 0.00118706075044044 0.00115281848653417 0.00112056564300548 0.0010902311217337 0.00106174277996247 0.0010350273506064 0.00101001041761801 0.0009866164502735 0.00096476889822871 0.000944390346951846 0.000925402730797417 0.00090772759870302 0.000891286425427036 0.000876000959544542 0.000861793598196929 0.000848587777914591 0.000836308370727645 0.000824882075215781 0.000814237793058159 0.000804306982921798 0.00079502398505594 0.000786326311609641 0.000778154899346132 0.000770454322987437 0.000763172968808456 0.000756263169258775 0.000749681300294881 0.00074338784374925 0.000737347417456044 0.000731528776022248 0.000725904785106602 0.000720452371885589 0.000715152454080246 0.000709989849527413 0.00070495316783318 0.000700034685179027 0.00069523020288494 0.000690538889892256 0.000685963108937606 0.000681508225862054 0.000677182401262822 0.000672996363558828 0.00066896316253266 0.000665097902541919 0.000661417454874881 0.000657940149179023 0.000654685444509263 0.000651673581330468 0.000648925216751279 0.000646461046331336 0.000644301416957077 0.000642465936464908 0.000640973086831604 0.000639839848781364 0.000639081346488911 0.00063871052161317 0.000638737846107574 0.00063917108308985 0.000640015104476414 0.000641271773135136 0.000642939896030528 0.00064501525329947 0.00064749070653175 0.000650356387849239 0.000653599969790762 0.000657207014663971 0.000661161400961309 0.000665445823737883 0.00067004236553111 0.000674933134424024 0.00068010096617379 0.000685530187856667 0.000691207441097216 0.000697122563509181 0.000703269527362235 0.000709647434486362 0.000716261565912658 0.000723124483497307 0.000730257178642726 0.000737690260005969 0.000745465167627464 0.000753635395131702 0.000762267694500999 0.00077144322958209 0.000781258635252453 0.00079182692973643 0.000803278218895755 0.000815760124797544 0.000829437868257458 0.000844493938243181 0.000861127291913966 0.00087955204890043 0.00089999567252173 0.000922696667663362 0.000947901866769553 0.00097586341697094 0.00100683561647669 0.00104107177100164 0.00107882124627521 0.00112032687861365 0.00116582287349376 0.0012155332768019 0.00126967105180738
0.00310911409049785 0.0028651705249039 0.00263769985000512 0.00242637469706258 0.00223089541418463 0.00205098766038742 0.00188639711496409 0.00173688006930853 0.00160218855599287 0.00148204887925328 0.00137613320481428 0.00128402548483665 0.0012051854378023 0.00113891704568508 0.00108434986981206 0.0010404409065353 0.00100600086141391 0.000979742478003609 0.000960342471266695 0.000946505464672511 0.000937019269792518 0.000930794825140036 0.000926888906563413 0.000924511461235654 0.000923021353198323 0.000921914660835084 0.000920809067855639 0.000919426935791897 0.000917578716665252 0.00091514762736154 0.000912075994374345 0.00090835335675967 0.000904006235639771 0.00089908939331194 0.000893678377713327 0.000887863153817373 0.000881742646451664 0.000875420049345357 0.000868998787253875 0.000862579048456879 0.000856254831896703 0.000850111475483006 0.000844223648908923 0.000838653805222432 0.000833451090276943 0.000828650708332301 0.000824273736216008 0.000820327368826041 0.000816805566813539 0.000813690064874243 0.000810951687793133 0.000808551912721023 0.000806444611037088 0.000804577902054298 0.000802896053498148 0.00080134136974983 0.000799856017091358 0.000798383744947225 0.000796871472005258 0.000795270715551501 0.000793538850552206 0.000791640191597185 0.000789546895606665 0.000787239686165277 0.000784708401713084 0.000781952369660478 0.000778980607347377 0.000775811848762912 0.000772474393514971 0.000769005772240478 0.000765452220824987 0.000761867954692566 0.00075831423531005 0.00075485822337021 0.00075157161840622 0.000748529092622274 0.00074580653759915 0.000743479156601468 0.000741619451148038 0.000740295167691602 0.00073956728671504 0.00073948815055265 0.000740099835414691 0.000741432876109277 0.000743505447356494 0.000746323093710223 0.000749879081924159 0.000754155427768618 0.000759124626255923 0.000764752093382211 0.000770999311964432 0.000777827663319286 0.000785202923875646 0.000793100405280581 0.000801510719186449 0.000810446145855687 0.000819947574814659 0.000830091958579638 0.000841000170049211 0.000852845073082041 0.000865859500658174 0.000880343685993147 0.000896671521418299 0.000915294854109588 0.000936744913833836 0.000961629971195378 0.000990628514580215 0.00102447766004491 0.00106395715959391 0.00110987014865021 0.00116302248332887 0.00122420293398337 0.00129416645361428 0.00137362220382595 0.00146322714735004 0.00156358506423254
0.0015404558856753 0.00148322350104915 0.00142841883453605 0.00137601032031588 0.00132596785141521 0.00127826235580591 0.00123286531935066 0.00118974825575543 0.00114888212615853 0.00111023671411807 0.00107377996551502 0.00103947730714301 0.00100729096226938 0.000977179285869836 0.000949096146091164 0.000922990381235136 0.000898805362615132 0.000876478692518347 0.000855942062883456 0.000837121294116905 0.000819936564994974 0.000804302834455592 0.000790130445189977 0.000777325888390341 0.00076579269989473 0.000755432451226814 0.000746145795272191 0.000737833525780386 0.000730397612341579 0.000723742177424983 0.00071777438872792 0.000712405247629271 0.00070755026217507 0.00070313000009101 0.000699070523354188 0.000695303710607338 0.000691767477084519 0.000688405903806918 0.000685169288760359 0.000682014132795017 0.000678903072316942 0.000675804769682071 0.000672693770741499 0.000669550337368606 0.000666360261137314 0.000663114662696587 0.00065980977985016 0.000656446745938896 0.000653031358851443 0.000649573839871674 0.000646088580617224 0.000642593875542194 0.000639111636886035 0.000635667088568626 0.00063228843539011 0.000629006504025544 0.00062585435274378 0.000622866847571111 0.000620080203777683 0.000617531493117783 0.000615258119173823 0.000613297265406187 0.000611685323000343 0.000610457308201756 0.000609646281356829 0.000609282782133041 0.000609394297141494 0.000610004777217581 0.000611134221753637 0.00061279834661109 0.000615008350255467 0.000617770789945758 0.000621087576267886 0.000624956090309494 0.000629369423667998 0.000634316737603639 0.00063978373430885 0.000645753230699675 0.000652205823477196 0.000659120633498222 0.000666476117652902 0.00067425093733491 0.000682424873969097 0.00069097978371903 0.000699900585165293 0.000709176275181183 0.000718800969244993 0.000728774962813712 0.000739105809988457 0.000749809414438864 0.000760911125296112 0.000772446827475279 0.000784464011640087 0.000797022803887258 0.000810196929385393 0.000824074578044542 0.000838759134255612 0.000854369727602377 0.00087104155803899 0.000888925948384789 0.000908190080192658 0.000929016376980464 0.000951601512090611 0.000976155037034796 0.00100289764920539 0.00103205914362741 0.00106387611918768 0.00109858953247699 0.00113644220857302 0.00117767642517211 0.00122253168284743 0.00127124275997613 0.00132403812771396 0.00138113877142768 0.0014427574340095 0.00150909826727964
0.00267260257953984 0.00248014074686682 0.00230106020213272 0.00213496471097189 0.00198145920733961 0.0018401456693578 0.00171061797674513 0.00159245577837427 0.00148521756225449 0.00138843334715158 0.00130159768552253 0.0012241639313506 0.00115554090198591 0.00109509305233799 0.0010421450049732 0.000995990730313909 0.000955906936882151 0.000921169492591359 0.000891071164001664 0.000864938783170716 0.000842148161608291 0.000822135572361961 0.000804405246108225 0.000788532908485818 0.000774165813317544 0.000761019962327368 0.000748875267012723 0.000737569352856461 0.00072699058529888 0.00071707075585134 0.000707777735263551 0.000699108294462341 0.00069108121842383 0.00068373079202036 0.000677100715322107 0.000671238502170504 0.00066619042265737 0.000661997060034098 0.000658689558733666 0.000656286637279341 0.000654792424726551 0.000654195151536583 0.000654466688061863 0.000655562881117585 0.000657424597712005 0.000659979351118061 0.000663143362650639 0.000666823904986565 0.000670921779136166 0.000675333794753554 0.000679955148350596 0.000684681622139505 0.000689411553967026 0.000694047553377071 0.000698497958857333 0.000702678046078205 0.000706511006727278 0.000709928723009716 0.000712872364962385 0.000715292837163905 0.000717151099267182 0.000718418381449818 0.000719076311940187 0.000719116969657452 0.000718542870732717 0.000717366893594423 0.000715612143217114 0.000713311751337271 0.000710508605812128 0.000707254998989604 0.000703612182014136 0.00069964980982134 0.000695445260148665 0.000691082810025425 0.000686652654985997 0.000682249760573369 0.000677972542928923 0.0006739213858684 0.000670197016041832 0.000666898775253295 0.000664122848900617 0.000661960530269879 0.000660496619847192 0.000659808074140584 0.000659963026897754 0.000661020305053442 0.000663029550376345 0.000666032036545934 0.000670062241069644 0.000675150195967064 0.000681324603137996 0.000688616663873853 0.000697064538119474 0.000706718319718192 0.000717645386143743 0.000729935954267598 0.000743708644072664 0.000759115818912092 0.00077634843458965 0.000795640095447891 0.000817269991980978 0.000841564394590644 0.000868896416812164 0.000899683850268336 0.000934385018295086 0.000973492787137633 0.00101752708641777 0.0010670264867915 0.00112253951676933 0.00118461643735919 0.00125380211906898 0.00133063049496708 0.00141562083539571 0.00150927585410084 0.00161208145739602 0.00172450781662184
0.00230643224270955 0.00220269290894711 0.00210253645958183 0.00200600476455346 0.00191314469039375 0.00182400812577678 0.0017386518754066 0.00165713736659106 0.00157953009961888 0.00150589875980301 0.00143631389785833 0.00137084607943775 0.00130956340884088 0.00125252835206741 0.00119979382697513 0.00115139859868789 0.00110736211821271 0.00106767906597536 0.00103231399400163 0.00100119657403171 0.00097421801965231 0.000951229225620162 0.000932041038223405 0.000916426844196727 0.000904127380105677 0.000894857379290377 0.000888313453037898 0.000884182492323768 0.000882149889742654 0.000881906998635541 0.000883157426665234 0.000885621957664662 0.000889042070626525 0.000893182156070446 0.000897830611313431 0.000902800032400121 0.000907926722530354 0.000913069716933125 0.000918109492889485 0.000922946498847383 0.000927499603305528 0.00093170453505776 0.000935512362510501 0.000938888041122872 0.000941809044030155 0.00094426408082614 0.000946251902515649 0.000947780186076912 0.000948864489308721 0.000949527265198403 0.000949796924589029 0.000949706936184264 0.000949294953736574 0.000948601961492787 0.000947671430544006 0.000946548480587688 0.000945279043709902 0.000943909029094209 0.000942483490001124 0.000941045796867454 0.000939636822861235 0.000938294150586472 0.000937051310737228 0.000935937065230965 0.000934974748581449 0.000934181681902932 0.000933568673900067 0.000933139622480491 0.000932891229260551 0.000932812837329158 0.000932886400336288 0.000933086588502946 0.000933381034731387 0.000933730721882991 0.000934090510736159 0.000934409807331351 0.000934633368559631 0.000934702246059714 0.00093455487086657 0.000934128284837196 0.000933359529702841 0.000932187210653355 0.000930553258645541 0.000928404924108097 0.000925697044294023 0.000922394637028819 0.000918475884605949 0.000913935582298538 0.000908789134976051 0.000903077190133359 0.000896870992186725 0.000890278524724803 0.000883451464890633 0.000876592893736117 0.000869965570942025 0.00086390037283861 0.000858804194746966 0.000855166235307087 0.000853561153370274 0.000854647224624647 0.000859157517183071 0.000867882509754222 0.000881643719478202 0.0009012598045687 0.000927508872014209 0.000961092538468878 0.00100260773166024 0.00105253079953748 0.0011112156108083 0.00117890412186097 0.00125574557000997 0.00134181966002286 0.00143715968818731 0.00154177287031646 0.00165565655552123 0.00177881011219096
0.00201137175339622 0.00193010626877252 0.00185147855000701 0.00177550018092446 0.00170218494862918 0.0016315486964928 0.001563609120005 0.00149838548971205 0.0014358982831365 0.00137616870556946 0.00131921807835399 0.00126506707328091 0.00121373477369334 0.00116523754765562 0.00111958772693296 0.00107679209827401 0.00103685023095312 0.000999752686410132 0.000965479180828753 0.000933996797090957 0.000905258364945998 0.000879201142739011 0.000855745935842746 0.000834796772291539 0.000816241223687005 0.000799951411285388 0.000785785678952535 0.00077359085481726 0.000763204971362075 0.000754460277473588 0.000747186360530416 0.000741213202635347 0.00073637401934294 0.000732507765726015 0.000729461236400422 0.000727090726834486 0.00072526325822104 0.000723857394778868 0.000722763699875227 0.000721884886547855 0.000721135720399459 0.000720442730297668 0.000719743776618854 0.000718987519423288 0.000718132821072349 0.00071714811016319 0.00071601072673145 0.000714706262687459 0.000713227906482618 0.000711575797022951 0.000709756388777371 0.000707781827767171 0.000705669336570356 0.000703440605539778 0.000701121187039909 0.000698739889596107 0.000696328169378624 0.000693919517363614 0.000691548841800885 0.000689251847215388 0.000687064413034257 0.000685021976979798 0.000683158930495362 0.000681508035594199 0.000680099874471452 0.000678962344876841 0.000678120215452067 0.000677594755879748 0.000677403456681529 0.000677559852800114 0.000678073463726405 0.000678949860982258 0.000680190871368572 0.000681794921745217 0.000683757528414461 0.000686071931650288 0.000688729873706407 0.000691722516876471 0.000695041496876651 0.000698680105931914 0.00070263459931531 0.000706905618451492 0.000711499722740498 0.00071643102057649 0.000721722887171478 0.000727409752303549 0.000733538934522716 0.000740172489331477 0.000747389027238023 0.000755285443510167 0.000763978485569036 0.00077360606757811 0.000784328227031966 0.000796327608096771 0.000809809354914938 0.000825000309225627 0.000842147434105013 0.000861515431340103 0.000883383582775863 0.000908041920642205 0.000935786908767829 0.000966916882859131 0.00100172754028157 0.00104050777757216 0.00108353614309316 0.00113107810678015 0.0011833842602574 0.00124068946455732 0.00130321287535601 0.00137115870936978 0.00144471757665755 0.00152406819201284 0.00160937928966607 0.00170081159178839 0.00179851971517145 0.00190265393554446
0.00220183138693199 0.00211411023889742 0.00202918177419425 0.00194704126492349 0.00186768664774054 0.00179111841767932 0.00171733948534472 0.00164635498664686 0.00157817203230489 0.0015127993824104 0.00145024702960121 0.00139052567313875 0.00133364606579622 0.00127961821645848 0.00122845043431404 0.00118014820615117 0.00113471290717925 0.00109214035842392 0.00105241926013171 0.00101552955016945 0.000981440757653813 0.000950110442545914 0.000921482828350641 0.000895487743528303 0.000872039984143441 0.000851039193224511 0.000832370321015389 0.000815904687249777 0.000801501616955642 0.000789010572133907 0.000778273660348963 0.000769128373876176 0.000761410402932971 0.000754956373743167 0.000749606383823709 0.00074520623804465 0.000741609324131932 0.000738678100339286 0.000736285197305245 0.000734314158551148 0.000732659859079823 0.000731228649636305 0.000729938276604495 0.000728717625714273 0.000727506333169269 0.000726254301717175 0.000724921152526631 0.000723475637181387 0.000721895028069407 0.000720164500166008 0.000718276512769903 0.000716230196152133 0.000714030745268451 0.000711688820592903 0.000709219954674093 0.000706643962125776 0.000703984350374708 0.000701267728555936 0.000698523212422233 0.000695781823992436 0.000693075885859433 0.000690438411578392 0.000687902495303066 0.000685500705758551 0.000683264491653809 0.000681223607625717 0.000679405571652731 0.00067783516644538 0.000676533998480533 0.000675520128994754 0.000674807791291718 0.000674407208144225 0.000674324521873559 0.000674561847977179 0.000675117461071592 0.000675986119598447 0.000677159533417545 0.000678626976259206 0.0006803760432179 0.00068239355212292 0.000684666586784 0.000687183679700733 0.000689936131723685 0.000692919466069073 0.000696135013720971 0.000699591626097123 0.000703307508420795 0.000707312162870595 0.000711648423660235 0.000716374556025573 0.000721566377195654 0.000727319339460242 0.000733750493757313 0.000741000227777382 0.00074923364778611 0.000758641451914481 0.000769440129993374 0.00078187132782685 0.000796200239074656 0.000812712941175954 0.000831712674434935 0.000853515170429084 0.000878443254200898 0.00090682105393522 0.000938968228419796 0.00097519464620303 0.00101579591075803 0.00106105002767854 0.0011112153718077 0.00116652996200397 0.00122721191738192 0.00129346087234746 0.00136546007802687 0.00144337891259746 0.00152737555214635 0.00161759960324852
0.00257046134419146 0.00245197784480094 0.00233709139871084 0.00222582136960114 0.00211819125686247 0.00201422896757277 0.0019139670974464 0.0018174432056037 0.00172470006039211 0.0016357858233003 0.0015507541247424 0.00146966396879374 0.00139257938385261 0.00131956871346437 0.00125070341825996 0.00118605624023888 0.00112569857134072 0.00106969687950295 0.0010181080901062 0.000970973912392218 0.000928314248449222 0.000890120024263386 0.000856346015234272 0.000826904453684346 0.000801660333045023 0.000780429290125786 0.000762978710251259 0.000749032277606403 0.000738277672809597 0.000730376635706432 0.000724976292691705 0.000721720566646705 0.000720260635377284 0.000720263706897362 0.000721419736106127 0.000723446029665661 0.000726089922296474 0.00072912984422812 0.000732375148961472 0.00073566505800199 0.000738867031034484 0.00074187480718776 0.000744606299624415 0.000747001469427819 0.000749020258797571 0.000750640628219316 0.000751856716395005 0.000752677123602512 0.000753123307072064 0.000753228069426317 0.000753034117068992 0.000752592663784518 0.000751962055175069 0.000751206391586195 0.000750394130675881 0.000749596655677021 0.000748886801599839 0.000748337338995264 0.000748019423190977 0.000748001025724846 0.000748345373450137 0.000749109428746065 0.000750342450602682 0.000752084680257127 0.000754366195845974 0.000757205977834945 0.000760611220770398 0.000764576917630147 0.000769085731595501 0.000774108157618706 0.00077960296404036 0.000785517894015578 0.00079179059865363 0.000798349769250165 0.000805116435024293 0.00081200539523549 0.000818926759989666 0.000825787581832305 0.000832493569688933 0.000838950887245315 0.000845068048953788 0.00085075793819042 0.000855939983442129 0.000860542539691612 0.000864505533225138 0.000867783438697316 0.000870348666820691 0.000872195448425952 0.000873344303692477 0.000873847180727876 0.000873793329843426 0.000873315940858032 0.000872599499398874 0.000871887700465411 0.000871491578319672 0.000871797259665853 0.000873272423994693 0.000876470192210295 0.000882028842388931 0.000890665613796534 0.000903163104155389 0.00092034757909191 0.000943059952283918 0.000972122037327297 0.00100830236142255 0.00105228663846903 0.0011046574029456 0.00116588536342803 0.001236332437645 0.00131626414297484 0.00140586774782539 0.00150527249647627 0.00161456897952632 0.0017338258294921 0.00186310296065749 0.00200246132954638
0.00368829580049928 0.00342043396545437 0.00316834925433706 0.00293160869620376 0.00270979391675409 0.00250250115202964 0.00230934087220262 0.00212993681888455 0.00196392419832661 0.00181094671001808 0.00167065204053776 0.00154268544326752 0.00142668109781945 0.00132225115324697 0.0012289727592618 0.00114637399962234 0.00107392040027025 0.0010110044042406 0.000956940574280942 0.000910968964223852 0.000872267919922994 0.000839975715911862 0.000813218470837344 0.000791140424062099 0.000772932378794235 0.000757854925247596 0.000745254522715759 0.000734572064690533 0.000725344736030891 0.000717202620318299 0.000709861679118986 0.000703114564368874 0.000696820410979097 0.000690894415522934 0.000685297709901498 0.000680027814339112 0.000675109803372106 0.000670588230400212 0.000666519815424973 0.000662966891501739 0.000659991614669231 0.0006576509584066 0.000655992527932353 0.000655051235385961 0.000654846870142249 0.000655382578566337 0.000656644236461608 0.000658600660093125 0.000661204563922245 0.000664394141276242 0.000668095122712212 0.000672223158499265 0.000676686376409232 0.000681387981834707 0.000686228790651002 0.000691109612490327 0.000695933429358693 0.000700607339409698 0.00070504425628882 0.000709164370083235 0.000712896386650715 0.000716178568437844 0.00071895960251039 0.00072119932131025 0.000722869299387435 0.000723953345391514 0.000724447903713683 0.000724362374335806 0.000723719352948729 0.000722554786340305 0.000720918030426238 0.000718871790215558 0.000716491912644872 0.000713866994967948 0.000711097764070004 0.000708296176288879 0.000705584185020466 0.000703092126010175 0.000700956679706669 0.000699318388509678 0.000698318735375137 0.000698096828642559 0.000698785784421205 0.000700508947698393 0.000703376139310406 0.000707480149803427 0.000712893714266807 0.000719667189126371 0.000727827110733278 0.000737375751324625 0.000748291710367043 0.000760531500699465 0.000774032022398711 0.000788713772089248 0.000804484616137544 0.00082124396115568 0.00083888718018369 0.000857310189689148 0.000876414113701861 0.000896110010377669 0.000916323668434019 0.000937000502548413 0.000958110587404579 0.000979653866973358 0.00100166555968196 0.00102422174903528 0.00104744510296008 0.0010715106027527 0.00109665108445687 0.00112316230626135 0.00115140716053199 0.00118181856572421 0.00121490051715415 0.00125122677758405 0.0012914367717162 0.00133622843427408
0.00171081513202201 0.00163026834121209 0.00155300583495747 0.00147904744102683 0.00140841659482041 0.00134113986711053 0.00127724627522232 0.00121676632131161 0.00115973069788508 0.00110616860269657 0.00105610561588052 0.00100956111527887 0.000966545244659549 0.000927055505569548 0.000891073115212426 0.000858559353135207 0.00082945219558741 0.000803663589700175 0.000781077729794745 0.000761550649241739 0.000744911329100269 0.000730964361750147 0.00071949402270642 0.000710269434763628 0.000703050391025883 0.000697593358878453 0.000693657217468704 0.000691008370657546 0.000689424999060079 0.0006887003410073 0.000688645001552461 0.000689088369078554 0.000689879267805187 0.000690885995164167 0.000691995892491844 0.000693114583295191 0.000694164992031796 0.000695086232778642 0.000695832434516317 0.000696371549765699 0.000696684176698462 0.000696762411670412 0.000696608739108515 0.000696234958387328 0.000695661142299535 0.000694914618556116 0.000694028964115432 0.000693043001794297 0.000691999789385221 0.000690945593271496 0.000689928841199084 0.000688999052331478 0.000688205746853989 0.00068759734202059 0.000687220046403708 0.000687116768884997 0.000687326063239283 0.000687881132592381 0.000688808920186903 0.000690129313446832 0.00069185448709203 0.00069398840800102 0.000696526519877577 0.000699455619913207 0.000702753933108904 0.000706391383378918 0.000710330054658348 0.000714524830565206 0.000718924198152702 0.000723471200201273 0.000728104521399541 0.000732759696553329 0.000737370433424208 0.000741870048627593 0.000746193021897528 0.000750276681646757 0.00075406304280267 0.000757500826115641 0.00076054769618152 0.000763172762850383 0.000765359396832602 0.000767108414061164 0.00076844168300857 0.000769406202039136 0.000770078676134461 0.000770570588596882 0.000771033706709052 0.000771665872840074 0.000772716806724719 0.000774493477141456 0.00077736439848675 0.00078176199480591 0.000788182003555207 0.0007971788486971 0.00080935610424407 0.000825351687393206 0.000845818279868295 0.000871400547734198 0.000902711719613608 0.000940312611114762 0.000984695960664074 0.00103627795287062 0.00109539735791941 0.00116232129974418 0.00123725570950355 0.00132035820534939 0.00141175137945996 0.00151153503145679 0.00161979651662272 0.00173661891042158 0.00186208705826457 0.00199629178396175 0.00213933260981689 0.0022913193411975 0.00245237282646736 0.00262262514548682
0.00244063508206265 0.00227123022689325 0.00211270664346253 0.00196486851045479 0.00182753142443338 0.00170051963643158 0.00158366174744936 0.00147678448678698 0.00137970427247293 0.00129221645756798 0.00121408254292092 0.00114501619491421 0.00108466958087658 0.00103262215482935 0.000988374328773851 0.000951348182177309 0.000920896376480453 0.000896318919342764 0.000876885816073185 0.000861862501491905 0.000850534634600799 0.000842229376539162 0.000836331356138908 0.000832292731260135 0.000829637735342096 0.000827962698117483 0.000826932755958245 0.000826276422899581 0.000825779000009242 0.00082527555704179 0.000824643988021204 0.000823798450948135 0.000822683358867381 0.00082126799098723 0.000819541729680556 0.000817509892600639 0.000815190110705259 0.000812609196282445 0.000809800445573335 0.000806801325022156 0.000803651496543561 0.000800391144022205 0.000797059569825761 0.000793694035872173 0.000790328828513824 0.000786994530111357 0.00078371748263863 0.000780519430123314 0.00077741732728548 0.000774423301624413 0.000771544755550155 0.000768784594304098 0.000766141564396161 0.000763610686473252 0.00076118376589569 0.00075884996407886 0.000756596413800568 0.000754408862255462 0.000752272326552045 0.000750171747608864 0.000748092629828404 0.000746021655492602 0.000743947264353527 0.000741860190385949 0.000739753948968896 0.000737625268883598 0.000735474464391679 0.000733305743289547 0.000731127447243161 0.000728952220961007 0.000726797106814313 0.000724683561625621 0.000722637392392712 0.000720688608001429 0.000718871184467094 0.000717222742159548 0.000715784134875944 0.000714598952632381 0.000713712942672951 0.000713173356577318 0.000713028235189852 0.000713325647590113 0.000714112904780914 0.000715435773377063 0.000717337718467818 0.000719859207885886 0.000723037111806733 0.000726904231638992 0.000731488990375849 0.000736815312863271 0.000742902719288018 0.000749766648558286 0.000757419020986467 0.000765869042379915 0.000775124244468156 0.000785191750496078 0.000796079749467568 0.000807799158561553 0.000820365449919826 0.000833800615229921 0.000848135239092925 0.00086341064876291 0.000879681104217261 0.000897015986901797 0.000915501939182472 0.000935244898617552 0.00095637196284952 0.000979033012888032 0.00100340201622059 0.00102967792848224 0.00105808511491259 0.0010888732228873 0.00112231645517499 0.00115871222130537 0.00119837917995325 0.00124165472636443
0.00160423975675524 0.00153744032205901 0.00147426980273373 0.00141470732834749 0.00135872631783397 0.00130629289686622 0.00125736424428961 0.00121188693290399 0.00116979534934244 0.0011310102942624 0.00109543787418785 0.00106296879673432 0.00103347816897324 0.00100682587329966 0.000982857557580962 0.000961406230303363 0.000942294402697498 0.000925336675236072 0.000910342631858414 0.000897119886362506 0.000885477123420351 0.000875226990456869 0.000866188722596206 0.000858190416049418 0.000851070900504589 0.00084468119386198 0.000838885549952096 0.000833562130104179 0.000828603342337447 0.000823915898226207 0.000819420638390709 0.000815052174530611 0.000810758390328715 0.000806499836584456 0.000802249048498505 0.00079798980576909 0.000793716349502051 0.000789432564133649 0.000785151127758398 0.000780892630507448 0.000776684657974286 0.000772560835146078 0.000768559825892526 0.00076472428379462 0.000761099751963116 0.000757733512454402 0.000754673389848196 0.000751966518319072 0.000749658086834881 0.00074779008255623 0.00074640005760989 0.000745519948614808 0.000745174981108068 0.000745382691867633 0.000746152100747694 0.000747483059931036 0.000749365802654507 0.000751780705928456 0.000754698273244637 0.000758079334581105 0.000761875453022489 0.000766029520789896 0.000770476522994208 0.000775144445323701 0.000779955302224113 0.000784826264780363 0.000789670872146818 0.000794400316611531 0.000798924799819726 0.000803154965979897 0.000807003426797316 0.00081038640229314 0.000813225511553721 0.000815449757861785 0.0008169977636582 0.000817820322361148 0.000817883345995722 0.000817171299225892 0.000815691220315414 0.000813477435169301 0.000810597067373218 0.000807156427707449 0.000803308319697015 0.00079926020731929 0.000795283036164019 0.000791720256980098 0.000788996253097749 0.000787622925007484 0.000788202690390094 0.000791425753673382 0.000798059428217216 0.000808927870491472 0.000824882058799084 0.000846762164322448 0.000875357040438872 0.000911367341694434 0.000955378732215738 0.00100784944144866 0.0010691128611563 0.00113939243741031 0.00121882407030613 0.00130748098893769 0.00140539716006466 0.00151258690563462 0.00162905988109591 0.00175483158410027 0.00188993009566844 0.00203439992443807 0.00218830377874196 0.00235172294951807 0.00252475682339555 0.00270752189699719 0.00290015054429279 0.00310278969987603 0.00331559955801547 0.00353875234451267
0.00285518294918331 0.00263683354320128 0.00243339916980178 0.00224459158139685 0.00207014276366266 0.00190980093547955 0.00176332365474929 0.00163046711903905 0.00151097085268377 0.00140453740932321 0.0013108076430328 0.00122933356386157 0.00115955259058339 0.00110076856061262 0.00105214526690106 0.00101271678947009 0.000981415439928113 0.000957113798579668 0.000938673847421713 0.000924995012743489 0.000915054270323531 0.000907934395104194 0.0009028395783791 0.000899099965418816 0.000896167835430259 0.000893608331648007 0.000891087242617592 0.000888357698681078 0.000885247016248478 0.000881644407832649 0.000877489905400031 0.000872764603021366 0.000867482182012696 0.000861681607620618 0.000855420856492677 0.000848771530969855 0.00084181422792302 0.000834634548780943 0.000827319659074184 0.000819955327377795 0.000812623393408238 0.000805399632125231 0.000798351994392323 0.000791539214602226 0.000785009781498588 0.000778801270190857 0.000772940031460093 0.000767441229369733 0.000762309210832444 0.00075753818226741 0.000753113159764287 0.000749011151571965 0.000745202525924514 0.000741652513880768 0.000738322796271265 0.000735173125716481 0.000732162938789581 0.000729252918940158 0.000726406477251202 0.00072359112453326 0.000720779714301306 0.000717951541171085 0.000715093282941263 0.000712199776896898 0.000709274621690857 0.000706330595740161 0.000703389881575322 0.000700484083436444 0.000697654023201779 0.00069494929791221 0.000692427581541576 0.000690153655093581 0.000688198153240084 0.000686636023414424 0.000685544704934237 0.000685002051349302 0.000685084038398729 0.000685862320976927 0.000687401723693039 0.000689757767689249 0.000692974348567888 0.000697081683921601 0.000702094642053108 0.00070801154609491 0.00071481352146973 0.000722464422561641 0.000730911341309351 0.000740085670518594 0.000749904671630516 0.000760273484089803 0.000771087510732195 0.000782235121114603 0.000793600630822558 0.000805067535760237 0.000816522005907503 0.000827856668498315 0.000838974736164597 0.000849794558539985 0.000860254694979013 0.000870319619050536 0.000879986169492741 0.000889290851725369 0.000898318061448913 0.000907209236250719 0.00091617282834654 0.000925494815034295 0.000935549210464043 0.000946807707865036 0.000959847190417432 0.000975353466002218 0.000994119335115087 0.00101703517925008 0.00104507085937584 0.00107924895317256 0.00112061112108316 0.00117018124451075
0.00221499065323781 0.00208893675108721 0.00197362733355208 0.0018685858041903 0.00177330324748978 0.00168723687114912 0.00160981047893526 0.00154041734128235 0.00147842560795475 0.00142318611945911 0.00137404217186661 0.001330340534947 0.00129144287046851 0.00125673667607908 0.00122564498706596 0.00119763427043275 0.00117222019344731 0.00114897119194561 0.00112750996438505 0.00110751315618071 0.00108870957258498 0.00107087727670411 0.00105383990742679 0.0010374625061118 0.00102164708447149 0.00100632810914391 0.000991468027220127 0.000977052914701071 0.000963088297585003 0.000949595172728985 0.000936606241762334 0.000924162364741686 0.000912309239379698 0.000901094314936352 0.000890563955627591 0.000880760875046991 0.000871721869045861 0.000863475878342469 0.000856042412646931 0.000849430364545849 0.000843637233563675 0.000838648769121641 0.00083443902658589 0.000830970814711945 0.000828196497328068 0.000826059098751316 0.000824493652609856 0.000823428728306559 0.000822788068586949 0.000822492275189292 0.000822460486576509 0.000822612001127264 0.000822867809786792 0.000823152012916521 0.000823393106033335 0.000823525127755768 0.000823488670108819 0.000823231756378499 0.000822710594888166 0.000821890218595807 0.000820745020545403 0.000819259194078469 0.000817427084549973 0.000815253456353588 0.000812753675467254 0.000809953803530853 0.000806890594983331 0.000803611383963049 0.000800173842919901 0.000796645590367145 0.000793103621459996 0.000789633532627113 0.00078632851103056 0.000783288062056669 0.000780616454217897 0.000778420871400889 0.000776809277959412 0.000775888022343564 0.000775759229021091 0.000776518054200125 0.00077824990561281 0.000781027746465915 0.000784909615120737 0.000789936491820751 0.000796130630338831 0.000803494446326624 0.000812010018080948 0.000821639214131758 0.000832324421485277 0.000843989813062282 0.000856543068480421 0.000869877449303713 0.00088387413001188 0.000898404695950044 0.000913333738017985 0.000928521496449058 0.000943826530800531 0.000959108417400064 0.000974230497661152 0.000989062720550875 0.00100348463928321 0.00101738863695291 0.00103068346783966 0.00104329821085332 0.00105518673845957 0.0010663328066664 0.00107675586687281 0.00108651768416124 0.00109572981206609 0.00110456191245459 0.00111325080911087 0.00112211001200709 0.00113153923632895 0.0011420331614512 0.00115418834785852 0.00116870690115978
0.00339612019370394 0.00313106345470841 0.00288319392748625 0.00265203447292014 0.00243712679984422 0.0022380306797259 0.0020543221035424 0.00188558990600233 0.00173143027827229 0.00159143853576937 0.00146519757391374 0.00135226273346836 0.00125214341804471 0.00116428281763945 0.00108803839854826 0.00102266707029447 0.000967319525260222 0.000921047518818237 0.000882825562281263 0.000851585157383058 0.000826256537163472 0.000805811197356532 0.000789298901856543 0.000775874913024016 0.000764815886952428 0.000755525176166132 0.000747529668594837 0.000740470746598415 0.000734091751746332 0.000728223824484607 0.000722771407397196 0.000717698198921719 0.000713013974274009 0.000708762452211186 0.000705010256698305 0.000701836971546268 0.000699326285082542 0.000697558246408935 0.000696602684546648 0.000696513861553062 0.00069732643003629 0.000699052740350526 0.000701681495054798 0.000705177685593268 0.000709483679997431 0.000714521272544107 0.000720194466753896 0.000726392746918054 0.000732994601242935 0.000739871087178662 0.000746889270249154 0.00075391541401911 0.000760817844361299 0.000767469451257126 0.000773749823320542 0.000779547033427592 0.00078475910868287 0.000789295226026243 0.000793076677238026 0.000796037646038954 0.000798125836134509 0.000799302983853374 0.000799545282912228 0.000798843742233231 0.000797204490902448 0.000794649037065989 0.000791214480010528 0.000786953666131416 0.000781935270305891 0.000776243773677422 0.000769979297225087 0.000763257237865288 0.000756207640738155 0.000748974229201442 0.000741713004585449 0.000734590324121163 0.000727780371604282 0.000721461955157756 0.000715814604892226 0.000711014002173599 0.000707226851074711 0.000704605395621996 0.000703281880479813 0.000703363331175932 0.000704927071827566 0.000708017387655823 0.000712643669894925 0.000718780257905478 0.000726368040168709 0.000735317721176207 0.000745514534944402 0.000756824110549354 0.000769099176925492 0.000782186829385231 0.000795936151400295 0.000810206074910543 0.000824873450924437 0.000839841375782036 0.00085504786753977 0.000870475002824871 0.00088615860226962 0.000902198484050596 0.000918769181316359 0.000936130832652007 0.00095463969969625 0.000974757452017919 0.000997058020960762 0.00102223053160955 0.00105107669581855 0.00108450123424477 0.00112349452776856 0.00116910780941356 0.00122242264872033 0.00128451788056237 0.001356438005906 0.00143916704500626
0.00211609464433029 0.00197245477005805 0.00184071929318015 0.00172050640016094 0.00161140716783725 0.00151297717554927 0.00142472858429209 0.00134612377037185 0.00127657175765001 0.00121542862917851 0.0011620027465879 0.00111556497530949 0.0010753633227781 0.00104064064519131 0.00101065357698502 0.000984690720275005 0.000962088403610453 0.000942242864632856 0.000924618354311401 0.000908751239528235 0.00089425059573398 0.000880796003759612 0.000868133319901956 0.000856069127119113 0.000844464451027045 0.000833228180005601 0.000822310491928668 0.000811696475411375 0.000801400046194287 0.000791458198893798 0.000781925597661938 0.000772869492145782 0.000764364943295066 0.000756490352967838 0.000749323307991556 0.000742936769408878 0.000737395657001425 0.000732753893919186 0.00072905198282976 0.000726315180911453 0.000724552325441498 0.000723755335671187 0.000723899383267119 0.000724943687311106 0.000726832855908825 0.000729498669453523 0.000732862183906836 0.000736836027374735 0.000741326769219584 0.000746237255702777 0.000751468826689822 0.000756923350931448 0.000762505040104458 0.000768122021922677 0.000773687669118588 0.00077912169333467 0.00078435102115852 0.000789310474187352 0.000793943276743315 0.00079820141448608 0.000802045865280887 0.000805446720874471 0.000808383214623392 0.000810843667070629 0.000812825357668872 0.00081433432779569 0.00081538511717033 0.000816000433286606 0.000816210751304013 0.000816053840198927 0.000815574210020018 0.000814822474673442 0.000813854625243867 0.000812731210275507 0.000811516421934118 0.000810277090746981 0.000809081596420195 0.000807998708382881 0.00080709637666794 0.000806440501483028 0.000806093717663099 0.000806114237736808 0.000806554803654603 0.000807461801853267 0.000808874598512021 0.000810825151295338 0.000813337950262476 0.000816430334594922 0.000820113223224293 0.000824392287974722 0.000829269587490852 0.000834745670490388 0.000840822147959021 0.000847504725958797 0.000854806683126495 0.000862752769210178 0.000871383490292986 0.000880759731935681 0.00089096764962681 0.000902123725056321 0.000914379844867036 0.00092792820554431 0.000943005786097382 0.00095989806600204 0.000978941609944214 0.00100052511078106 0.00102508849757758 0.00105311979769578 0.00108514960330784 0.0011217432319217 0.00116349095985719 0.00121099699807233 0.00126486810424175 0.00132570282162984 0.0013940822682597 0.00147056317702451
0.00227449167502756 0.00211980551179452 0.00197621688144058 0.00184344675648109 0.00172121144329605 0.00160921701693078 0.00150715270248482 0.00141468343770428 0.00133144209623804 0.00125702212848901 0.00119097162687547 0.00113278995650577 0.00108192801723483 0.00103779286032359 0.000999756792230221 0.000967170376588688 0.000939378080516005 0.000915734890530378 0.000895622155953046 0.000878461193025012 0.000863723686550036 0.000850938498350003 0.000839694993545591 0.000829643345539986 0.000820492460627767 0.000812006200138236 0.000803998518374916 0.000796328024743176 0.000788892354204649 0.000781622614210023 0.00077447807983694 0.000767441235315057 0.000760513208226623 0.000753709608986688 0.000747056768692687 0.000740588359268605 0.000734342377682424 0.000728358478215378 0.000722675641136129 0.000717330171020745 0.000712354022106124 0.000707773450520959 0.000703607993558129 0.000699869774030615 0.000696563123469295 0.000693684511873874 0.000691222764650157 0.000689159540113142 0.000687470034366 0.000686123875173581 0.000685086163250918 0.000684318618338245 0.000683780788581525 0.000683431284759775 0.000683229005376185 0.000683134323959977 0.000683110215618513 0.000683123305340702 0.000683144825441115 0.000683151473517316 0.000683126165209304 0.000683058677828012 0.000682946181633875 0.000682793655200932 0.000682614180189929 0.000682429109069248 0.000682268097198536 0.000682168988519125 0.000682177542234923 0.000682346986778397 0.000682737387445164 0.000683414815889874 0.000684450313669508 0.000685918648464263 0.000687896870696023 0.000690462689876966 0.000693692703386005 0.000697660524641238 0.000702434871152883 0.000708077684063973 0.00071464235751073 0.000722172157337128 0.000730698902913908 0.000740241973851703 0.000750807685645227 0.000762389057195092 0.000774965971047931 0.000788505706655743 0.000802963810426429 0.000818285255088333 0.000834405835845514 0.000851253751327661 0.000868751322910695 0.000886816814976458 0.000905366329706996 0.000924315761882905 0.000943582810582089 0.000963089054984343 0.000982762110282727 0.0010025378863218 0.00102236297638771 0.00104219720582467 0.00106201636998427 0.00108181518797966 0.00110161049180012 0.00112144465944589 0.00114138928401572 0.00116154904735948 0.00118206573584082 0.00120312229599291 0.00122494677958698 0.00124781597251644 0.00127205844425284 0.00129805670121148 0.00132624809007296 0.00135712408944801
0.00171253898208306 0.00166030667200598 0.00160981105159094 0.00156102217225803 0.00151391304401725 0.00146845941897486 0.00142463955367995 0.00138243394921783 0.00134182506810674 0.00130279702732022 0.00126533526716728 0.00122942619633785 0.00119505681418317 0.00116221431225905 0.00113088565831457 0.00110105716723835 0.00107271406494034 0.0010458400526802 0.0010204168808622 0.00099642394268061 0.000973837899082961 0.000952632347173012 0.000932777544262651 0.000914240199187504 0.000896983341155419 0.000880966274293715 0.000866144623268014 0.000852470472006745 0.000839892593895328 0.000828356768064701 0.000817806172873317 0.00080818184464081 0.000799423187359983 0.000791468517644701 0.000784255628632119 0.000777722356924651 0.000771807137827299 0.000766449535947395 0.000761590740475048 0.000757174016947947 0.000753145109825065 0.000749452592585479 0.000746048164206774 0.000742886892675453 0.000739927407603621 0.000737132045063061 0.000734466948420044 0.00073190212930569 0.000729411492933843 0.000726972831838759 0.000724567791800626 0.00072218181330977 0.000719804051430784 0.000717427276407587 0.000715047756824882 0.000712665126640507 0.000710282236944786 0.00070790499290231 0.00070554217600783 0.000703205251548016 0.00070090816101866 0.000698667099214891 0.000696500275792565 0.000694427661306597 0.000692470718068571 0.000690652116626569 0.00068899543926287 0.000687524872602821 0.000686264892225637 0.000685239943024637 0.000684474119952929 0.00068399085465646 0.000683812614291724 0.000683960619498161 0.000684454588975505 0.000685312518381971 0.000686550501247504 0.000688182599306117 0.000690220769051557 0.00069267485046073 0.000695552622739519 0.000698859930672081 0.000702600883796915 0.000706778129230819 0.000711393197620607 0.000716446920452832 0.000721939915859673 0.000727873139129389 0.000734248493356651 0.000741069495035576 0.000748341988819389 0.00075607490512256 0.000764281053586343 0.000772977944630849 0.000782188630256864 0.000791942553903742 0.000802276397448956 0.000813234911366878 0.000824871711690322 0.000837250024837918 0.000850443358775141 0.000864536076614256 0.000879623846974818 0.000895813944610912 0.000913225375418085 0.000931988802347994 0.000952246253406244 0.000974150599870964 0.000997864802185137 0.0010235609322368 0.00105141899321085 0.0010816255708877 0.00111437236188589 0.00114985463355629 0.00118826967585424 0.00122981530674518
0.00187300717315969 0.00178428942940129 0.00169871133625491 0.00161629064440192 0.00153705223992783 0.00146102845385254 0.00138825930355904 0.0013187926134699 0.00125268394316706 0.00118999622841639 0.00113079901552441 0.00107516714511633 0.00102317872331408 0.000974912215186761 0.000930442519400345 0.000889835948456778 0.000853144158459605 0.00082039725037886 0.000791596488546072 0.000766707313914823 0.000745653506470299 0.000728313398050018 0.000714518894949312 0.000704057730084799 0.000696678887963074 0.000692100651258154 0.000690020339055736 0.000690124637682769 0.000692099485061854 0.00069563870630111 0.000700450920096616 0.000706264552146885 0.000712831041946424 0.000719926488666226 0.000727352055231367 0.000734933457868778 0.000742519835916459 0.000749982244746942 0.000757211958238451 0.000764118715165712 0.000770629000294938 0.000776684416883409 0.000782240182028292 0.000787263758454161 0.000791733624267793 0.000795638174466585 0.000798974743324108 0.000801748734235985 0.000803972842472915 0.00080566635604281 0.000806854520167683 0.000807567951489642 0.000807842088914772 0.00080771666888316 0.000807235213815329 0.000806444523510996 0.000805394160405688 0.000804135920857868 0.000802723286086923 0.000801210848062594 0.000799653707580821 0.000798106843959801 0.000796624458266753 0.000795259294681241 0.000794061947430635 0.000793080163574789 0.000792358154615383 0.000791935932270956 0.00079184868558939 0.000792126217684492 0.000792792460627138 0.00079386508629904 0.000795355229329768 0.000797267335660578 0.000799599146999987 0.000802341827698081 0.000805480236714099 0.000808993343666339 0.000812854784810293 0.000817033552381117 0.000821494809306368 0.000826200820876877 0.000831111995570526 0.000836188028770495 0.00084138914539025 0.000846677440237436 0.000852018318013869 0.000857382037866392 0.000862745370063376 0.000868093374275099 0.000873421309666861 0.000878736686058074 0.000884061462126217 0.000889434390298723 0.000894913497701597 0.000900578677362617 0.000906534342898148 0.000912912072477127 0.00091987313392817 0.00092761074352441 0.000936351869177682 0.000946358349907666 0.000957927075864493 0.000971388968088726 0.000987106527207649 0.00100546979657398 0.00102689071324335 0.00105179599379586 0.00108061890063296 0.00111379042294044 0.00115173054169787 0.00119484029120851 0.00124349526001704 0.00129804099946543 0.00135879056407062 0.00142602414709084
0.00197430906627577 0.00189981048648317 0.00182787699609308 0.00175848750620311 0.00169162417790753 0.00162727221765875 0.00156541962681959 0.00150605689678022 0.00144917664030051 0.00139477314936323 0.00134284186998004 0.00129337878531745 0.00124637970047073 0.00120183942548773 0.00115975085807493 0.00112010397396175 0.0010828847411426 0.00104807398389978 0.00101564623304174 0.000985568609208796 0.000957799795084744 0.000932289158353717 0.000908976088679426 0.000887789607572741 0.000868648299099431 0.000851460592238783 0.00083612540367549 0.000822533125205286 0.0008105669157019 0.000800104236770376 0.000791018556352685 0.000783181137241293 0.000776462828056827 0.00077073578193509 0.000765875041222275 0.000761759942691516 0.000758275314942618 0.000755312455827773 0.000752769891602482 0.000750553930277065 0.000748579029128247 0.000746768000724311 0.000745052083579649 0.000743370903269821 0.000741672348094593 0.000739912380707915 0.000738054803974957 0.000736070995994588 0.000733939625969033 0.000731646359551137 0.000729183559530245 0.000726549985258161 0.000723750492065188 0.000720795730055704 0.000717701840079083 0.000714490143324469 0.000711186819879128 0.000707822570715676 0.000704432256960049 0.000701054509964926 0.000697731305734637 0.000694507497666896 0.000691430302468942 0.000688548735540215 0.000685912994131519 0.00068357378921065 0.000681581630156781 0.000679986070064154 0.000678834923388598 0.00067817347166778 0.00067804367674551 0.00067848342397774 0.000679525819909682 0.000681198569550564 0.000683523457432308 0.000686515954022914 0.000690184964906169 0.000694532734726297 0.000699554911688826 0.000705240771972091 0.000711573597317239 0.000718531193862247 0.000726086536362139 0.000734208519553102 0.000742862797588577 0.000752012693119642 0.000761620159440046 0.000771646781848544 0.000782054807626487 0.000792808197443045 0.000803873694270429 0.000815221908741402 0.000826828422131533 0.00083867490964091 0.000850750287246361 0.000863051885044993 0.000875586648594593 0.000888372367220357 0.000901438924529413 0.000914829561391678 0.000928602135394749 0.000942830353326492 0.000957604944750764 0.000973034735554505 0.000989247571104246 0.00100639103015968 0.00102463286420849 0.00104416109386069 0.00106518369598331 0.00108792782401592 0.00111263852053815 0.00113957690611251 0.00116901786094306 0.00120124725366197 0.00123655881089504 0.00127525075710734
0.0026272787943743 0.00242050920834937 0.00222779142135343 0.00204884409892351 0.00188340807656921 0.00173124408955475 0.00159212802707775 0.00146584269204001 0.0013521649813884 0.00125084761959739 0.00116159529395415 0.00108403643650512 0.0010176939400001 0.000961960301688301 0.000916084040522495 0.000879173515227297 0.000850220898016749 0.000828143868654451 0.000811837735304139 0.000800228364026695 0.000792317309767643 0.000787213922518188 0.000784153125935266 0.000782500553810812 0.000781748230462454 0.000781504207678184 0.000781479046669356 0.000781471239686949 0.00078135290372714 0.000781056479374544 0.000780562754354349 0.000779890276298091 0.000779086080811236 0.000778217600550412 0.000777365608825395 0.000776618066239971 0.000776064767041144 0.000775792713856241 0.00077588217929301 0.000776403436409491 0.000777414154869776 0.00077895746462245 0.000781060684407126 0.000783734699791752 0.000786973957397764 0.000790757021624674 0.000795047620926568 0.000799796095434391 0.000804941148460491 0.000810411802098721 0.000816129461524027 0.000822010002550539 0.000827965810881634 0.000833907717389023 0.00083974678993952 0.000845395957415259 0.000850771454623964 0.000855794087379114 0.000860390324890055 0.000864493232037746 0.000868043257283652 0.000870988893376188 0.000873287228032689 0.000874904400709335 0.000875815979787225 0.000876007272200994 0.000875473574832611 0.000874220374034656 0.000872263496497189 0.000869629211229663 0.000866354278843056 0.000862485940443903 0.000858081834385317 0.00085320982490571 0.000847947722386879 0.000842382870865313 0.000836611574966618 0.000830738335950169 0.00082487486590452 0.000819138851202858 0.000813652442014485 0.000808540454770535 0.000803928290296141 0.000799939591047165 0.000796693687109819 0.000794302909654992 0.000792869880083726 0.000792484909214533 0.000793223658684405 0.000795145222910286 0.000798290780648951 0.00080268294083166 0.000808325869509149 0.000815206238372164 0.000823294987193341 0.000832549848841958 0.000842918552755486 0.000854342603307838 0.000866761524716213 0.00088011747098636 0.000894360115030141 0.000909451749201761 0.000925372546392095 0.000942125940754434 0.000959744087344558 0.000978293346949447 0.000997879715576664 0.00101865407576113 0.00104081709264388 0.00106462351425657 0.00109038557136636 0.00111847511983829 0.00114932414353869 0.00118342325706756 0.0012213179329092 0.00126360233569392
0.00270481578486856 0.00253071958141502 0.00237056209448646 0.00222383789288498 0.00209001158196435 0.00196851129918779 0.00185872322808911 0.00175998798417802 0.00167159974370636 0.00159280884406194 0.00152282826404747 0.0014608439241127 0.00140602821502357 0.0013575556872862 0.00131461952794893 0.00127644738629551 0.00124231528672202 0.0012115587227902 0.00118358046230258 0.00115785501091605 0.00113393001105574 0.00111142506217873 0.00109002854034517 0.00106949299355522 0.00104962962630239 0.0010303022923016 0.00101142131150792 0.000992937331412704 0.000974835371303052 0.000957129124770464 0.000939855550270399 0.000923069750379924 0.000906840125371754 0.000891243783506063 0.000876362196766834 0.000862277104308528 0.000849066684149816 0.000836802033830816 0.000825544019572332 0.00081534056763074 0.000806224477704216 0.000798211834027086 0.000791301074065265 0.00078547274823559 0.000780689969558759 0.000776899513932499 0.000774033494956594 0.000772011506976727 0.000770743109948299 0.000770130521857613 0.000770071388494841 0.000770461514468035 0.000771197460330658 0.00077217893504046 0.000773310937495119 0.000774505622997205 0.000775683888639071 0.000776776685018243 0.000777726070278738 0.000778486026777345 0.000779023061336679 0.000779316607871455 0.000779359246951986 0.000779156751236481 0.000778727959465493 0.000778104475103676 0.000777330179661749 0.000776460545290813 0.000775561727627235 0.00077470941805127 0.000773987435938234 0.000773486046204124 0.000773299996710482 0.000773526283524472 0.000774261670257232 0.000775600008911118 0.000777629433225005 0.000780429517864089 0.000784068515762406 0.000788600797734038 0.000794064620390452 0.00080048033925749 0.000807849163496085 0.000816152518872043 0.000825352050784475 0.00083539026320201 0.00084619175789053 0.000857665014667018 0.000869704640589774 0.000882194014306148 0.000895008260829532 0.000908017509419027 0.000921090410627711 0.000934097915746742 0.000946917349662584 0.00095943683592744 0.000971560158086434 0.000983212163129107 0.000994344829337828 0.00100494412862465 0.00101503780811897 0.00102470418942408 0.00103408202635018 0.00104338135724928 0.00105289511907232 0.00106301103896362 0.00107422297489062 0.00108714045062709 0.00110249467525485 0.00112113896909813 0.00114404142718714 0.00117226807293498 0.00120695588078352 0.00124927687048146 0.00130039665270952 0.00136143264593848
0.00158751224079582 0.0015240322595985 0.0014632837845845 0.00140523998519126 0.00134987618656487 0.00129716938680779 0.00124709768403234 0.00119963960661004 0.00115477334317922 0.00111247587368271 0.00107272200911363 0.00103548335574552 0.00100072722915752 0.000968415553749073 0.000938503793706273 0.000910939970212327 0.000885663825521426 0.000862606195755506 0.000841688649654265 0.000822823439379984 0.000805913792172721 0.000790854549575207 0.00077753313648571 0.000765830818449758 0.000755624185424036 0.000746786786252875 0.000739190831779512 0.000732708886104272 0.000727215474038553 0.00072258854644893 0.000718710761670561 0.000715470558256258 0.000712763010157308 0.000710490468723785 0.000708563006003576 0.000706898680587434 0.000705423650966093 0.000704072162549472 0.000702786433753807 0.000701516464493887 0.000700219787550143 0.00069886118003845 0.000697412348902511 0.000695851601187721 0.000694163506967365 0.00069233856023721 0.000690372840900352 0.000688267679113369 0.000686029321742624 0.000683668599453837 0.000681200592004969 0.000678644288609207 0.000676022239774433 0.000673360196798506 0.000670686735119444 0.000668032857991673 0.000665431577506865 0.000662917470813028 0.000660526210518874 0.0006582940697084 0.000656257403714635 0.000654452112719665 0.000652913091342192 0.00065167367354707 0.000650765083294012 0.000650215903191889 0.000650051574875516 0.000650293945716523 0.000650960876696578 0.00065206592571742 0.000653618119299523 0.000655621823572701 0.000658076722838482 0.000660977910971421 0.000664316097777072 0.000668077929394328 0.000672246419148102 0.000676801483156069 0.00068172057356116 0.000686979401600662 0.000692552742779949 0.00069841531712623 0.000704542738686275 0.000710912529928177 0.000717505198278547 0.000724305373446369 0.000731303005212915 0.00073849462174097 0.000745884647960462 0.000753486781908035 0.000761325423842604 0.000769437148211807 0.000777872201933592 0.000786696003825163 0.000795990609344727 0.000805856092406423 0.000816411782434405 0.00082779728118641 0.000840173171891224 0.000853721325211807 0.000868644705383404 0.000885166588584643 0.000903529126939057 0.000923991226927039 0.00094682575986856 0.000972316180814348 0.00100075269415837 0.0010324281601683 0.00106763397645029 0.00110665618345877 0.00114977202884575 0.00119724718252755 0.00124933372951633 0.00130626899146615 0.00136827515296927 0.00143555960560711
0.00178977375745723 0.00172544557756506 0.00166301931869976 0.00160250059132273 0.00154389707836646 0.0014872184331319 0.00143247614888241 0.00137968339274445 0.0013288547954517 0.00128000618748779 0.00123315427142253 0.00118831621987466 0.00114550918879914 0.001104749736963 0.00106605314484799 0.0010294326301079 0.000994898462366068 0.000962456987691395 0.000932109582440991 0.000903851566887708 0.000877671120342886 0.00085354825009659 0.000831453874828687 0.000811349087425481 0.000793184660738188 0.000776900851641192 0.000762427543596687 0.000749684746773369 0.000738583449733423 0.000729026790811937 0.00072091149392479 0.000714129495691772 0.000708569680554942 0.000704119638807128 0.00070066736856156 0.000698102855027118 0.000696319476697678 0.000695215205775965 0.000694693587189681 0.000694664495346441 0.000695044679402783 0.00069575811599576 0.000696736193274807 0.00069791775215944 0.000699249010651561 0.000700683395391933 0.000702181302047319 0.000703709803020005 0.000705242317745621 0.000706758257735422 0.000708242655682756 0.000709685785476343 0.000711082777879582 0.000712433234944118 0.000713740844910648 0.000715012998376133 0.000716260405841998 0.000717496716366645 0.000718738136895006 0.000720003051897633 0.000721311643191475 0.000722685510206225 0.000724147291476706 0.000725720288752988 0.000727428095793872 0.000729294234605323 0.00073134180257446 0.000733593134581205 0.000736069484714234 0.000738790732627993 0.000741775119831707 0.000745039021262913 0.000748596757366712 0.000752460451563171 0.000756639937465198 0.000761142719522556 0.000765973989957968 0.000771136703978111 0.000776631714325588 0.000782457965356796 0.000788612746011739 0.000795092000344435 0.0008018906937151 0.000809003232332449 0.000816423933566527 0.000824147544310871 0.000832169804629036 0.000840488053923749 0.000849101876867168 0.000858013786265467 0.000867229939827158 0.000876760887409177 0.000886622344639354 0.000896835987819599 0.000907430263628485 0.000918441205345799 0.000929913245079981 0.000941900008843185 0.000954465078314788 0.000967682699927379 0.000981638418656264 0.000996429610907014 0.00101216588850437 0.00102896934445021 0.00104697461131315 0.00106632870531901 0.00108719063387009 0.00110973075157547 0.00113412985995117 0.00116057805840406 0.00118927336824063 0.00122042016609767 0.00125422747698263 0.00129090718845869 0.00133067225495194 0.00137373496359453
0.00206967129334295 0.00197179127116335 0.00187748758899405 0.00178679238273346 0.00169974359388672 0.00161638500426592 0.00153676611966837 0.00146094183524505 0.0013889717983316 0.00132091936751929 0.00125685005263652 0.00119682931382702 0.00114091960582802 0.00108917658439938 0.00104164445460826 0.000998350541949482 0.000959299306922155 0.000924466189517065 0.000893791834034775 0.000867177363728918 0.000844481399902574 0.000825519413342476 0.000810065750521957 0.000797858329644991 0.000788605627998979 0.000781995272839208 0.000777703375625094 0.00077540374260777 0.000774776232850593 0.000775513762394878 0.00077732770520407 0.000779951664386871 0.000783143750620385 0.000786687601098514 0.000790392410139898 0.000794092237779957 0.000797644832110171 0.000800930158776423 0.000803848786648351 0.000806320237983074 0.000808281377134519 0.00080968488468323 0.000810497843318477 0.000810700446882219 0.00081028483354178 0.000809254036995668 0.000807621045014623 0.000805407951728733 0.000802645188331335 0.000799370815874821 0.000795629863307785 0.000791473693676163 0.000786959381408394 0.000782149083815883 0.000777109390417688 0.000771910634558618 0.00076662615316608 0.000761331482567459 0.000756103481237406 0.000751019374320993 0.00074615571988352 0.000741587303044382 0.000737385971340593 0.000733619432490251 0.000730350043662178 0.000727633628707765 0.000725518365743635 0.000724043791153574 0.000723239966770798 0.000723126854252706 0.000723713934389821 0.000725000099713575 0.000726973837107851 0.000729613704431188 0.000732889092747527 0.000736761255028518 0.00074118457416861 0.000746108038534572 0.00075147689225996 0.000757234429817012 0.000763323909445586 0.000769690566916399 0.0007762837189041 0.000783058952943067 0.000789980407633156 0.000797023151599782 0.000804175671859197 0.000811442480904742 0.000818846846095702 0.00082643363387291 0.000834272243882695 0.000842459583356491 0.000851122999447733 0.000860423046917908 0.000870555922227283 0.000881755346792284 0.000894293638950212 0.000908481686716165 0.000924667535441301 0.000943233350686081 0.000964590618614823 0.000989173606745283 0.00101743131487086 0.00104981836941261 0.00108678550926134 0.00112877042778729 0.00117618973609383 0.00122943268577905 0.00128885705846998 0.00135478734529411 0.00142751506440724 0.00150730085181551 0.00159437783946825 0.00168895580726962 0.00179122564322972 0.00190136373942471
0.00162671410640581 0.00156069663761376 0.00149694308794202 0.00143546747200099 0.00137628745768277 0.00131942424710415 0.00126490237919463 0.00121274942952217 0.00116299557900132 0.00111567301983042 0.0010708151651645 0.00102845562975131 0.00098862695341467 0.000951359049391405 0.000916677376547687 0.000884600859317118 0.000855139611603873 0.000828292558900365 0.000804045092238554 0.00078236692177909 0.000763210318726555 0.000746508933820802 0.000732177353352825 0.000720111498839728 0.000710189899859894 0.000702275782717442 0.000696219835604843 0.000691863448273113 0.000689042190965659 0.000687589296717497 0.00068733893925304 0.000688129146761979 0.000689804248888971 0.00069221681029063 0.000695229051811189 0.000698713795848 0.000702554995032789 0.000706647914318525 0.000710899038451391 0.000715225772439094 0.000719555994559653 0.000723827511725003 0.000727987457057108 0.000731991660257386 0.000735804013232969 0.000739395846667993 0.00074274532778596 0.000745836885321206 0.000748660664536265 0.000751212012809561 0.000753490994701637 0.000755501934343742 0.000757252982352311 0.000758755704162652 0.000760024686612982 0.000761077159744853 0.000761932631068221 0.00076261252994514 0.000763139860246248 0.000763538860013762 0.000763834667515265 0.000764052993782474 0.000764219802437577 0.000764360998373058 0.000764502127616835 0.000764668091455833 0.000764882878588733 0.000765169319712304 0.000765548869481841 0.000766041421211278 0.000766665159965623 0.000767436459835571 0.000768369831169984 0.000769477923365404 0.000770771588504474 0.000772260010686507 0.000773950905361582 0.000775850792359508 0.000777965345652481 0.000780299822202409 0.00078285957155941 0.00078565062716983 0.000788680379620082 0.000791958331235978 0.000795496930508813 0.000799312483638612 0.000803426138963819 0.000807864938023867 0.000812662924362909 0.000817862297746423 0.000823514597126824 0.000829681890357734 0.000836437942365526 0.000843869326359357 0.00085207643507728 0.000861174341621404 0.00087129345303507 0.000882579895620445 0.00089519557055653 0.000909317823168512 0.000925138680648251 0.00094286363195663 0.000962709950008238 0.000984904588673243 0.00100968172275333 0.00103728003372746 0.00106793987267685 0.00110190044954062 0.00113939720103769 0.00118065947677472 0.00122590865553722 0.00127535676535339 0.0013292056372911 0.00138764658023462 0.00145086052746939 0.00151901857949944
0.00204367869943584 0.00191049338202294 0.0017882217488285 0.00167652062258976 0.00157502064952509 0.00148331895972572 0.0014009724015626 0.00132749228269013 0.0012623416449724 0.00120493601053582 0.00115464821779957 0.0011108174409312 0.00107276185278955 0.00103979380496882 0.00101123601530282 0.000986437169043909 0.000964785554871332 0.000945719783473413 0.000928736143613088 0.000913392615691234 0.000899309906923827 0.00088617006898462 0.000873713323047367 0.000861733684816581 0.00085007389365849 0.000838620039077111 0.000827296167694927 0.000816059057656116 0.000804893270368107 0.000793806532272928 0.000782825459856309 0.000771991616359253 0.000761357875539107 0.000750985063595418 0.000740938852736178 0.000731286886895946 0.000722096130205583 0.000713430440423033 0.000705348381161866 0.000697901296913043 0.000691131682055488 0.00068507187807464 0.000679743131157742 0.000675155034954889 0.000671305371052581 0.000668180343793418 0.000665755188355316 0.000663995113574022 0.000662856526016582 0.000662288470973361 0.00066223422035294 0.000662632937177697 0.000663421350977441 0.000664535386760576 0.000665911701012964 0.000667489089989413 0.000669209747017639 0.000671020355864305 0.000672873015671222 0.000674725999351265 0.000676544351675767 0.000678300335705863 0.000679973737073274 0.00068155203524626 0.000683030449708626 0.000684411867258845 0.00068570665473273 0.000686932359609818 0.000688113299498472 0.000689280040582319 0.000690468764938204 0.000691720527480595 0.000693080405059974 0.000694596543355974 0.000696319111186797 0.000698299177104699 0.000700587528912012 0.00070323346302011 0.000706283576647213 0.000709780601136272 0.000713762318716585 0.000718260607040589 0.000723300655481401 0.000728900394480265 0.000735070174043136 0.000741812720381149 0.000749123391444738 0.000756990743404498 0.000765397412022521 0.000774321305962984 0.00078373710427996 0.000793618047380014 0.000803938010167216 0.000814673846857146 0.00082580799889476 0.000837331359049913 0.000849246385492549 0.000861570457380151 0.000874339457760744 0.000887611557728415 0.000901471157533785 0.000916032913381056 0.000931445743215021 0.000947896660978693 0.000965614238963871 0.000984871447086021 0.00100598757466943 0.00102932891600906 0.00105530791039563 0.00108438048446541 0.00111704145969465 0.001153818059601 0.00119526176559228 0.00124193899303314 0.00129442124788757 0.00135327553118567
0.00174255248312497 0.00167670344124381 0.00161369583961161 0.00155351602657838 0.00149614916205104 0.00144157857020903 0.00138978502383965 0.00134074596738273 0.00129443469125546 0.0012508194763541 0.00120986273445889 0.00117152017706291 0.00113574005116844 0.00110246248496239 0.00107161898806128 0.00104313214937042 0.00101691556996738 0.000992874058680734 0.000970904104644205 0.000950894625112404 0.000932727969776683 0.000916281146553028 0.000901427220147884 0.000888036825136787 0.000875979730730945 0.000865126395064621 0.000855349452224651 0.00084652508432662 0.000838534242364881 0.000831263691902404 0.00082460687164343 0.000818464563564008 0.000812745381934902 0.000807366094981184 0.000802251797095547 0.000797335951680638 0.000792560325182714 0.000787874832085948 0.000783237308947817 0.000778613233309826 0.000773975400794192 0.000769303571107678 0.000764584091174268 0.000759809501306247 0.000754978128266023 0.000750093667298658 0.000745164753747254 0.000740204523705089 0.000735230162312132 0.000730262437773863 0.000725325218969707 0.000720444974634136 0.000715650252541526 0.000710971137909744 0.000706438691350468 0.000702084368118962 0.000697939422114162 0.000694034299988771 0.000690398032760697 0.000687057634353514 0.000684037518396664 0.00068135894622916 0.000679039520222458 0.000677092737123324 0.000675527616023231 0.00067434841472286 0.000673554446715118 0.00067314000883176 0.000673094426959203 0.000673402224346677 0.000674043414149286 0.000674993915236526 0.000676226088180901 0.000677709386916641 0.00067941112093192 0.000681297323082397 0.000683333719150971 0.000685486797003845 0.000687724975461133 0.000690019875552676 0.000692347699410984 0.000694690724317916 0.000697038920975007 0.000699391705428164 0.000701759832638877 0.000704167435725165 0.000706654207484727 0.000709277708933972 0.000712115772097779 0.000715268940175014 0.000718862856834784 0.000723050478088672 0.000728013936915334 0.000733965847024391 0.000741149795727545 0.000749839758252524 0.000760338181293933 0.000772972546450804 0.000788090343925881 0.000806052561518661 0.000827226004547127 0.000851974971256643 0.00088065296563319 0.000913595187523423 0.000951112471131664 0.000993487153823242 0.00104097108919266 0.00109378573433436 0.0011521240033706 0.0012161534290773 0.00128602012382285 0.00136185306542673 0.00144376832338444 0.00153187295402021 0.00162626840376028 0.00172705335204153
0.00205371890901369 0.00192363170943834 0.00180208772540876 0.0016887986653581 0.00158347895161297 0.00148584470809483 0.00139561258988856 0.00131249848051055 0.00123621610763044 0.00116647565785075 0.00110298250298634 0.00104543617899201 0.000993529777151999 0.000946949907305512 0.000905377367748273 0.000868488602756835 0.000835957949393684 0.000807460580634527 0.00078267595823125 0.000761291534638467 0.000743006404383254 0.000727534609389985 0.000714607848077245 0.000703977413795706 0.000695415278564494 0.000688714326834558 0.000683687818335556 0.000680168211563408 0.000678005508233261 0.000677065286359365 0.000677226580253717 0.000678379745140159 0.000680424417379332 0.000683267652645951 0.000686822296762903 0.000691005619237565 0.000695738218879308 0.000700943194644115 0.000706545562978775 0.000712471895076367 0.000718650143073573 0.000725009622672833 0.000731481120325837 0.000737997095326677 0.000744491950379671 0.000750902347959825 0.000757167553682424 0.000763229791682844 0.000769034600471943 0.000774531180771811 0.000779672729394518 0.000784416755287095 0.000788725375467657 0.000792565589736966 0.000795909533823431 0.000798734711076679 0.000801024202948103 0.000802766858423553 0.000803957462225526 0.000804596881080079 0.000804692186653417 0.000804256752864612 0.000803310324262934 0.000801879050963295 0.000799995484322244 0.000797698526153455 0.000795033322785379 0.000792051093877524 0.000788808884586489 0.000785369228667072 0.000781799709564677 0.000778172406704929 0.000774563215352311 0.000771051030836485 0.000767716791872064 0.000764642383453446 0.000761909407320785 0.000759597837198001 0.000757784586627757 0.000756542028377619 0.000755936515288793 0.000756026961704754 0.000756863551167422 0.000758486638487642 0.00076092591199873 0.000764199874401732 0.000768315688672169 0.000773269420048519 0.000779046688044652 0.000785623725494384 0.00079296882688914 0.000801044157180009 0.000809807885644318 0.000819216607351141 0.000829228016974172 0.000839803804737991 0.00085091275058265 0.000862533998991977 0.000874660500837612 0.000887302609058949 0.000900491809982039 0.000914284560309401 0.000928766180278514 0.000944054725203934 0.000960304721004518 0.000977710605801738 0.000996509672482692 0.00101698426281478 0.00103946293099813 0.0010643202855936 0.00109197524674472 0.00112288753151558 0.00115755230963803 0.00119649314829287 0.00124025356793232 0.00128938772687855
0.00244436516195894 0.00234117689460948 0.00224091619134832 0.00214359089791213 0.00204921304400939 0.00195779904256762 0.00186936989801004 0.00178395141486181 0.00170157439370177 0.00162227479581047 0.00154609385054763 0.00147307807029499 0.0014032791266344 0.00133675352848795 0.00127356202891389 0.00121376867360215 0.00115743939344513 0.00110464003991046 0.0010554337709139 0.00100987772330108 0.000968018962769825 0.000929889787713496 0.000895502578940453 0.000864844521811793 0.00083787265810724 0.00081450981791642 0.000794641999275292 0.000778117676546948 0.000764749323094583 0.000754317158030811 0.000746574828491615 0.000741256487466061 0.000738084579544636 0.000736777627799563 0.000737057411821274 0.000738655099620715 0.000741316094935421 0.000744803543767853 0.000748900583445618 0.000753411505307534 0.000758162042561923 0.000762998999147765 0.000767789416443412 0.000772419443701311 0.000776793043456931 0.000780830630107585 0.000784467711137763 0.000787653577082191 0.000790350068204757 0.000792530432413283 0.00079417827930413 0.000795286628594397 0.000795857046811543 0.000795898863346721 0.000795428455362632 0.000794468590214039 0.000793047813733766 0.00079119987278281 0.000788963160757802 0.000786380175223893 0.000783496977492479 0.000780362644792549 0.000777028706724332 0.000773548558989587 0.00076997684899545 0.000766368829889653 0.000762779681913821 0.00075926380267567 0.000755874070978442 0.000752661092147589 0.000749672436194402 0.000746951883483691 0.000744538695575599 0.000742466931346998 0.000740764830093119 0.00073945428386188 0.000738550420620998 0.000738061317979038 0.000737987864150811 0.000738323778897288 0.000739055802627954 0.000740164057121236 0.000741622576866547 0.000743400006274816 0.000745460455288378 0.000747764504501913 0.000750270350870867 0.000752935086412069 0.000755716104831285 0.000758572634466457 0.000761467399991261 0.000764368419513568 0.000767250947581414 0.000770099577543623 0.000772910518050368 0.000775694057300816 0.000778477223891952 0.000781306643417931 0.000784251573698531 0.000787407076871903 0.000790897251843591 0.000794878404599921 0.000799541976916519 0.000805116988932038 0.000811871685053188 0.000820114018364247 0.000830190585093217 0.000842483651138825 0.000857406020133764 0.000875393690313582 0.000896896527729386 0.000922367507878069 0.00095225137833859 0.000986973788013286 0.00102693194427483 0.00107248767238748
0.00214208279666531 0.00205313458199613 0.00196735979995869 0.00188476505373446 0.00180536050944888 0.00172915963194275 0.00165617881566597 0.00158643688451173 0.00151995443159344 0.00145675296838032 0.00139685385313756 0.00134027697237791 0.00128703915728727 0.00123715233109001 0.00119062140400905 0.00114744196006281 0.00110759781339081 0.00107105854836267 0.00103777719268419 0.00100768819962276 0.000980705927070692 0.000956723790993821 0.000935614235261034 0.000917229599974941 0.000901403892791501 0.00088795538364311 0.000876689866447311 0.00086740437445845 0.000859891107370372 0.000853941330469628 0.000849349035335875 0.00084591419962296 0.000843445540311123 0.000841762711116267 0.000840697943460709 0.000840097167580893 0.000839820674853156 0.000839743395249404 0.000839754867205554 0.00083975897374383 0.000839673510956611 0.000839429645028043 0.000838971303383895 0.00083825453534945 0.00083724686844829 0.000835926678457866 0.000834282584600114 0.000832312875697427 0.000830024968614974 0.000827434896658327 0.000824566822634055 0.000821452568865332 0.000818131154474293 0.000814648328639067 0.000811056087284332 0.000807412159809689 0.000803779452067486 0.000800225432011087 0.000796821445387693 0.00079364195073204 0.000790763665890109 0.000788264622485987 0.00078622313018994 0.000784716659263613 0.000783820657365091 0.000783607324557525 0.000784144378202745 0.000785493846139995 0.000787710931369952 0.000790842993566298 0.000794928691532813 0.000799997325937804 0.000806068413503192 0.000813151512938957 0.00082124631035807 0.000830342958960085 0.000840422655774803 0.00085145842835766 0.000863416097343827 0.000876255377096098 0.00088993107624229 0.000904394362311023 0.000919594059224918 0.000935477952361103 0.000951994082428175 0.0009690920159022 0.000986724085665532 0.00100484660046331 0.00102342102562966 0.00104241514016137 0.00106180417662858 0.0010815719506905 0.00110171198617574 0.00112222863989922 0.00114313822768036 0.0011644701494592 0.00118626800706025 0.00120859070307055 0.00123151350363181 0.00125512904183143 0.00127954823210319 0.00130490105996102 0.00133133720603896 0.00135902645938924 0.00138815887309773 0.00141894461629804 0.00145161348139428 0.00148641401435058 0.00152361224954228 0.00156349004868566 0.00160634306493217 0.00165247837679098 0.00170221186003399 0.00175586538657752 0.00181376395497694 0.00187623286540479
0.00266235051094103 0.00255203730016469 0.0024448330682919 0.00234075154042734 0.00223980940197864 0.0021420263678386 0.00204742524306401 0.00195603196534869 0.00186787561622502 0.00178298838376257 0.00170140545449915 0.00162316480645325 0.00154830686847535 0.00147687400427065 0.00140890977286713 0.00134445791226448 0.00128356099119991 0.00122625867774883 0.00117258558571807 0.00112256868356638 0.0010762242884875 0.00103355472129119 0.000994544763743594 0.000959158132547851 0.000927334251453126 0.000898985649047946 0.000873996317324751 0.00085222132168957 0.00083348785308974 0.000817597767601307 0.000804331492148928 0.000793453019243126 0.000784715599818511 0.000777867691994177 0.000772658739282953 0.000768844423144572 0.000766191140234414 0.000764479570040083 0.000763507303556064 0.000763090585500365 0.000763065276584898 0.000763287169999943 0.000763631802713495 0.000763993893852537 0.000764286525401334 0.000764440159574161 0.00076440156589509 0.000764132711307907 0.000763609649585637 0.000762821432237037 0.000761769051929839 0.000760464420850862 0.000758929380030629 0.000757194731102731 0.000755299278961187 0.000753288872090512 0.000751215426856123 0.000749135922694155 0.000747111356912202 0.000745205650734949 0.00074348450228802 0.000742014187360992 0.000740860314870974 0.000740086550698038 0.000739753330572347 0.000739916589387233 0.000740626540047676 0.000741926539044563 0.000743852077731972 0.000746429937339133 0.000749677541871032 0.000753602536429876 0.000758202609636401 0.000763465568596267 0.00076936966426455 0.000775884155204361 0.000782970089558688 0.000790581279286573 0.000798665437724898 0.000807165451371597 0.000816020759162025 0.000825168816950248 0.000834546630769775 0.000844092349106242 0.000853746911252826 0.000863455755301361 0.000873170595036147 0.000882851279554955 0.000892467752548209 0.000902002129431975 0.000911450909602898 0.000920827337382584 0.000930163918095888 0.000939515084344023 0.000948959990907257 0.000958605393924258 0.000968588540256638 0.000979079956145333 0.000990285981381893 0.00100245084906234 0.00101585806703458 0.00103083082392076 0.00104773113179247 0.00106695744275852 0.00108894055043107 0.00111413771649919 0.00114302514334308 0.0011760891263209 0.00121381642852794 0.00125668458108137 0.00130515287983435 0.00135965479871424 0.00142059237296379 0.00148833285532593 0.00156320766829888 0.00164551342330183
0.00215064749634845 0.00201483263311795 0.00188957721677111 0.00177451762162402 0.00166927411767529 0.00157344641540795 0.00148660958467798 0.0014083108514805 0.00133806783216478 0.00127536873883282 0.00121967495821195 0.00117042616810097 0.00112704784099085 0.0010889606534628 0.00105559104618358 0.00102638202636939 0.0010008033040418 0.000978359995224492 0.000958599364618478 0.000941115356132447 0.000925550915102663 0.000911598302781379 0.000898997726274175 0.000887534659342177 0.000877036226731373 0.000867366986264201 0.000858424386687929 0.000850134118841859 0.000842445521877297 0.000835327159598338 0.000828762645935833 0.000822746772572165 0.000817281974118433 0.000812375154923167 0.000808034894368076 0.000804269042491334 0.00080108271338282 0.00079847667894865 0.000796446159736847 0.000794980002432068 0.000794060225644579 0.000793661907330687 0.00079375337934573 0.000794296687991397 0.000795248274621082 0.000796559827845998 0.000798179258739755 0.000800051752561769 0.000802120854555052 0.0008043295527912 0.000806621327284795 0.000808941141115659 0.000811236355595225 0.000813457557230798 0.000815559289143849 0.000817500683513486 0.000819245994575974 0.000820765033733559 0.000822033509479435 0.000823033275353505 0.000823752489012172 0.000824185685044483 0.000824333763336656 0.000824203893874255 0.000823809337941457 0.000823169184817791 0.000822308002456729 0.000821255400340384 0.000820045502886845 0.000818716332467151 0.000817309102487036 0.000815867423087227 0.000814436424871581 0.000813061809661365 0.000811788841637341 0.000810661296955241 0.000809720395110512 0.000809003740306141 0.000808544305831536 0.000808369498228206 0.000808500340806295 0.000808950817254295 0.000809727415747329 0.000810828912058962 0.000812246426957583 0.000813963789006677 0.000815958229601457 0.000818201432944328 0.000820660960810006 0.000823302070519992 0.000826089945053801 0.000828992356681326 0.000831982789382809 0.00083504404987319 0.000838172400587419 0.0008413822481995 0.000844711415087031 0.000848227003468295 0.000852031827854981 0.000856271332776142 0.000861140823015243 0.000866892705835912 0.000873843277956359 0.000882378393473572 0.000892957149308013 0.000906112574268671 0.000922448284132314 0.000942630260021069 0.000967373393611661 0.000997423222258538 0.00103353423211583 0.00107644699075242 0.00112686687301405 0.00118544702871278 0.00125277748134697 0.00132938106557428
0.00218791018729896 0.00209504068156528 0.00200546139047027 0.00191916407866994 0.00183614316872374 0.00175639554011562 0.00167992025906971 0.00160671822171225 0.00153679169090898 0.00147014370543145 0.0014067773394678 0.00134669479154084 0.00128989628541868 0.00123637877247907 0.00118613443606022 0.00113914901420096 0.00109539997791917 0.00105485462700695 0.00101746819225827 0.000983182058755814 0.000951922244786862 0.00092359827996272 0.000898102619457675 0.0008753107060535 0.000855081748103853 0.000837260223718147 0.000821678057091562 0.00080815735181382 0.000796513517905449 0.000786558601516223 0.000778104621792903 0.00077096673691868 0.00076496609552987 0.000759932273358834 0.000755705240585669 0.000752136846889623 0.00074909184459472 0.000746448493873853 0.000744098807839062 0.000741948500861267 0.000739916702587537 0.000737935494906329 0.000735949321382105 0.000733914309880063 0.000731797540268066 0.000729576280870183 0.000727237210133017 0.000724775633898426 0.000722194703787827 0.000719504638429199 0.000716721946518508 0.000713868648897426 0.000710971495871282 0.000708061175802517 0.000705171511540089 0.000702338642431241 0.000699600191438938 0.000696994419202801 0.0006945593696063 0.000692332014442189 0.00069034740789601 0.000688637864594745 0.000687232177649085 0.000686154895208148 0.000685425675296308 0.000685058738945337 0.000685062440759433 0.000685438974076061 0.000686184224919244 0.000687287785252593 0.000688733131938728 0.000690497973716722 0.000692554764812042 0.000694871380873064 0.000697411951059663 0.000700137839491721 0.0007030087699271 0.000705984089430377 0.000709024169731334 0.000712091948667149 0.000715154618212638 0.000718185469670923 0.000721165910095208 0.000724087666279117 0.00072695519283226 0.000729788297894608 0.000732624992534396 0.000735524556124163 0.00073857078796482 0.000741875383009199 0.000745581324867 0.000749866131639456 0.000754944721076557 0.000761071586788469 0.000768541908334563 0.000777691173839472 0.000788892899936194 0.000802554118249869 0.000819108481619177 0.000839007127978469 0.000862707793486058 0.000890663019570025 0.000923308556481424 0.000961053139218223 0.00100427065527376 0.00105329536253174 0.00110842034170976 0.00116989890449495 0.00123794833344775 0.00131275515869641 0.00139448117576594 0.00148326953209459 0.001579250395 0.00168254590648521 0.00179327429486145 0.00191155313409314
0.00185405243144197 0.00178255507264321 0.00171383482382025 0.00164787022572953 0.00158464205936681 0.00152413296075938 0.00146632696374155 0.00141120896293582 0.00135876409051754 0.00130897700271037 0.00126183107555801 0.0012173075145116 0.00117538438882312 0.00113603560953417 0.00109922987865316 0.00106492964628804 0.00103309012111044 0.00100365838637395 0.000976572677465213 0.000951761876372928 0.000929145272595301 0.000908632628560598 0.000890124571109239 0.000873513310361046 0.000858683665490882 0.000845514356110002 0.000833879500616011 0.000823650251054652 0.000814696488893703 0.000806888507777423 0.00080009861698006 0.000794202611367971 0.000789081068310626 0.000784620447261075 0.000780713982055167 0.000777262368215792 0.000774174257061097 0.000771366575027248 0.000768764690498457 0.000766302451984144 0.000763922121197786 0.000761574222985783 0.000759217331598928 0.000756817809878003 0.000754349514839811 0.000751793480108716 0.000749137582782087 0.00074637619972339 0.000743509855985104 0.000740544866085664 0.000737492967201584 0.000734370941977777 0.000731200227604839 0.000728006507064378 0.00072481927801237 0.000721671394678713 0.000718598578437882 0.000715638893378772 0.000712832184304434 0.000710219476134145 0.00070784233566327 0.000705742199024509 0.000703959670887593 0.000702533804335527 0.00070150137327773 0.000700896151981444 0.0007007482185883 0.000701083301075918 0.000701922184805069 0.000703280200409122 0.000705166809248264 0.00070758530102759 0.000710532614608912 0.000713999288815866 0.000717969545486394 0.000722421502544306 0.000727327510841259 0.000732654605264412 0.000738365058362832 0.000744417023623511 0.000750765255559802 0.00075736189484345 0.000764157308683776 0.000771100979294032 0.00077814243640195 0.000785232233095378 0.000792322967679398 0.000799370357495738 0.000806334373626042 0.00081318044800037 0.00081988076647023 0.000826415662732754 0.000832775128397135 0.000838960453657665 0.000844986010530067 0.000850881185954323 0.000856692464459198 0.000862485648786604 0.000868348190935088 0.000874391584625049 0.000880753742687388 0.000887601249349543 0.000895131339125902 0.000903573414082576 0.000913189875185193 0.000924276019717491 0.000937158756379539 0.000952193924804183 0.000969762087158012 0.000990262790011074 0.00101410746734306 0.00104171134826242 0.00107348491014588 0.00110982553739028 0.00115111007181495 0.00119768885653007
0.00218100730576403 0.00209771728339459 0.00201690162705175 0.00193855966611574 0.00186269408971535 0.00178931081506393 0.00171841882517679 0.00165002996632458 0.00158415869367276 0.00152082175158007 0.00146003777312169 0.00140182678178769 0.00134620957730438 0.00129320698756468 0.00124283897027701 0.00119512355178046 0.00115007559718432 0.00110770541614665 0.00106801722252809 0.00103100748368767 0.000996663215459818 0.000964960300086533 0.000935861923837683 0.000909317245215621 0.000885260409719609 0.000863610019880608 0.0008442691479077 0.000827125943397696 0.000812054843479783 0.000798918343261955 0.000787569237659178 0.000777853208573522 0.000769611609156442 0.000762684291822886 0.000756912337940232 0.000752140571173556 0.000748219768284447 0.000745008515432643 0.000742374690171068 0.000740196576200457 0.00073836363795386 0.000736776994955461 0.000735349642345763 0.000734006465230246 0.000732684091998048 0.000731330626811431 0.000729905295196739 0.000728378029911088 0.000726729017600476 0.000724948220552507 0.000723034882275363 0.000720997020777996 0.000718850909292996 0.000716620540761148 0.000714337069663146 0.000712038222742467 0.000709767668848963 0.000707574337603228 0.00070551167693596 0.000703636840901013 0.000702009801599031 0.000700692382633532 0.000699747216249292 0.000699236632077546 0.000699221491936483 0.000699759992011023 0.0007009064603521 0.000702710183318471 0.000705214298577606 0.00070845479392619 0.00071245965000142 0.000717248160746497 0.000722830458466051 0.000729207261023639 0.000736369848095976 0.000744300262466546 0.000752971722250196 0.000762349221608646 0.000772390291668276 0.000783045890275017 0.000794261388921352 0.000805977627306388 0.000818132010029608 0.000830659625232594 0.000843494370984526 0.00085657008128988 0.000869821649389832 0.000883186151197821 0.000896603976125673 0.000910019976104613 0.000923384646291966 0.000936655352791525 0.000949797623664779 0.000962786519614958 0.000975608099801019 0.000988260996211798 0.00100075810656965 0.00101312841052147 0.00102541890648474 0.00103769665641273 0.00105005091243612 0.00106259528240372 0.00107546987061564 0.00108884330573229 0.00110291454107635 0.00111791428529471 0.00113410589712932 0.00115178556177347 0.0011712815642153 0.00119295249394054 0.00121718426139631 0.00124438588286224 0.00127498409472835 0.00130941698149094 0.00134812692737116 0.00139155330736934
0.00180440519069533 0.00173782485735756 0.00167390283008112 0.00161255563877362 0.00155370624494315 0.00149728395892958 0.00144322431506201 0.00139146890010474 0.00134196512987473 0.00129466596848331 0.00124952958435022 0.00120651893706022 0.00116560128940766 0.00112674763975442 0.00108993207127617 0.00105513101695766 0.00102232244245958 0.00099148495329924 0.000962596838145112 0.000935635066253164 0.000910574263819076 0.000887385700722496 0.000866036325044934 0.000846487886963166 0.000828696195247178 0.000812610547855201 0.000798173372562173 0.000785320104199227 0.000773979312498352 0.000764073079852365 0.000755517613044563 0.000748224058869842 0.000742099482125343 0.000737047956866963 0.000732971718692856 0.000729772327078651 0.000727351791836046 0.000725613625583624 0.000724463793527283 0.000723811541679762 0.000723570093948803 0.000723657216584971 0.000723995654921878 0.000724513452024584 0.000725144161872816 0.000725826971255564 0.000726506744924952 0.000727134008052698 0.000727664878930574 0.00072806096339338 0.000728289220815079 0.000728321809866984 0.000728135920637201 0.000727713598242645 0.000727041561758994 0.000726111021156343 0.000724917493956779 0.000723460622525048 0.000721743992227085 0.000719774950172235 0.000717564423819409 0.000715126738423152 0.000712479432082922 0.000709643067035884 0.00070664103581841 0.000703499360990586 0.000700246487304238 0.000696913065489697 0.00069353172726093 0.000690136851691974 0.000686764323818161 0.000683451287169602 0.000680235892909842 0.000677157049383558 0.00067425417708296 0.000671566975300762 0.000669135208022682 0.000666998517801579 0.000665196277387808 0.00066376748969122 0.000662750747062429 0.000662184260877158 0.000662105971840828 0.000662553750289229 0.000663565693957385 0.000665180528270381 0.000667438111115513 0.000670380040469664 0.000674050359097349 0.0006784963460735 0.000683769380116676 0.000689925854887916 0.000697028121653584 0.000705145430248539 0.000714354835416214 0.000724742032645263 0.000736402085942976 0.000749440010080621 0.000763971172070543 0.000780121481411986 0.000798027346146117 0.000817835381988325 0.000839701874356033 0.000863792007191992 0.000890278886978018 0.00091934240379714 0.000951167982241883 0.000985945282006034 0.00102386691021002 0.001065127204608 0.00110992113907266 0.00115844339129228 0.00121088759875178 0.0012674458146322 0.00132830816161578 0.00139366267018181
0.00163958163145144 0.00157729130166322 0.00151796767884919 0.00146159258601521 0.00140814698922647 0.00135761011337049 0.00130995846495865 0.00126516477633568 0.00122319689462819 0.0011840166486399 0.0011475787368864 0.00111382968892148 0.00108270695865882 0.00105413821107228 0.00102804086117675 0.00100432191573362 0.000982878153638502 0.000963596661319038 0.000946355716523795 0.0009310259901594 0.00091747201417393 0.000905553846512202 0.000895128853798264 0.000886053529509376 0.000878185269743076 0.000871384039012608 0.000865513872961134 0.000860444181341421 0.000856050831084205 0.0008522170041965 0.000848833837550253 0.000845800860849913 0.000843026255167829 0.000840426957710389 0.000837928639413802 0.000835465581133699 0.000832980472135223 0.000830424151795274 0.000827755312277716 0.000824940176726787 0.000821952164433584 0.000818771551587477 0.000815385133685215 0.000811785893454358 0.000807972676244788 0.000803949873225174 0.000799727111361284 0.000795318948013904 0.000790744567052115 0.000786027472608818 0.00078119517600498 0.000776278870933538 0.000771313091739319 0.000766335349583344 0.00076138574146864 0.000756506527576755 0.000751741673162 0.000747136352412251 0.000742736413251171 0.000738587804022595 0.000734735965362183 0.000731225193237647 0.000728097982036325 0.000725394359538785 0.000723151228430938 0.000721401731429931 0.000720174658887142 0.000719493918642575 0.000719378087763013 0.000719840064500212 0.000720886836363166 0.00072251937675011 0.000724732678377762 0.000727515927119411 0.000730852815212686 0.000734721988524258 0.000739097619001285 0.000743950090865042 0.000749246787655785 0.000754952966934084 0.00076103271020184 0.000767449937225521 0.000774169476196531 0.000781158183745704 0.000788386111474303 0.000795827718067901 0.000803463127979935 0.000811279438851714 0.000819272080029307 0.000827446223548647 0.000835818246502568 0.000844417239589119 0.000853286550616766 0.000862485343622615 0.000872090143973365 0.000882196327435829 0.000892919497125575 0.000904396677261503 0.000916787238157449 0.000930273454917794 0.000945060595557955 0.000961376435958061 0.000979470112464955 0.000999610250663905 0.00102208235195061 0.00104718547640578 0.00107522832635918 0.00110652490163231 0.0011413899543224 0.0011801345072804 0.00122306170765975 0.00127046326158503 0.0013226166408139 0.00137978317604678 0.00144220706685335 0.00151011525844926
0.00277468262425694 0.00266166321625802 0.0025512873017826 0.00244357411969844 0.00233854560534148 0.00223622656531473 0.00213664488423798 0.00203983176481087 0.00194582200158593 0.00185465428728622 0.00176637154809777 0.00168102130079014 0.00159865601934848 0.00151933349151281 0.00144311713560371 0.00137007623461864 0.00130028602723693 0.00123382757380887 0.00117078729005297 0.00111125601377613 0.0010553274443205 0.00100309577757448 0.000954652362059226 0.000910081238375355 0.000869453511484826 0.000832820655900406 0.000800207068831793 0.000771602443954009 0.00074695478658032 0.000726165050462602 0.000709084362273831 0.000695514558759024 0.000685212309576129 0.000677896534265268 0.000673258296751749 0.000670972020403668 0.000670706788646455 0.000672136665592988 0.000674949300792382 0.000678852459489359 0.000683578451515926 0.000688886666957768 0.000694564555282994 0.000700427424189468 0.000706317413528621 0.000712101946021764 0.000717671891263389 0.000722939616103393 0.000727837039800647 0.000732313768721855 0.000736335352577101 0.00073988168072318 0.000742945521022388 0.000745531193283521 0.000747653362880554 0.000749335936533618 0.000750611040549566 0.000751518061448895 0.000752102729438816 0.000752416226411081 0.00075251430191278 0.000752456382794336 0.000752304665055689 0.000752123179768064 0.000751976828842964 0.000751930390842272 0.000752047501866664 0.000752389621661552 0.00075301500017247 0.000753977664540039 0.000755326450548764 0.000757104105433736 0.000759346490335252 0.000762081910315056 0.000765330597586998 0.000769104369569513 0.000773406477816843 0.000778231657308874 0.000783566378593918 0.000789389298519586 0.000795671899406971 0.000802379301993867 0.000809471234676663 0.000816903140597602 0.000824627404945842 0.000832594687202314 0.000840755346635175 0.00084906095373349 0.000857465884996052 0.000865929003160917 0.000874415429137323 0.000882898415183465 0.000891361330855412 0.000899799773471837 0.000908223812769961 0.000916660374445533 0.000925155758628759 0.000933778276198783 0.000942620967364993 0.000951804342398087 0.000961479053568066 0.000971828370764405 0.000983070293028228 0.000995459088260801 0.0010092860204603 0.00102487900723008 0.00104260096143571 0.00106284662121746 0.00108603777007751 0.00111261689371926 0.00114303950068872 0.0011777655239292 0.00121725038310535 0.00126193638364054 0.0013122451278866 0.00136857150801928
0.00267688913770684 0.00249131712089338 0.00231785470459832 0.00215613280415939 0.0020057873312426 0.00186645716852737 0.00173778156504635 0.00161939690583149 0.00151093286338622 0.00141200802466101 0.00132222520770675 0.00124116682997237 0.00116839084441164 0.00110342788328676 0.00104578029402396 0.000994923669161529 0.000950311237850464 0.000911381116684388 0.000877565980725377 0.000848304315507826 0.000823052152515885 0.000801294139539084 0.000782552954886233 0.000766396382262794 0.000752441731090135 0.000740357628539076 0.000729863466705964 0.000720726939933853 0.00071276016192514 0.000705814835191455 0.000699776885780519 0.000694560899121805 0.000690104615551772 0.000686363676327799 0.000683306756223489 0.000680911176849832 0.000679159063133055 0.000678034080936195 0.000677518773677834 0.00067759249803049 0.000678229942141958 0.000679400194174707 0.000681066314688628 0.000683185354360055 0.000685708749614747 0.000688583023557826 0.000691750718453378 0.000695151488666426 0.000698723288903932 0.000702403600850626 0.000706130651009095 0.000709844582591547 0.000713488554067595 0.000717009745643308 0.000720360262252731 0.000723497927369656 0.000726386966051362 0.000728998578242521 0.000731311404641916 0.000733311887628123 0.000734994528961786 0.000736362044639754 0.000737425415382007 0.000738203829123954 0.000738724509740071 0.000739022424238263 0.0007391398590563 0.000739125855275363 0.0007390354925592 0.000738929013045971 0.000738870779305898 0.000738928065205665 0.000739169685190672 0.000739664475955034 0.000740479654689316 0.000741679089085499 0.000743321525648344 0.000745458833090298 0.000748134325628818 0.000751381235654808 0.000755221405418452 0.000759664262825273 0.000764706137210913 0.000770329957796637 0.000776505362534852 0.000783189228939807 0.000790326624738123 0.000797852165150029 0.000805691757494819 0.000813764713130214 0.000821986211047319 0.000830270107241134 0.000838532097124449 0.00084669325467424 0.000854683989403008 0.000862448479545313 0.000869949654617365 0.000877174810260484 0.000884141938759695 0.000890906844607314 0.000897571077721494 0.000904290647031398 0.000911285361100423 0.000918848467204354 0.00092735601694782 0.000937275078238595 0.000949169572200471 0.000963702210666728 0.000981630871259908 0.00100379793888925 0.00103111182134071 0.00106452106245029 0.00110498306290091 0.00115343094667411 0.00121074300396119 0.00127771893891857
0.00213049150509125 0.00203486397850699 0.00194270365068048 0.00185406378184038 0.00176900128127694 0.00168757640765665 0.00160985225612853 0.00153589396759299 0.00146576758700088 0.00139953849286004 0.00133726932253053 0.00127901733157303 0.00122483115505287 0.00117474698847751 0.00112878427798924 0.00108694110118841 0.00104918952249264 0.00101547130328071 0.000985694413517608 0.000959730802396621 0.000937415821157201 0.00091854954728478 0.000902900052740851 0.000890208426917174 0.000880195155575424 0.000872567313851085 0.000867025980138534 0.00086327331920649 0.000861018896041386 0.000859984933227755 0.000859910380071103 0.000860553795228252 0.000861695142297382 0.000863136656689983 0.000864702966914561 0.00086624065268865 0.000867617405239591 0.00086872092966066 0.000869457701106563 0.000869751659704364 0.000869542905371502 0.000868786434083196 0.000867450941548745 0.000865517708340508 0.000862979571680745 0.000859839982707068 0.000856112143528758 0.000851818215261908 0.000846988586098461 0.000841661187022577 0.000835880841828746 0.000829698637481947 0.000823171300525504 0.000816360565179977 0.000809332519028363 0.000802156912844134 0.000794906422314449 0.000787655851294206 0.000780481268965594 0.00077345907700526 0.00076666500768722 0.000760173059759802 0.000754054385818218 0.00074837615246388 0.000743200402323777 0.000738582954343288 0.000734572384894975 0.000731209136337846 0.000728524800989362 0.000726541626511028 0.000725272283314179 0.000724719926039005 0.000724878570174932 0.00072573379258673 0.000727263752378246 0.000729440517479007 0.000732231673656319 0.000735602187015786 0.000739516488656478 0.000743940750667589 0.000748845325326302 0.000754207323092186 0.000760013308483514 0.000766262094772677 0.000772967617290485 0.000780161859676001 0.000787897796574201 0.000796252299287262 0.000805328927475265 0.00081526050081326 0.000826211311448077 0.000838378804841746 0.000851994529027524 0.000867324138484633 0.000884666248392695 0.000904349977365214 0.000926731098277598 0.000952186837113049 0.000981109508558577 0.00101389933285563 0.00105095691117763 0.00109267591497673 0.00113943654501483 0.00119160023176664 0.00124950589505166 0.00131346788876778 0.00138377556544728 0.00146069423978998 0.00154446723160998 0.00163531863170509 0.00173345645013848 0.0018390758585039 0.00195236230760823 0.00207349437419257 0.00220264625448095 0.00233998987324095
0.00181718360133021 0.0016924115150539 0.00157773834387778 0.00147277593323556 0.00137712019778747 0.00129034681569448 0.00121200742370822 0.00114162688608934 0.00107870226468492 0.00102270406718705 0.000973080167750025 0.000929262483700361 0.000890676102272804 0.000856750167006546 0.000826929550436433 0.000800686229757201 0.000777529365945129 0.000757013328930772 0.000738743238283111 0.000722377918791702 0.000707630439922166 0.000694266585309801 0.000682101681301924 0.000670996220284696 0.0006608506717683 0.000651599807814103 0.000643206799464521 0.000635657280241099 0.000628953527665859 0.000623108885136257 0.000618142531667191 0.000614074701117716 0.000610922449622864 0.00060869606426772 0.000607396192965095 0.000607011752610224 0.000607518640063758 0.000608879231279371 0.000611042612762926 0.000613945452243575 0.000617513386976131 0.000621662791909525 0.000626302787048133 0.00063133735250931 0.000636667438147413 0.000642192978423038 0.000647814748831418 0.000653436024551654 0.000658964023035399 0.000664311128924338 0.000669395911696525 0.000674143954198935 0.00067848851435173 0.000682371043669995 0.000685741585529198 0.00068855907409986 0.0006907915519833 0.000692416321310129 0.000693420039517375 0.000693798767552946 0.000693557974646464 0.000692712500425873 0.000691286471620744 0.00068931316727078 0.000686834822953355 0.000683902361230728 0.000680575032458856 0.0006769199472809 0.000673011480088294 0.000668930521631465 0.000664763559572479 0.000660601568417689 0.000656538695924393 0.000652670742015801 0.000649093439193791 0.000645900559891688 0.00064318189628786 0.000641021179527983 0.000639494026780981 0.000638666022844822 0.00063859105505669 0.000639310023841684 0.000640850043887208 0.000643224233481257 0.000646432162711153 0.000650460999380274 0.000655287358377663 0.000660879830598502 0.000667202145485589 0.000674216907678274 0.000681889844260745 0.000690194501549795 0.000699117336077965 0.000708663148252784 0.000718860803997509 0.000729769174145507 0.000741483188761792 0.000754139850828179 0.000767923979555122 0.00078307336239987 0.00079988289607966 0.000818707209780049 0.000839961217153355 0.000864118072639788 0.000891704147155356 0.000923290906201192 0.000959483957676505 0.00100090997750249 0.00104820262057485 0.00110198876718476 0.00116287645569763 0.00123144559068656 0.00130824205702393 0.00139377533639481 0.0014885192478438 0.00159291511358038
0.00152181253125354 0.00146090590975283 0.00140280267649726 0.00134745618278113 0.00129482297120049 0.00124486231532336 0.00119753567160856 0.00115280603845586 0.00111063722046109 0.00107099300050628 0.00103383622832917 0.000999127841622236 0.000966825844209466 0.000936884274856964 0.000909252208892292 0.000883872841872944 0.000860682708734399 0.000839611091896439 0.000820579666763999 0.000803502422577422 0.0007882858811048 0.000774829616561862 0.000763027059466059 0.000752766547371116 0.000743932569033441 0.000736407137470279 0.000730071222661358 0.00072480617638725 0.000720495089028765 0.000717024029545625 0.000714283133474997 0.000712167517855791 0.000710578015013039 0.000709421728116771 0.000708612419828609 0.000708070751064425 0.000707724390141446 0.000707508013746628 0.000707363220738614 0.000707238378261545 0.000707088417429983 0.00070687459328659 0.00070656422109605 0.000706130398498571 0.000705551720714866 0.000704811993931132 0.000703899950213298 0.000702808965809676 0.000701536783472095 0.000700085238440906 0.000698459986964075 0.000696670235640502 0.000694728469462676 0.000692650176177981 0.000690453564475939 0.00068815927354138 0.000685790071694389 0.000683370542160684 0.000680926754502204 0.000678485920881081 0.000676076037132268 0.000673725509588253 0.000671462769703003 0.000669315879755341 0.000667312134219217 0.000665477662737206 0.00066383704194275 0.000662412924587954 0.000661225695461068 0.000660293164346511 0.000659630306728696 0.000659249063013547 0.000659158206734028 0.000659363291498181 0.000659866685416072 0.00066066770043794 0.000661762822586804 0.000663146047563234 0.000664809324775261 0.000666743111594091 0.000668937038634876 0.000671380686164878 0.000674064471293187 0.000676980645384915 0.000680124400985558 0.000683495087266659 0.00068709753234335 0.000690943469471365 0.000695053061674743 0.000699456515427337 0.000704195768143817 0.000709326225962401 0.000714918517429599 0.000721060214965024 0.000727857459785505 0.000735436408080561 0.00074394439832013 0.000753550724266818 0.000764446889196243 0.000776846218501914 0.000790982724854147 0.000807109156206559 0.000825494213378779 0.000846418998072163 0.000870172836191583 0.000897048702758392 0.000927338538108917 0.000961328776086333 0.00099929639411458 0.00104150574171511 0.00108820631692817 0.00113963155540193 0.00119599859369777 0.00125750888337575 0.00132434947632846 0.00139669477772309
0.00266551459965029 0.00248938010014736 0.00232511120826932 0.00217231115275818 0.0020305794322797 0.00189950906446001 0.00177868359433792 0.00166767400542289 0.00156603574964336 0.00147330618696466 0.0013890027867775 0.00131262247220789 0.00124364246538108 0.00118152290194259 0.00112571132513247 0.00107564895986684 0.00103077844009026 0.000990552463419744 0.000954442718874653 0.000921948403424023 0.000892603713832031 0.000865983850335768 0.000841709261042721 0.000819448050445913 0.000798916639893339 0.000779878883816113 0.000762143908853297 0.000745562960298692 0.000730025523950184 0.000715454955281039 0.000701803804141139 0.000689048981266128 0.000677186878704845 0.000666228532987994 0.000656194908009902 0.000647112372805999 0.000639008454746984 0.00063190795700364 0.000625829535786145 0.00062078283320913 0.000616766252081037 0.000613765437689287 0.000611752499493035 0.000610685965732367 0.000610511421570663 0.000611162742452054 0.000612563804337002 0.000614630535076464 0.000617273167543509 0.000620398564198164 0.000623912501410888 0.000627721826252519 0.000631736424687162 0.000635870964811742 0.000640046399941768 0.000644191232613001 0.00064824255184013 0.00065214686255826 0.000655860728783713 0.000659351251662732 0.000662596400854069 0.000665585213612518 0.000668317870848822 0.000670805653995942 0.000673070780981352 0.000675146114422306 0.000677074730534635 0.000678909333601941 0.000680711498671541 0.000682550724671071 0.000684503282170243 0.000686650844787531 0.000689078901150626 0.000691874955660933 0.000695126540454533 0.000698919077445242 0.000703333646629756 0.000708444733110942 0.000714318038340902 0.000721008448675912 0.00072855825481448 0.000736995707899476 0.000746333982631705 0.000756570595829639 0.000767687303419979 0.000779650472886997 0.000792411904814583 0.000805910059553193 0.00082007163406551 0.000834813430915369 0.000850044465194241 0.000865668264751381 0.000881585332776786 0.000897695757669755 0.000913901971696057 0.00093011167597366 0.000946240963762656 0.000962217686167792 0.000977985113533041 0.000993505951306091 0.00100876676924206 0.00102378289674944 0.00103860382106766 0.00105331909665288 0.00106806472808276 0.0010830299209078 0.00109846400038023 0.00111468317462279 0.00113207666952773 0.00115111159979072 0.00117233578975046 0.00119637766184261 0.00122394232706082 0.00125580320287529 0.00129278889112356 0.00133576566640291
0.00261547387089287 0.00245936493957729 0.00231389939046096 0.00217872578461045 0.0020534844036324 0.00193780460211818 0.00183130221446027 0.00173357722108544 0.00164421192313102 0.00156276989989523 0.00148879601799302 0.00142181771535547 0.00136134769348854 0.00130688802361753 0.00125793552281863 0.00121398810944183 0.00117455173005609 0.0011391473850086 0.00110731777765736 0.0010786331706993 0.00105269613684204 0.00102914501825397 0.00100765603694527 0.000987944108192752 0.000969762490451763 0.000952901454667451 0.000937186176239017 0.000922474050396188 0.000908651613928603 0.000895631230126032 0.000883347665095693 0.000871754656296897 0.000860821550492782 0.000850530069428736 0.000840871247446794 0.000831842575414306 0.000823445378809924 0.00081568245353068 0.00080855597980215 0.000802065731558842 0.000796207595008709 0.000790972405295436 0.000786345104080006 0.000782304213579972 0.000778821614582624 0.000775862607761666 0.000773386230048195 0.000771345791448393 0.000769689593160682 0.000768361785460447 0.000767303323632723 0.000766452982153578 0.000765748390971774 0.000765127062640134 0.000764527384713521 0.00076388955772137 0.000763156464731276 0.000762274463700881 0.000761194098251718 0.000759870726086971 0.000758265066911643 0.000756343673583221 0.00075407933121022 0.000751451389267116 0.000748446031554725 0.000745056488103151 0.000741283191967614 0.000737133882440468 0.00073262365445184 0.000727774952063727 0.000722617501836082 0.000717188179791098 0.000711530803554087 0.000705695839314189 0.000699740011700896 0.00069372580360035 0.000687720832873565 0.000681797094065241 0.000676030056014344 0.000670497611070688 0.000665278878953144 0.000660452877938164 0.000656097088161628 0.000652285945826718 0.000649089321890177 0.000646571052959574 0.000644787604038613 0.00064378695036472 0.000643607767092621 0.00064427901047093 0.000645819961531853 0.000648240784932953 0.000651543632962785 0.000655724300442715 0.000660774413492107 0.000666684115509894 0.00067344519929368 0.000681054624092184 0.000689518350254226 0.000698855419466151 0.000709102202188972 0.000720316723765242 0.000732582963965317 0.000746015000218496 0.000760760833224333 0.000777005697930299 0.000794974628423884 0.000814934021909439 0.000837191945037671 0.000862096958900319 0.000890035315834192 0.000921426505191218 0.000956717288335615 0.000996374543122017 0.00104087740262804 0.00109070928426027
0.0019623168095071 0.00184969332400147 0.00174872914241368 0.00165880330090735 0.00157923151597542 0.00150926787304223 0.00144811189966806 0.00139492100338112 0.0013488274221939 0.00130895810736353 0.00127445552840871 0.00124449736231281 0.00121831337587329 0.00119519840019076 0.00117452095480958 0.00115572765522917 0.00113834394337993 0.00112197189553996 0.00110628591376239 0.00109102704526712 0.00107599655077401 0.00106104919825265 0.00104608661983773 0.0010310509508796 0.00101591887636288 0.00100069614075427 0.000985412529525922 0.000970117300033052 0.000954875022132751 0.000939761781541863 0.000924861698822775 0.000910263722065152 0.00089605866031565 0.000882336436404638 0.000869183550969177 0.000856680763083277 0.000844901005790033 0.00083390756567809 0.000823752563138336 0.000814475772846316 0.000806103821529713 0.000798649791861508 0.000792113247886691 0.000786480679911891 0.000781726347203382 0.000777813477379684 0.000774695764374321 0.000772319094147863 0.000770623420192839 0.00076954470965659 0.000769016885143316 0.00076897369586969 0.000769350463354904 0.00077008565964269 0.000771122288816493 0.000772409054091435 0.00077390130249716 0.000775561746577236 0.000777360967816022 0.000779277709779016 0.000781298970613178 0.00078341990515683 0.000785643546800328 0.000787980358992161 0.000790447626195914 0.000793068694610745 0.000795872074194313 0.000798890415689447 0.000802159379447147 0.000805716416804215 0.000809599489292144 0.000813845755867452 0.000818490263002741 0.000823564676595896 0.000829096097608051 0.000835106004707517 0.000841609366826732 0.000848613966099449 0.00085611996753342 0.000864119766135846 0.000872598135779712 0.000881532697358543 0.00089089471779616 0.000900650246415987 0.000910761592063444 0.000921189143016435 0.000931893532503765 0.000942838154835721 0.000953992040760968 0.000965333104082206 0.000976851774272989 0.000988555029732167 0.0010004708420799 0.00101265303037025 0.00102518650361369 0.00103819283625826 0.0010518360725263 0.00106632858847033 0.00108193675575612 0.00109898605166501 0.00111786515543235 0.00113902847944046 0.00116299653226325 0.00119035353333996 0.00122174183054326 0.00125785293520803 0.00129941537656627 0.00134718004251495 0.00140190412248242 0.00146433508660835 0.00153519622021366 0.00161517503858877 0.00170491547001178 0.00180501412417865 0.00191602039992467 0.00203843975283388
0.00333637026291301 0.00314680739344054 0.00296326249436235 0.0027858249859489 0.00261459289213866 0.00244967494199105 0.00229119305076813 0.00213928521588741 0.00199410883822509 0.00185584442814909 0.00172469956085493 0.00160091278160464 0.0014847568943166 0.00137654065851268 0.00127660734420276 0.001185327878728 0.00110308561925728 0.0010302494899847 0.00096713303209998 0.0009139396953437 0.000870699895048812 0.000837211927601793 0.000813003535461784 0.000797329454326234 0.000789210842644879 0.00078750875224673 0.000791013231059191 0.000798527700355397 0.000808934295343838 0.000821234914459309 0.00083457002153431 0.000848220883669825 0.000861601466727562 0.000874245085793925 0.000885789317371813 0.000895961267108512 0.000904564261873178 0.000911466382654188 0.000916590882480524 0.000919908345168907 0.000921430361659641 0.000921204480862844 0.000919310200320607 0.000915855780694116 0.000910975687350045 0.000904828477250939 0.000897594957878824 0.000889476446763574 0.000880692956419732 0.00087148112253646 0.000862091687113829 0.000852786348690136 0.000843833806488149 0.00083550486302772 0.000828066518896396 0.00082177509901056 0.000816868589734672 0.000813558527551779 0.000812021936707303 0.000812393929440885 0.000814761620365222 0.000819159939481336 0.00082556975430731 0.000833918457510954 0.000844082893906459 0.000855894250037652 0.000869144360047759 0.000883592817063743 0.000898974314949371 0.000915005754355165 0.000931392793713197 0.000947835677130283 0.000964034303964227 0.00097969260803562 0.000994522386710876 0.00100824676667181 0.00102060352228233 0.00103134848285704 0.00104025928485367 0.00104713975083132 0.00105182521448263 0.00105418916437461 0.001054151650866 0.00105168999071185 0.00104685240576103 0.0010397753274435 0.0010307051452746 0.00102002509051267 0.0010082875695842 0.000996251337299613 0.000984921056485879 0.0009755836303799 0.000969831111090595 0.000969554878451076 0.000976893029899666 0.000994117622670417 0.0010234652285471 0.00106694093668957 0.001126148248035 0.00120219612622233 0.00129570482330702 0.00140689253054362 0.00153570106051871 0.00168191999004659 0.00184528517392659 0.00202554491276972 0.00222249777770612 0.00243600993210002 0.002666019508348 0.00291253376328134 0.00317562278773549 0.00345541202210722 0.00375207480048055 0.00406582551257446 0.0043969136104309 0.00474561849394872
0.0025570622170247 0.00236178684370892 0.00218104720449109 0.00201445445025923 0.00186161938424812 0.00172214489808222 0.00159561622892933 0.00148158911770459 0.00137957639762879 0.00128903416133799 0.001209349348962 0.00113983116439373 0.00107970887427782 0.00102813801196416 0.000984215729297205 0.000947004268487364 0.000915559807769908 0.000888962864902586 0.000866346368713612 0.000846918362906987 0.00082997768446543 0.000814922363232897 0.000801251553491997 0.000788562391530602 0.00077654332210421 0.000764965291291404 0.00075367191249621 0.000742569389117104 0.000731616687992329 0.000720816230576802 0.000710205208440271 0.000699847528915736 0.000689826344276047 0.000680237102579552 0.000671181070428797 0.000662759308860415 0.000655067125260249 0.00064818906840529 0.000642194571700841 0.000637134373066102 0.000633037841705378 0.000629911318693918 0.000627737531021035 0.000626476073771507 0.000626064883213961 0.000626422556789583 0.000627451325725659 0.000629040459228084 0.000631069877972181 0.000633413775985544 0.00063594408722444 0.000638533678603136 0.000641059197296583 0.000643403541480634 0.000645457956888994 0.000647123785537834 0.000648313908107898 0.000648953928964397 0.000648983154578059 0.000648355413426669 0.000647039760014537 0.000645021098134933 0.000642300749522064 0.000638896983749567 0.000634845513368729 0.000630199944572016 0.000625032157366937 0.000619432569834259 0.000613510218566216 0.00060739256136955 0.000601224881157454 0.000595169143717259 0.000589402142764006 0.00058411276104394 0.000579498196841314 0.000575759061781778 0.000573093357127122 0.000571689481727527 0.000571718602486796 0.000573326897058457 0.000576628315066527 0.000581698549943705 0.000588570837959071 0.000597234002286226 0.0006076328768773 0.000619670942991012 0.000633214761584659 0.000648099638671713 0.000664135932304401 0.000681115483741104 0.000698817790787874 0.000717015699474825 0.000735480537107421 0.000753986727955227 0.000772316017025425 0.000790261481811653 0.000807631542974908 0.000824254203565812 0.000839981757122582 0.000854696214219598 0.000868315705272724 0.000880802122463542 0.000892170258664911 0.000902498673357947 0.000911942442527408 0.000920747800148976 0.000929268408410642 0.000937982550988717 0.000947509885889035 0.00095862551855891 0.00097226816616771 0.000989538360455623 0.00101168248754643 0.00104005963624514 0.00107609118215713 0.00112119752308779
0.00228819137386292 0.00219676817739423 0.00210890452954513 0.00202455104450539 0.00194366108492566 0.00186619041724904 0.00179209680765537 0.00172133955203695 0.00165387893415139 0.00158967560750302 0.00152868989876392 0.00147088103382037 0.00141620629193449 0.0013646200990784 0.00131607307812369 0.0012705110809708 0.00122787423537333 0.00118809604641433 0.00115110259838237 0.0011168119061185 0.00108513346473286 0.00105596804212478 0.00102920774961648 0.00100473641247933 0.000982430245131386 0.000962158816897699 0.00094378627546848 0.000927172778697182 0.000912176073027799 0.000898653149922518 0.000886461910675366 0.000875462774616915 0.000865520174908595 0.000856503898404812 0.000848290239786573 0.000840762953805578 0.000833814001797777 0.000827344098815175 0.000821263075377534 0.000815490072921261 0.000809953594736176 0.000804591434916086 0.000799350507053245 0.000794186592528382 0.000789064025692165 0.000783955330333142 0.000778840818837432 0.000773708162559857 0.000768551939264288 0.000763373161144123 0.000758178784944258 0.00075298120411103 0.000747797721712797 0.00074265000212067 0.000737563499126739 0.000732566858334847 0.000727691292283752 0.000722969927878548 0.00071843712729138 0.000714127785513346 0.000710076610221967 0.000706317392401841 0.000702882278773832 0.000699801059944266 0.000697100490774677 0.000694803661529045 0.000692929439710036 0.00069149200294679 0.00069050048275194 0.000689958737367882 0.000689865269385306 0.000690213300519964 0.000690991012160508 0.00069218195641342 0.000693765638721133 0.000695718270060382 0.000698013684517572 0.00070062441681706 0.00070352293418801 0.000706683017693125 0.000710081289535301 0.000713698884558452 0.000717523265676539 0.000721550183693899 0.00072578578124822 0.000730248837579463 0.000734973144652661 0.000740009994836221 0.000745430744914336 0.000751329399996345 0.000757825133428815 0.000765064625795489 0.000773224069418447 0.000782510648471141 0.000793163275546944 0.000805452352454434 0.000819678337263863 0.000836168951864574 0.000855274961352192 0.000877364596600846 0.000902816860408895 0.000932014128126482 0.000965334589222513 0.0010031451407654 0.00104579531397962 0.00109361269055452 0.00114690007066873 0.00120593443248195 0.00127096751937284 0.00134222774280252 0.00141992301225692 0.00150424409668743 0.00159536816750564 0.00169346224903719 0.00179868638751482 0.00191119642875628
0.00196795505151203 0.00188340438153572 0.00180139814790269 0.00172196778322021 0.00164515029772983 0.00157098845296483 0.00149953090054383 0.00143083225636897 0.00136495306995928 0.0013019596359459 0.00124192358021104 0.00118492113772595 0.0011310320247814 0.00108033779832071 0.00103291959447934 0.000988855153887559 0.00094821508051434 0.000911058350830774 0.00087742719407288 0.000847341597649837 0.000820793837534063 0.00079774356152858 0.000778114023779666 0.000761790043288293 0.000748618116318283 0.000738408863123854 0.000730941679809908 0.000725971167154566 0.000723234690740101 0.000722460336312533 0.000723374567058146 0.000725709035275446 0.00072920619960547 0.000733623600183387 0.000738736811353537 0.000744341207478083 0.000750252740828689 0.000756307950797888 0.000762363413918078 0.000768294817190612 0.000773995803065542 0.000779376699833027 0.000784363220052621 0.000788895183663996 0.000792925301917929 0.000796418042796173 0.000799348587366162 0.000801701878674897 0.000803471759516908 0.000804660192031123 0.000805276550041739 0.000805336973941784 0.000804863777423852 0.000803884895269829 0.000802433361586027 0.000800546808222447 0.000798266973603113 0.000795639212809749 0.000792712000519924 0.000789536419329999 0.000786165627157837 0.000782654298843144 0.000779058038762366 0.000775432763367828 0.000771834054998333 0.000768316491093275 0.000764932955997871 0.000761733945789309 0.000758766879814069 0.000756075435718965 0.000753698927446915 0.000751671747715967 0.000750022897686963 0.000748775626674856 0.000747947203775864 0.000747548841189971 0.000747585785932663 0.000748057592795636 0.000748958587165508 0.000750278522017453 0.000752003429434511 0.000754116663699898 0.000756600130572647 0.000759435695876383 0.000762606765919269 0.00076610003228761 0.000769907373789543 0.000774027908237445 0.000778470185653931 0.000783254511578706 0.000788415383600858 0.000794004015136606 0.000800090907041561 0.000806768409282186 0.000814153191481214 0.000822388513372871 0.000831646155978405 0.000842127845151099 0.000854065976703345 0.000867723443979015 0.000883392383235344 0.000901391697662482 0.00092206330214692 0.000945767146420315 0.000972875213038197 0.00100376482793856 0.00103881173731361 0.00107838346709722 0.00112283347095319 0.00117249648580952 0.0012276853659886 0.00128868948802797 0.00135577464409236 0.00142918420315653 0.00150914123408779 0.00159585125643798
0.00223053902591557 0.00214370744158383 0.00205948172148546 0.00197786717365882 0.00189887163720052 0.00182250541264524 0.00174878116043246 0.00167771375690624 0.00160932009517581 0.00154361881594399 0.00148062995124442 0.00142037446216365 0.00136287365042002 0.00130814842361797 0.00125621839571477 0.00120710080845381 0.00116080926699454 0.00111735229436807 0.00107673172507028 0.00103894097787324 0.00100396327074217 0.000971769864472712 0.000942318443070374 0.000915551753868862 0.000891396634577876 0.000869763544262036 0.000850546688978887 0.000833624791590933 0.000818862503469445 0.000806112400466005 0.000795217454972663 0.000786013837842436 0.000778333883701934 0.000772009052523715 0.000766872737367099 0.000762762798279608 0.000759523739429329 0.000757008484646652 0.000755079740912534 0.000753610966902234 0.000752486983213712 0.000751604272544865 0.000750871022944497 0.00075020696691027 0.000749543065175274 0.000748821077969902 0.000747993059526039 0.000747020804443978 0.000745875267809413 0.000744535974940306 0.000742990431488797 0.000741233540349268 0.000739267028374672 0.00073709888320496 0.000734742798466907 0.000732217624135221 0.000729546817875848 0.00072675789267465 0.00072388185595134 0.000720952635652674 0.00071800648949814 0.000715081394614882 0.000712216416231154 0.00070945105589189 0.000706824581757889 0.000704375345901749 0.000702140096004964 0.000700153291368825 0.000698446435502261 0.000697047439569323 0.000695980032474541 0.000695263234162466 0.00069491090868937 0.000694931412714643 0.000695327353276364 0.000696095466171239 0.000697226623133165 0.000698705972568621 0.000700513215159606 0.000702623012488535 0.000705005524274381 0.000707627068045873 0.000710450894259699 0.000713438070078561 0.000716548466187871 0.000719741843079822 0.000722979035960079 0.000726223240652316 0.000729441406284449 0.000732605743892302 0.000735695362970563 0.00073869805007317 0.000741612204257128 0.00074444894283323 0.000747234386655972 0.000750012125993525 0.000752845854498399 0.000755822138512024 0.000759053260351696 0.000762680036281685 0.000766874462456347 0.000771841987182744 0.000777823150448176 0.000785094281354057 0.00079396691559515 0.000804785607378315 0.000817923883287751 0.000833778233874605 0.000852760261681805 0.000875287378107456 0.000901772715466949 0.000932615126569198 0.000968190215996716 0.00100884324806667 0.0010548845174405 0.00110658740971229
0.00234326783167189 0.00224209638965558 0.00214481710225325 0.00205138552617597 0.00196176041410375 0.00187590345861936 0.00179377896843196 0.00171535346346784 0.00164059517443019 0.00156947343212023 0.00150195793254686 0.00143801786608954 0.00137762090322767 0.00132073203611353 0.00126731228494072 0.00121731729079552 0.00117069583220122 0.00112738831999712 0.00108732534291849 0.00105042635189168 0.00101659858168567 0.000985736311074885 0.000957720554477631 0.00093241925782239 0.000909688039774401 0.000889371479299168 0.00087130490671971 0.000855316613993954 0.000841230366860729 0.000828868081351491 0.000818052522152398 0.000808609889933943 0.000800372186218075 0.000793179273306352 0.00078688057853214 0.000781336422414534 0.000776418976130754 0.000772012873368774 0.000768015514625641 0.000764337108858227 0.000760900499136954 0.000757640816897128 0.000754505004806358 0.000751451242288395 0.000748448301233389 0.000745474853022488 0.00074251874210447 0.000739576236243612 0.000736651259322759 0.000733754609283144 0.000730903161411624 0.000728119055713381 0.000725428866500873 0.000722862752536343 0.000720453587040958 0.000718236068540907 0.00071624581578859 0.000714518452718196 0.000713088692423314 0.000711989432247105 0.000711250875013397 0.000710899693915434 0.000710958260367083 0.000711443954940634 0.00071236858123481 0.000713737901038376 0.000715551306540858 0.000717801641782222 0.000720475181296614 0.000723551769406054 0.000727005119230685 0.000730803266661823 0.00073490917159439 0.000739281456920402 0.000743875275271151 0.000748643294264425 0.000753536793009271 0.000758506865598001 0.000763505731119432 0.000768488153996293 0.000773412982933596 0.00077824482112378 0.000782955844198851 0.000787527785350043 0.000791954108459092 0.000796242389299144 0.000800416920871296 0.000804521550498101 0.000808622741750665 0.000812812831793867 0.000817213422259943 0.000821978797570541 0.000827299208071552 0.000833403787852773 0.000840562803979599 0.000849088865746257 0.000859336676969645 0.000871700915110684 0.000886611894609093 0.000904528839634022 0.000925930857498494 0.000951306042783606 0.000981139493104548 0.00101590129313025 0.00105603563574767 0.00110195214467297 0.0011540201501004 0.00121256622283451 0.00127787480627662 0.00135019140929606 0.00142972760456187 0.0015166670282951 0.00161117166456732 0.00171338786372844 0.00182345173455686 0.00194149372298848
0.003219130203765 0.00307685179332497 0.0029389113924993 0.0028053221770338 0.00267609982176265 0.00255126256879287 0.002430831270857 0.00231482939444713 0.00220328296250427 0.00209622041057675 0.00199367232348181 0.00189567101176668 0.00180224987908317 0.00171344252376872 0.00162928151181271 0.00154979675602222 0.00147501344041019 0.00140494944315219 0.00133961223978578 0.00127899531408021 0.0012230741687707 0.00117180211003328 0.00112510607048187 0.00108288282116764 0.00104499598314789 0.00101127426098658 0.000981511265714456 0.000955467167308818 0.000932872228966538 0.00091343205841291 0.000896834208052463 0.000882755607952131 0.000870870251502018 0.000860856579188422 0.000852404105608595 0.000845218978900108 0.000839028316956952 0.000833583303731195 0.000828661134846655 0.000824065969069472 0.000819629073766874 0.000815208355993296 0.000810687455379483 0.000805974548889833 0.000801000987209709 0.000795719852368782 0.000790104498702644 0.000784147115512444 0.000777857330023343 0.000771260853163543 0.000764398157799083 0.000757323168859969 0.000750101936926807 0.000742811261157257 0.000735537224039578 0.00072837359973752 0.000721420100338114 0.000714780430882137 0.000708560135354776 0.000702864232304604 0.000697794660352733 0.000693447579586881 0.000689910602602898 0.000687260055607037 0.000685558391443682 0.000684851888314385 0.000685168766700646 0.000686517840702503 0.000688887789314894 0.000692247091495224 0.000696544621986838 0.000701710859569499 0.000707659622206309 0.000714290219157047 0.00072148990066782 0.000729136490817727 0.000737101105857067 0.000745250885105455 0.000753451690231999 0.000761570758070859 0.000769479319680384 0.000777055222764414 0.000784185615515279 0.000790769767577437 0.000796722118724005 0.000801975658292223 0.000806485748388321 0.000810234510219249 0.000813235893185537 0.000815541535884533 0.000817247499363721 0.000818501894403949 0.000819513320604485 0.000820559866295352 0.000821998165356704 0.000824271659097319 0.00082791678273482 0.000833565351080829 0.00084194109804828 0.000853848356260306 0.000870151513522532 0.000891745328692949 0.000919518315786305 0.000954313655117756 0.000996893555649632 0.00104791284251449 0.00110790558462643 0.00117728549794136 0.0012563578797363 0.00134533898981918 0.00144437844665462 0.00155358101627668 0.00167302549885906 0.00180277970245469 0.00194291143684711 0.00209349600409387
0.002489630041957 0.00239747671870433 0.00230866209836584 0.00222317326191713 0.00214099559323964 0.0020621122915852 0.00198650384387462 0.00191414745962639 0.00184501647384856 0.00177907972627059 0.0017163009287827 0.00165663803675949 0.00160004264386391 0.00154645942365938 0.00149582564452557 0.00144807078654251 0.00140311628972621 0.00136087546185683 0.00132125357084155 0.00128414814098566 0.00124944946483986 0.00121704133285479 0.00118680197257123 0.00115860517837051 0.00113232160286391 0.00110782017273126 0.00108496958598023 0.00106363984465838 0.00104370377714198 0.00102503850703682 0.00100752683095201 0.000991058474245276 0.000975531201496245 0.000960851766173697 0.000946936691060849 0.000933712876992467 0.000921118042029588 0.000909100996225194 0.000897621758649095 0.000886651523505795 0.000876172481244291 0.000866177498846097 0.000856669661340454 0.000847661674427963 0.000839175126290908 0.000831239605646441 0.000823891673245703 0.000817173685703202 0.000811132474026537 0.000805817884651444 0.000801281198109246 0.000797573449340794 0.000794743683491177 0.000792837190835967 0.000791893773114233 0.000791946099671602 0.000793018214228523 0.000795124250874583 0.000798267410688107 0.000802439238499777 0.000807619223799962 0.000813774732219086 0.000820861256344006 0.000828822958781755 0.000837593467963631 0.000847096879222257 0.000857248910544903 0.000867958163828221 0.000879127447676633 0.0008906551257313 0.000902436464089395 0.000914364961534914 0.000926333656258403 0.000938236411952477 0.000949969194349338 0.000961431356347148 0.000972526955960959 0.000983166136592771 0.000993266603785339 0.0010027552368909 0.00101156987805607 0.00101966134462168 0.00102699571423691 0.00103355693423548 0.00103934980728469 0.00104440340263134 0.00104877493437408 0.00105255413221416 0.00105586810207268 0.00105888662884866 0.0010618278056603 0.00106496377749191 0.00106862625876021 0.00107321132573909 0.00107918280845092 0.00108707344140799 0.00109748282877782 0.0011110713079114 0.00112854903394695 0.00115066011305976 0.00117816237188083 0.00121180424805493 0.0012523010937072 0.00130031362077854 0.00135643107268503 0.001421160954184 0.00149492599069463 0.0015780677680868 0.00167085556519646 0.00177349842923877 0.00188615856172206 0.00200896443991081 0.00214202260788396 0.00228542757295768 0.00243926964394256 0.00260364081662698
0.00190803437677341 0.00183729245618482 0.00176929035447477 0.00170398693617711 0.00164134428621996 0.00158132742285289 0.00152390396451817 0.0014690437459054 0.00141671837892864 0.00136690075533487 0.0013195644892065 0.00127468329986486 0.00123223033868993 0.00119217746716488 0.00115449449796557 0.00111914841596612 0.001086102601304 0.00105531608167972 0.00102674284526757 0.001000331248316 0.000976023552059453 0.000953755621403772 0.000933456812688969 0.000915050069727169 0.000898452236728529 0.000883574584532017 0.000870323533926354 0.000858601548094718 0.000848308156586479 0.000839341066679554 0.000831597315091557 0.000824974413779729 0.000819371447635373 0.000814690088472425 0.000810835497890623 0.000807717100384972 0.000805249216615495 0.000803351554379512 0.000801949561121326 0.000800974646576074 0.000800364287382207 0.000800062027348484 0.000800017387755589 0.000800185701873381 0.000800527887041965 0.000801010166434209 0.000801603751188633 0.000802284492123406 0.000803032508831907 0.000803831802686436 0.00080466985918939 0.000805537244226946 0.000806427198102936 0.000807335230752005 0.000808258721231329 0.000809196524447418 0.000810148588060291 0.000811115582597433 0.000812098547973556 0.000813098559826256 0.00081411641931403 0.000815152370267968 0.000816205847814936 0.000817275262797827 0.00081835782648936 0.000819449420238659 0.000820544514803682 0.000821636144226867 0.000822715939206697 0.000823774225056263 0.000824800189509615 0.000825782125897683 0.000826707757568066 0.000827564649914205 0.000828340716984886 0.000829024830422677 0.000829607539342599 0.000830081910744692 0.000830444500995641 0.000830696469767734 0.000830844848316661 0.000830903973896251 0.00083089710099172 0.000830858197406632 0.000830833928334703 0.000830885823478135 0.000831092610030068 0.000831552676684679 0.000832386609751198 0.000833739711125099 0.00083578436945768 0.000838722112020351 0.000842785119568773 0.00084823694737121 0.000855372173530666 0.000864514705070325 0.000876014527888066 0.0008902427998241 0.000907585357575062 0.000928434922425249 0.000953182511838456 0.00098220874399091 0.00101587580889807 0.00105452083779456 0.00109845122990486 0.00114794222762977 0.00120323672969623 0.00126454706416605 0.00133205825988422 0.00140593227650982 0.00148631267075915 0.0015733292614242 0.0016671024738064 0.0017677471656166 0.00187537584154061 0.00199010124325311
0.00190758032171819 0.00182963644754758 0.00175463383490084 0.00168257752256 0.00161347729462827 0.0015473472935621 0.0014842054936505 0.00142407300363275 0.00136697316534133 0.00131293041578439 0.00126196888417079 0.00121411070441846 0.00116937403901489 0.00112777083267682 0.00108930434417878 0.00105396654065921 0.00102173547742262 0.000992572822384037 0.00096642171075941 0.000943205124717603 0.000922824978073892 0.000905162044785224 0.000890076804309842 0.00087741119489281 0.000866991180138797 0.000858629959092072 0.000852131597760671 0.000847294837857843 0.000843916847243524 0.000841796710914508 0.000840738512327389 0.000840553912114197 0.000841064185900099 0.000842101728697616 0.00084351106709495 0.000845149441736537 0.000846887032842362 0.000848606903128518 0.000850204728118558 0.000851588375873281 0.000852677388538499 0.000853402408190845 0.000853704580136487 0.000853534958568431 0.000852853932514316 0.000851630684315035 0.000849842688358881 0.000847475254295642 0.000844521116288946 0.000840980067851771 0.00083685864029379 0.000832169821633083 0.000826932811881783 0.000821172809789777 0.000814920825342591 0.000808213511493289 0.000801093007702537 0.000793606786839555 0.000785807495828455 0.000777752779128254 0.000769505072733603 0.000761131354954397 0.000752702838899993 0.000744294590526376 0.000735985055555797 0.00072785547884598 0.000719989201236884 0.000712470821924783 0.00070538521936411 0.000698816430850764 0.000692846400352323 0.000687553615594188 0.000683011668242774 0.000679287784169274 0.000676441382734118 0.00067452273305569 0.000673571779557189 0.000673617207351803 0.000674675809539218 0.000676752203597591 0.00067983892412423 0.000683916896531434 0.000688956273718707 0.000694917597987413 0.000701753235796329 0.000709409024629925 0.000717826069565149 0.000726942631294762 0.000736696056030501 0.000747024709070527 0.000757869886145928 0.000769177688444545 0.000780900857272759 0.000793000571989688 0.000805448219617555 0.000818227146371527 0.000831334400137516 0.000844782468824416 0.00085860101256083 0.000872838578043266 0.000887564271165424 0.000902869349664797 0.000918868681542051 0.000935701998415125 0.000953534857282443 0.000972559211592852 0.000992993485736322 0.00101508204929569 0.00103909400172388 0.00106532120683129 0.00109407556033367 0.00112568553078206 0.00116049207945394 0.00119884413018627 0.00124109381553742 0.00128759176098229
0.00229519383005708 0.00220432408184229 0.00211610624984163 0.00203055960846964 0.00194770527462591 0.00186756615696086 0.00179016687371922 0.00171553362757231 0.00164369402337641 0.00157467681214712 0.00150851154188878 0.00144522809353826 0.00138485607859102 0.00132742407455521 0.00127295867598291 0.00122148334336433 0.00117301704061533 0.00112757266512536 0.00108515529289279 0.00104576028499527 0.00100937132927767 0.000975958520047188 0.000945476604617193 0.0009178635434477 0.000893039534796001 0.000870906640655383 0.000851349116357053 0.000834234493420489 0.000819415400180449 0.000806732036887609 0.000796015162210279 0.000787089405906407 0.000779776703812549 0.000773899657274528 0.000769284646123119 0.000765764565450133 0.000763181103723075 0.000761386525831782 0.000760244964081136 0.000759633249945219 0.000759441338826192 0.000759572390002885 0.000759942566242941 0.000760480614349224 0.00076112728127668 0.000761834612103379 0.000762565167352481 0.00076329118880388 0.000763993735522057 0.000764661805611312 0.000765291454262445 0.000765884914933348 0.00076644972790348 0.000766997878822298 0.000767544949085958 0.00076810927978236 0.000768711151393926 0.000769371982308865 0.000770113550326573 0.000770957242619848 0.00077192334091351 0.000773030349828334 0.000774294377305734 0.000775728576688147 0.000777342660306549 0.000779142494284932 0.000781129783708436 0.000783301856356765 0.000785651551956689 0.000788167222465143 0.000790832847396204 0.000793628266799519 0.00079652953332766 0.00079950938403848 0.000802537832266186 0.000805582880149685 0.000808611353249475 0.000811589860132565 0.000814485881793284 0.000817268998222124 0.000819912262191867 0.000822393733194589 0.00082469818714671 0.000826819019597329 0.000828760361174884 0.000830539423139049 0.00083218908716382 0.000833760745501 0.000835327383776625 0.000836986876786449 0.000838865435581114 0.000841121099827888 0.000843947111826043 0.000847574938696301 0.000852276632000136 0.000858366140034669 0.000866199135291334 0.000876170913429045 0.000888711989901507 0.000904281191074273 0.000923356315733167 0.000946422805959085 0.000973961249330163 0.00100643484141311 0.00104427806862251 0.00108788776341537 0.00113761734296063 0.00119377455097566 0.00125662250846407 0.00132638346703566 0.00140324442507116 0.00148736372431584 0.00157887785186262 0.00167790786450723 0.00178456506600408 0.00189895575826757
0.0017803480265097 0.00171838437945227 0.001658773948942 0.00160150599513974 0.0015465701306867 0.00149395593754339 0.00144365253817927 0.00139564812080611 0.0013499294203295 0.00130648115921961 0.00126528545556291 0.00122632120907258 0.00118956347965315 0.0011549828769854 0.0011225449831834 0.0010922098334618 0.00106393148148258 0.00103765767618651 0.00101332967510021 0.000990882215154147 0.000970243655988609 0.000951336302869165 0.000934076907254729 0.000918377333542151 0.000904145371448626 0.000891285665766414 0.000879700729565768 0.000869292003807239 0.000859960925914177 0.000851609971990746 0.000844143641621448 0.000837469359947597 0.000831498278299484 0.000826145961412403 0.000821332955609945 0.000816985237888146 0.000813034550328556 0.000809418627607143 0.000806081327572805 0.000802972676056178 0.000800048837400873 0.000797272021870874 0.000794610340266643 0.000792037614945027 0.000789533155129894 0.000787081503035731 0.000784672155993682 0.000782299268533894 0.000779961337283043 0.0007776608706116 0.000775404044230205 0.000773200343397706 0.000771062192068957 0.000769004569181167 0.000767044612344451 0.000765201209462127 0.000763494579244369 0.000761945842173931 0.00076057658421403 0.000759408416375736 0.000758462534148229 0.000757759281686404 0.000757317726491698 0.000757155251054071 0.000757287168485362 0.000757726369518563 0.000758483008324443 0.00075956423439053 0.000760973977204573 0.000762712789708879 0.000764777755483358 0.000767162463433254 0.000769857052488821 0.000772848327544412 0.000776119946677912 0.000779652678669357 0.000783424729057027 0.000787412132483135 0.000791589208908596 0.000795929081437331 0.00080040425395599 0.000804987247531462 0.000809651295464536 0.000814371097997062 0.000819123638833634 0.000823889066769649 0.000828651646699332 0.000833400784994055 0.000838132134514061 0.000842848784182543 0.000847562536866129 0.00085229527699347 0.000857080425595041 0.000861964474880597 0.00086700858671689 0.000872290229063007 0.000877904811351648 0.000883967263935294 0.000890613488500926 0.000898001586832045 0.000906312756368395 0.00091575172565862 0.000926546595036201 0.000938947952487814 0.000953227156634158 0.000969673721757466 0.000988591804883439 0.00101029587858764 0.00103510576655981 0.00106334130789696 0.00109531698366439 0.00113133686959887 0.0011716902619272 0.00121664825873262 0.00126646147734117 0.00132135896723827
0.00181448052036497 0.00174219370350724 0.00167283469432335 0.00160641020807679 0.00154293046211434 0.00148240849692582 0.00142485932928247 0.00137029891427838 0.00131874289701095 0.00127020514217234 0.00122469604182196 0.00118222061861054 0.00114277646367673 0.00110635157435672 0.0010729221845388 0.001042450706443 0.00101488392219488 0.000990151571744369 0.000968165476054354 0.000948819308620353 0.000931989084975111 0.000917534383233771 0.000905300246510582 0.000895119659495869 0.000886816445564053 0.000880208403967316 0.000875110501581678 0.000871337948821149 0.000868709019939973 0.000867047517453005 0.000866184822147751 0.000865961508638429 0.000866228537985536 0.000866848061899001 0.000867693887419051 0.000868651657792157 0.000869618806160861 0.000870504335429072 0.000871228471851664 0.000871722232830122 0.000871926942025081 0.000871793717853228 0.000871282955083466 0.000870363813754576 0.000869013725033916 0.000867217919872435 0.000864968983288146 0.000862266434710434 0.000859116332925218 0.000855530902667332 0.000851528178717708 0.00084713166240877 0.000842369984660671 0.000837276569033725 0.000831889287769595 0.00082625010340797 0.000820404688333862 0.000814402014567458 0.000808293906318492 0.000802134548357857 0.000795979944199242 0.000789887319501627 0.000783914468095374 0.00077811904063981 0.000772557779151466 0.000767285704455473 0.00076235526788305 0.000757815483067015 0.00075371105816822 0.000750081552942654 0.000746960588319393 0.000744375138181296 0.000742344933501599 0.000740882007643483 0.000739990408457246 0.000739666097959516 0.000739897054257608 0.000740663583526696 0.000741938842948121 0.00074368956924211 0.000745877002413369 0.000748457991002317 0.000751386263776198 0.000754613853410595 0.000758092660096736 0.000761776146844526 0.000765621162965736 0.000769589897272091 0.000773651967263568 0.000777786654218245 0.000781985295933553 0.000786253847882636 0.000790615618758697 0.000795114176412518 0.000799816403680753 0.000804815658968561 0.000810234962431325 0.000816230084519111 0.000822992360392244 0.000830750994705419 0.000839774563742912 0.000850371377940939 0.000862888354510273 0.000877708087124745 0.000895243905842423 0.000915932904102347 0.000940227160788028 0.000968583668729115 0.00100145373771221 0.00103927280129907 0.00108245156653308 0.00113136928519791 0.00118636962512037 0.00124775925162727 0.00131580887989451 0.00139075630066188
0.00260019183304786 0.00246616555427141 0.00233646728711631 0.00221112530284772 0.00209017321070648 0.00197365064872929 0.00186160404616747 0.00175408744242919 0.00165116333260131 0.00155290348722884 0.00145938966146415 0.00137071406300392 0.00128697938688668 0.00120829814758874 0.00113479094886673 0.00106658324222747 0.00100380006299265 0.000946558245516455 0.000894955772708287 0.000849058282426747 0.000808883377909532 0.000774384226343683 0.000745434787431495 0.000721819550654569 0.000703230495286297 0.000689272923322467 0.00067948004415455 0.00067333429443686 0.00067029205790644 0.000669808142350661 0.000671357033938704 0.000674449166661772 0.000678641709344545 0.0006835443298977 0.000688820924268839 0.000694188450603285 0.000699413917823317 0.000704310370556189 0.000708732480133795 0.000712572144149231 0.00071575433397699 0.000718233311922546 0.000719989260228354 0.000721025313696824 0.00072136495754586 0.000721049735376511 0.000720137203817653 0.00071869906718148 0.000716819425293727 0.000714593069531906 0.000712123765708274 0.000709522468004762 0.000706905416252238 0.000704392080159962 0.00070210292927496 0.000700157026778035 0.000698669468417576 0.000697748713757333 0.000697493883341479 0.000697992119256505 0.000699316124250644 0.000701522002476328 0.00070464752035468 0.000708710888098335 0.000713710132366045 0.000719623091946475 0.000726408026557159 0.000734004789657496 0.000742336484898572 0.000751311506039409 0.000760825853297837 0.000770765624379743 0.000781009593518144 0.00079143181348111 0.000801904200406673 0.000812299086667318 0.00082249175078921 0.000832362954647058 0.000841801536343428 0.000850707122506591 0.000858993036564117 0.000866589490129376 0.000873447152939661 0.000879541202039458 0.000884875951350503 0.000889490155137065 0.000893463057887358 0.000896921220909068 0.000900046081691457 0.000903082082352668 0.000906345024083876 0.000910230055176695 0.000915218383976914 0.000921881455912758 0.000930881022369188 0.000942963393920297 0.00095894639455516 0.000979698291960345 0.00100610932709446 0.00103905820983117 0.0010793775889438 0.00112782337768473 0.00118505241269261 0.00125161123546935 0.00132793638537566 0.0014143643496531 0.0015111479310111 0.00161847549537269 0.00173649012420035 0.00186530667652499 0.00200502576269954 0.00215574440892184 0.00231756367976434 0.00249059376170891 0.00267495707068557 0.00287078990577652
0.00165259839364254 0.00158774554175045 0.0015254770358153 0.00146576231403406 0.0014085728213666 0.00135388174603185 0.00130166370508432 0.00125189437342496 0.00120455005140639 0.00115960716765306 0.00111704171598433 0.00107682862852857 0.00103894109131763 0.00100334981382541 0.000970022269889086 0.000938921933874477 0.000910007542261653 0.000883232416283754 0.000858543884970024 0.000835882849018432 0.000815183523589622 0.000796373391927549 0.000779373391717558 0.000764098342916204 0.000750457610626591 0.000738355981071231 0.000727694714619371 0.000718372728801478 0.000710287857487698 0.000703338130477276 0.000697423020496139 0.00069244461127177 0.000688308649771167 0.000684925456505771 0.000682210678743339 0.000680085881482186 0.000678478979424263 0.000677324519568573 0.000676563828369952 0.00067614503983697 0.000676023021776213 0.000676159216995589 0.000676521415026735 0.000677083468147419 0.000677824963456545 0.00067873086069559 0.00067979110356631 0.000681000210579816 0.000682356850035552 0.000683863402606118 0.000685525514197228 0.000687351641247228 0.000689352590404882 0.000691541054542403 0.000693931147281201 0.000696537938584393 0.000699376994451982 0.000702463924285574 0.000705813940017503 0.00070944143156094 0.000713359563499443 0.000717579898144981 0.000722112050090078 0.00072696337718972 0.000732138712511386 0.000737640141191324 0.000743466825368433 0.000749614879472813 0.000756077297182793 0.000762843930384625 0.000769901519538529 0.000777233774027688 0.000784821500390986 0.000792642775846761 0.000800673164238636 0.000808885971468107 0.000817252537630152 0.000825742563422404 0.000834324468922254 0.000842965783503476 0.00085163356646325 0.000860294858809173 0.000868917167597378 0.000877468985188637 0.000885920346752346 0.000894243430305087 0.000902413204459608 0.000910408129859229 0.000918210920948415 0.00092580937519609 0.000933197277084446 0.000940375383999435 0.000947352500430734 0.000954146645479363 0.000960786316293625 0.000967311846473596 0.000973776853342176 0.000980249760958356 0.000986815376474328 0.000993576485688637 0.00100065541929307 0.00100819552460146 0.00101636245920177 0.0010253452043988 0.00103535667983265 0.00104663382952721 0.00105943704805676 0.00107404882800083 0.00109077154065801 0.00110992431345675 0.00113183903886739 0.00115685563554792 0.00118531677249803 0.00121756234673877 0.00125392405860689 0.00129472044285911
0.00269880537950733 0.00249527227883987 0.00230610224330214 0.00213094093115196 0.00196944073865074 0.00182125533381961 0.00168603207408581 0.00156340204896624 0.00145296775653966 0.00135428888818004 0.00126686735967134 0.00119013349637502 0.00112343593790515 0.00106603805381136 0.00101712315180897 0.000975809417322188 0.000941173612480024 0.000912280680192919 0.000888215210794564 0.00086811062617483 0.000851172846737575 0.000836696683844695 0.000824074698412978 0.000812799390162091 0.000802460186687665 0.000792736845242975 0.000783390717540326 0.000774255018893063 0.000765224905732527 0.000756247867292754 0.000747314705300481 0.00073845121239592 0.000729710556645094 0.000721166323093661 0.000712906141778115 0.000705025834756743 0.00069762403453682 0.000690797255976723 0.000684635437358963 0.000679217998087924 0.000674610484751898 0.000670861889290717 0.000668002719289458 0.000666043879988787 0.000664976392454797 0.000664771927290549 0.000665384085329891 0.000666750313428885 0.000668794311272046 0.000671428768180872 0.000674558268185301 0.000678082215383803 0.000681897655826732 0.000685901902276565 0.000689994899397532 0.000694081295777534 0.000698072213233159 0.000701886721984789 0.000705453042506228 0.00070870950167406 0.000711605273298039 0.000714100932174117 0.000716168847490341 0.000717793436580049 0.000718971294137213 0.00071971120576892 0.000720034048233875 0.000719972572475338 0.00071957105940095 0.000718884833133824 0.000717979611871954 0.000716930673601633 0.000715821812786913 0.00071474406586833 0.000713794188500138 0.000713072876463265 0.000712682736006744 0.000712726027211531 0.000713302225818325 0.000714505472979312 0.000716422005798274 0.000719127681980056 0.000722685725346596 0.000727144822641765 0.000732537694370279 0.000738880242818673 0.000746171351199742 0.000754393372734977 0.000763513312026409 0.000773484668769317 0.000784249889713223 0.00079574336085926 0.000807894869681159 0.000820633474378061 0.000833891731825909 0.000847610253991193 0.000861742580742958 0.000876260370967198 0.000891158920390423 0.000906463010112607 0.000922233070476338 0.000938571607882244 0.00095562978376398 0.000973613953540553 0.000992791869870829 0.001013498135257 0.00103613836688013 0.0010611914379154 0.00108920911769075 0.00112081249209586 0.00115668474230108 0.00119756021134095 0.00124421017006559 0.00129742622749902 0.00135800279306031 0.00142672025462072
0.00209598311790181 0.00194396843637571 0.0018044266476895 0.00167712841449831 0.00156183099409042 0.00145826407882557 0.00136611286659049 0.00128499955628636 0.00121446545125956 0.00115395674836129 0.00110281747644619 0.001060292516403 0.00102554204164179 0.000997666394811477 0.000975738124758659 0.000958836484627976 0.000946079601187215 0.000936650637280253 0.0009298160099017 0.000924935437558081 0.000921464829514844 0.000918953661406747 0.000917038600935844 0.000915434943206456 0.000913927068484783 0.000912358771767893 0.000910624000618279 0.000908658298893934 0.000906431087777595 0.000903938809289412 0.000901198896000532 0.000898244500186258 0.000895119905257952 0.000891876544014218 0.00088856955655693 0.000885254831864222 0.000881986488646337 0.000878814761633569 0.000875784267988164 0.000872932634551431 0.000870289470024388 0.000867875667010636 0.000865703017515223 0.00086377412246779 0.000862082571807327 0.000860613367295163 0.000859343556175329 0.000858243040649834 0.000857275526245057 0.000856399571801031 0.000855569704946748 0.000854737569489579 0.000853853074793323 0.000852865521669544 0.000851724684139514 0.000850381831341325 0.000848790678490584 0.000846908260048193 0.000844695721763289 0.000842119031179041 0.000839149608279008 0.000835764879411031 0.000831948758331492 0.000827692058375023 0.000822992839316243 0.00081785669163544 0.000812296959525867 0.000806334902336356 0.00079999979207896 0.000793328942370802 0.000786367661669873 0.000779169121064346 0.000771794124350677 0.000764310765825632 0.000756793959526862 0.000749324822851691 0.000741989898152228 0.000734880198610745 0.000728090069888373 0.000721715867543882 0.000715854461897431 0.000710601597472871 0.000706050152092205 0.000702288360631473 0.000699398087802718 0.000697453250915943 0.000696518504639866 0.00069664830234563 0.000697886441534461 0.000700266183121354 0.000703811007841735 0.000708536040086896 0.000714450134124675 0.000721558584180211 0.000729866390974187 0.000739381995712757 0.000750121377728207 0.000762112403088208 0.000775399305521234 0.000790047175279447 0.000806146323464269 0.000823816377445846 0.000843209947792391 0.00086451569097743 0.000887960580069574 0.000913811193790556 0.00094237385095633 0.000973993458172524 0.00100905100886914 0.00104795976849873 0.00109116029638178 0.001139114573112 0.00119229960303654 0.00125120092406295 0.00131630646638861 0.00138810115403596
0.00195308508222315 0.00187525302727032 0.00179982504308916 0.00172680603299951 0.00165620405061254 0.00158803028202201 0.00152229899470047 0.00145902743998194 0.00139823569294547 0.0013399464101807 0.00128418448252112 0.00123097655671832 0.00118035039773438 0.00113233406260681 0.00108695485868317 0.00104423806461999 0.0010042054031548 0.000966873271385787 0.000932250757680439 0.000900337503898399 0.000871121505325642 0.000844576974652955 0.000820662424724077 0.00079931914071559 0.000780470209263929 0.000764020245444899 0.000749855908239676 0.000737847226289348 0.000727849678359476 0.000719706899853877 0.000713253830397027 0.000708320086777155 0.000704733343515439 0.000702322527130407 0.00070092067244171 0.000700367340612204 0.000700510550114433 0.000701208216657014 0.000702329132446786 0.000703753537857402 0.000705373350514371 0.000707092120052168 0.00070882477382132 0.000710497211968285 0.000712045801512753 0.000713416809726904 0.000714565808214133 0.000715457071120019 0.000716062984126334 0.000716363475312986 0.000716345474546941 0.000716002404626041 0.000715333704811067 0.000714344385458902 0.000713044611082515 0.000711449308190488 0.000709577793601744 0.000707453418522361 0.000705103223457497 0.000702557598986653 0.000699849947541117 0.000697016341551362 0.000694095173747358 0.000691126795988653 0.000688153143781719 0.000685217344637175 0.000682363309645523 0.000679635309103111 0.000677077534689018 0.000674733652544487 0.000672646353566188 0.000670856909215883 0.000669404743046968 0.00066832702981601 0.000667658335344495 0.000667430311079964 0.000667671457446542 0.000668406969515606 0.000669658677214944 0.000671445090290351 0.000673781555627187 0.000676680531488502 0.000680151979943838 0.000684203875434648 0.000688842824276765 0.000694074787075962 0.000699905893651047 0.000706343338145404 0.000713396340537363 0.00072107715963535 0.000729402141731533 0.00073839278823802 0.000748076824675879 0.000758489252235532 0.000769673361693119 0.000781681687774658 0.000794576880220606 0.000808432466022452 0.000823333475893094 0.000839376907413638 0.000856671997928488 0.000875340282599994 0.000895515417532095 0.000917342754750971 0.000940978665135388 0.000966589616803238 0.000994351029300807 0.00102444593718316 0.00105706350892018 0.00109239747708399 0.00113064454223645 0.00117200281484517 0.00121667035654297 0.00126484387434187 0.00131671760984301 0.00137248245141492
0.00230427425908619 0.00221340232939684 0.00212530008891318 0.00203998821948705 0.00195748975989366 0.0018778299732463 0.00180103615812369 0.00172713738702799 0.00165616415307811 0.00158814790329957 0.00152312043485944 0.00146111312962683 0.00140215600320035 0.00134627654787538 0.00129349835587501 0.00124383952046568 0.00119731082902224 0.00115391378386997 0.00111363851309376 0.00107646166251635 0.00104234438831627 0.00101123059256759 0.000983045555864371 0.000957695116996593 0.000935065525973314 0.0009150240533148 0.000897420379249135 0.000882088718897366 0.000868850573844932 0.000857517947008811 0.000847896824472946 0.000839790718899806 0.000833004083395487 0.000827345437425503 0.00082263009026131 0.000818682394743333 0.000815337508290611 0.000812442674587162 0.000809858066056698 0.000807457243907404 0.000805127300359409 0.000802768748549918 0.00080029522162066 0.000797633035525052 0.000794720661689218 0.000791508146937919 0.000787956509791242 0.000784037134762641 0.000779731179823298 0.000775029006764233 0.000769929639704025 0.000764440253331374 0.000758575689487611 0.000752357998245067 0.000745815997594839 0.000738984844120603 0.00073190560554221 0.000724624824724215 0.000717194063675071 0.000709669415267412 0.000702110969981149 0.000694582225042979 0.000687149424115682 0.00067988081738761 0.000672845834734335 0.000666114168768851 0.000659754770181181 0.000653834764768499 0.000648418309769047 0.000643565416077369 0.00063933077192978 0.000635762611759669 0.000632901680046367 0.000630780343056305 0.000629421900527062 0.000628840144148144 0.000629039200262651 0.000630013681337105 0.000631749155743094 0.000634222929976816 0.000637405123359873 0.00064126000407287 0.000645747548073546 0.000650825179466321 0.000656449651942503 0.000662579035231231 0.000669174776921027 0.000676203817250254 0.000683640741216067 0.000691469957462178 0.000699687895922783 0.000708305215331957 0.000717349006934132 0.000726864971669862 0.000736919534697739 0.000747601843627992 0.000759025576100363 0.000771330459987662 0.000784683388126618 0.000799278992914778 0.000815339539238985 0.000833114002539442 0.00085287622751488 0.000874922115251468 0.000899565861848599 0.000927135363962591 0.000957967004216618 0.000992400115637194 0.00103077148129903 0.00107341023897551 0.00112063352454234 0.00117274310694989 0.00123002315632361 0.00129273916603667 0.00136113794027239 0.00143544847666701
0.00178998213594 0.0017209297105998 0.00165391164398518 0.00158890736143107 0.00152590000324148 0.00146487645619979 0.00140582738398078 0.00134874725289612 0.00129363434794777 0.00124049077233663 0.00118932242132955 0.00114013891869738 0.00109295350081026 0.00104778282998815 0.00100464671503158 0.000963567713327675 0.000924570586065143 0.000887681576676527 0.000852927483700361 0.000820334504103079 0.000789926833112538 0.000761725023028099 0.000735744126941833 0.000711991683347424 0.000690465632019422 0.000671152286002323 0.000654024512743227 0.000639040291902087 0.000626141811346369 0.000615255232289391 0.000606291200358607 0.000599146108262126 0.000593704039195266 0.000589839251833195 0.000587419019740019 0.000586306617501716 0.000586364253663211 0.000587455781554368 0.000589449064571282 0.000592217922792082 0.000595643634751408 0.000599616006367697 0.000604034046012787 0.000608806300619002 0.000613850914199322 0.000619095469598341 0.00062447666913087 0.000629939902098208 0.000635438738587185 0.000640934380533747 0.000646395093404175 0.000651795635329771 0.000657116695201717 0.000662344347049145 0.000667469524851087 0.00067248751962875 0.000677397499064368 0.000682202048861524 0.000686906734471328 0.000691519681560757 0.000696051173609727 0.000700513265209852 0.000704919409976097 0.000709284102410339 0.000713622533541877 0.00071795026068076 0.000722282892136617 0.000726635788246362 0.000731023780509794 0.00073546091102183 0.000739960194712663 0.00074453340714299 0.000749190900744042 0.00075394145244436 0.000758792145586376 0.000763748288913268 0.00076881337521456 0.000773989081976962 0.000779275316108765 0.000784670304524513 0.000790170732097157 0.000795771928250957 0.000801468103275729 0.000807252635319284 0.000813118408960849 0.000819058206284513 0.00082506515145177 0.000831133209893715 0.000837257743384127 0.0008434361223664 0.0008496683969565 0.000855958027938358 0.000862312678758535 0.000868745068901997 0.00087527388797271 0.000881924768221299 0.000888731310971034 0.000895736159299602 0.000902992105284606 0.000910563215015152 0.00091852594839454 0.000926970243559886 0.000936000527760571 0.000945736608226904 0.000956314388623021 0.000967886350175601 0.000980621732824779 0.00099470635234917 0.00101034199599004 0.0010277453530171 0.00104714645871635 0.00106878666007056 0.00109291614722421 0.00111979113326604 0.00114967080127984 0.00118281416646471
0.00279247125920327 0.00259495610082605 0.0024102016336549 0.00223788226097449 0.00207767879174587 0.00192927575614189 0.00179235769771148 0.00166660427231102 0.00155168405369163 0.00144724708485402 0.0013529164388781 0.00126827936128626 0.00119287892320057 0.00112620744029383 0.00106770308505206 0.00101675100830191 0.000972689810935686 0.0009348234050314 0.000902437353161413 0.000874817946431182 0.000851271827885839 0.000831144008491305 0.000813832599855802 0.000798799309676089 0.000785575486107239 0.000773764084007022 0.000763038282273304 0.000753137615059816 0.000743862447376381 0.000735067497146218 0.000726654940577514 0.000718567475907111 0.00071078158379997 0.000703301119008386 0.000696151296982736 0.00068937309663594 0.000683018080496523 0.00067714362996614 0.000671808600697665 0.000667069415960605 0.000662976629618241 0.000659572000833189 0.000656886126648048 0.000654936674011223 0.000653727239155569 0.000653246840576582 0.000653470024939444 0.000654357536748148 0.000655857476663178 0.000657906853423818 0.000660433422881586 0.000663357705397113 0.00066659507929325 0.000670057861191615 0.000673657301616862 0.000677305443505082 0.000680916810188061 0.000684409906234554 0.000687708528337301 0.000690742893908754 0.000693450602080272 0.000695777446002934 0.000697678096972875 0.000699116680709212 0.000700067264368604 0.000700514270192966 0.000700452828076064 0.000699889075199602 0.000698840406250645 0.000697335672453182 0.000695415322048358 0.000693131468570034 0.000690547866661489 0.000687739768165511 0.000684793624408307 0.000681806594248796 0.000678885812798523 0.000676147373846041 0.000673714981287401 0.000671718233495228 0.000670290520525753 0.000669566539000792 0.00066967946281284 0.000670757848020065 0.000672922393175716 0.000676282716073509 0.000680934336921854 0.000686956069335267 0.000694408009319415 0.000703330276864657 0.000713742609573998 0.000725644840143674 0.000739018220861874 0.000753827498937939 0.000770023605370656 0.000787546799683559 0.000806330114467801 0.000826302961214473 0.000847394787851244 0.000869538710763607 0.000892675075742938 0.000916754928382175 0.000941743393202951 0.000967622971201762 0.000994396767832142 0.00102209165837473 0.00105076138567515 0.00108048956842898 0.00111139257633478 0.00114362220449534 0.00117736805403213 0.0012128595022544 0.0012503671267958 0.00129020343784612 0.00133272277503452 0.00137832024479919
0.00321507859547411 0.0030916214753131 0.00297115312068628 0.00285367451407038 0.00273918911695459 0.00262770288795262 0.00251922431104701 0.00241376443288211 0.00231133690726663 0.002211958044031 0.00211564685803729 0.00202242511237757 0.00193231734752684 0.00184535088534032 0.00176155579320905 0.0016809647893463 0.00160361306505875 0.00152953799405775 0.00145877869265526 0.00139137538860145 0.0013273685512604 0.00126679773317106 0.00120970007473328 0.00115610843224756 0.0011060491075819 0.00105953918790272 0.0010165835476864 0.000977171621847216 0.000941274123903728 0.000908839947750439 0.000879793542520292 0.000854033071525933 0.000831429644247974 0.000811827837512056 0.000795047602527955 0.000780887505551752 0.000769129098766997 0.000759542094415286 0.000751889942823903 0.000745935404252817 0.000741445750790732 0.0007381973213699 0.000735979258404101 0.000734596357855975 0.000733871050782463 0.000733644596063419 0.000733777600135787 0.000734149993618538 0.000734660592337266 0.000735226357316782 0.000735781449890101 0.000736276157942837 0.00073667574996742 0.000736959296452215 0.000737118483787267 0.000737156434465443 0.000737086538719958 0.000736931296593371 0.000736721165451872 0.000736493405879604 0.000736290918457055 0.000736161064947665 0.000736154469720569 0.0007363238006526 0.000736722533071099 0.000737403705251339 0.000738418679232836 0.000739815925865797 0.000741639857562001 0.00074392973573216 0.000746718681885535 0.000750032821507497 0.000753890587932771 0.00075830220954144 0.000763269397974037 0.000768785248198974 0.000774834353798999 0.000781393133497912 0.000788430358433482 0.000795907864558378 0.000803781431252597 0.000812001805901591 0.000820515854842068 0.000829267823459535 0.000838200692008509 0.000847257618492626 0.000856383465272388 0.000865526411486302 0.000874639658570006 0.000883683240692125 0.000892625955490798 0.000901447432709797 0.000910140358705125 0.000918712872801028 0.000927191146312959 0.000935622145864591 0.000944076568212747 0.000952651912985337 0.000961475631319185 0.000970708251615908 0.00098054633861669 0.000991225090588351 0.00100302032604394 0.00101624956401606 0.00103127187250762 0.00104848616372992 0.0010683276687203 0.00109126244087706 0.00111777992084861 0.00114838383014197 0.00118358191349035 0.00122387526911433 0.00126974813509408 0.00132165899621797 0.00138003372693022 0.00144526121930676
0.00379058432145386 0.00361340348818785 0.00344106070633947 0.00327360139292315 0.00311107464136292 0.00295353382916115 0.0028010373044732 0.00265364915272762 0.00251144003942596 0.00237448811717816 0.00224287997252744 0.00211671156941262 0.0019960891189773 0.0018811297673012 0.00177196194098017 0.00166872512370905 0.00157156875609716 0.00148064986220594 0.00139612892551135 0.00131816349412014 0.00124689903767846 0.00118245676922937 0.00112491854695907 0.00107430961163622 0.00103058073863731 0.000993592201156258 0.000963102440340424 0.000938764179861718 0.000920129728845996 0.000906665543957528 0.000897774270047702 0.000892821082571243 0.000891160657761249 0.00089216154405555 0.00089522578519689 0.000899802894413799 0.000905398327512388 0.000911577272023232 0.000917964858684812 0.000924243908492367 0.000930151174198888 0.000935472818618216 0.000940039656625711 0.00094372250479927 0.000946427841956739 0.000948093883274672 0.000948687103016349 0.0009481991978963 0.000946644457371412 0.000944057492794791 0.000940491270058966 0.0009360153870826 0.000930714536268817 0.000924687091692443 0.000918043760647313 0.000910906239159539 0.000903405811401761 0.000895681834209114 0.000887880050994266 0.000880150685416542 0.000872646275423368 0.000865519223934444 0.000858919064269235 0.000852989466497244 0.000847865044104253 0.000843668056186202 0.000840505134722833 0.000838464194099036 0.00083761169534412 0.000837990435813194 0.000839618013765576 0.000842486077364034 0.000846560413505856 0.000851781871108048 0.000858068055001209 0.000865315678824668 0.000873403434400434 0.000882195223657296 0.000891543606427732 0.000901293339808875 0.00091128491715273 0.000921358051916765 0.000931355089078455 0.000941124361502105 0.000950523538804895 0.000959423041402331 0.000967709612687073 0.000975290158233809 0.000982095972705547 0.000988087482339408 0.000993259631705054 0.000997648034320698 0.00100133598148403 0.00100446235297318 0.00100723038393146 0.00100991709772086 0.00101288299714206 0.00101658130317943 0.00102156564491469 0.00102849467498329 0.00103813170859303 0.00105133733119001 0.00106905322038799 0.00109227639692132 0.00112202481273403 0.00115929733290957 0.00120503312303312 0.00126007637900149 0.00132515164363876 0.00140085271963478 0.0014876452046301 0.00158588003687127 0.00169581395659135 0.00181763264256368 0.00195147311741522 0.00209744326252077
0.00200208781117206 0.00184573180918899 0.0017026433825189 0.00157247869321222 0.00145487929037768 0.00134945834766999 0.00125578442590309 0.00117336407054394 0.00110162556414396 0.00103990703614577 0.000987452435130925 0.000943418161744704 0.000906891330619594 0.000876918101824792 0.000852538175779439 0.000832820279469441 0.000816893701410218 0.000803972394297857 0.000793370149188704 0.000784507133141904 0.00077690925285702 0.000770202292924342 0.000764102740694985 0.000758406881293981 0.000752979320809396 0.000747741695153789 0.000742662002546041 0.000737744771238374 0.000733022130853461 0.000728545777145655 0.000724379787318541 0.000720594239994486 0.000717259607507411 0.000714441908289313 0.00071219862603325 0.000710575414502721 0.000709603608854716 0.000709298554967612 0.000709658748467378 0.000710665747992032 0.000712284797026912 0.000714466060305258 0.000717146358567377 0.000720251272546386 0.000723697484496666 0.000727395233024232 0.000731250772263129 0.000735168747009772 0.000739054418109027 0.000742815694792769 0.000746364950705338 0.000749620616890787 0.000752508557553243 0.000754963242986066 0.000756928739055714 0.000758359534638742 0.000759221227992144 0.000759491090831422 0.00075915852519223 0.000758225423514541 0.000756706436804543 0.000754629149501297 0.000752034152852152 0.000748975001216192 0.000745518028045913 0.000741741990472463 0.000737737504176815 0.00073360622393996 0.000729459721549802 0.000725418012581555 0.000721607688971239 0.000718159627027655 0.000715206261949167 0.000712878450962911 0.000711301986847777 0.000710593869286893 0.000710858487754526 0.000712183910035045 0.000714638495891185 0.000718268059806974 0.000723093785208614 0.000729111045854821 0.000736289224087034 0.000744572540720412 0.000753881839459605 0.000764117211797969 0.000775161313654858 0.000786883216099468 0.000799142646921284 0.000811794512717518 0.000824693635337472 0.000837699685104628 0.000850682340693021 0.000863526747669786 0.000876139381605713 0.000888454445313088 0.000900440940029509 0.000912110542824405 0.000923526391055235 0.000934812807188117 0.000946165881529539 0.000957864648524017 0.000970282330062525 0.00098389677223347 0.000999298790497276 0.00101719672747067 0.00103841524508155 0.0010638864095829 0.00109463169585117 0.00113173476675572 0.00117630668416007 0.0012294471632687 0.00129220691340058 0.00136555635629573 0.00145036481829051 0.00154739201502856
0.00181256964121844 0.00174260785790838 0.00167535640876302 0.00161082993305469 0.00154904661947534 0.0014900276231602 0.00143379632880265 0.0013803774360307 0.00132979584568926 0.00128207533126746 0.00123723698928576 0.00119529747668998 0.00115626706243238 0.00112014754394765 0.00108693010560222 0.00105659322261043 0.00102910073639256 0.00100440024116246 0.000982421922051838 0.000963077968954664 0.000946262656654986 0.000931853133144329 0.000919710900153297 0.00090968391104037 0.000901609160181629 0.000895315602379987 0.00089062722497127 0.000887366099791665 0.00088535526394667 0.000884421311916248 0.000884396620574229 0.000885121167335727 0.000886443935479844 0.000888223927164467 0.000890330822914126 0.000892645336888221 0.000895059321293408 0.000897475672497842 0.000899808087331161 0.000901980712101855 0.000903927720108365 0.000905592846627543 0.000906928904019296 0.000907897293955488 0.000908467528970397 0.000908616771539655 0.000908329395661778 0.000907596573344612 0.000906415886381865 0.000904790962237015 0.000902731131638531 0.000900251104550545 0.000897370660451087 0.000894114348275322 0.000890511190931491 0.000886594388949348 0.000882401017569891 0.000877971711441948 0.000873350331066059 0.000868583605258287 0.0008637207442333 0.000858813018472876 0.000853913299401929 0.000849075559089018 0.000844354327762192 0.000839804109896462 0.00083547876199329 0.000831430837874744 0.000827710910279641 0.00082436688063487 0.0008214432918894 0.000818980662033352 0.000817014858107626 0.00081557653192787 0.000814690639164523 0.000814376062718273 0.000814645359451797 0.000815504646364537 0.000816953638414605 0.000818985845701673 0.000821588932990691 0.000824745239988065 0.000828432456744597 0.000832624445373696 0.000837292197139402 0.000842404912976444 0.000847931195589554 0.000853840342307267 0.000860103729545662 0.000866696281766953 0.000873598019821789 0.00088079568512511 0.000888284436868477 0.000896069618973773 0.000904168591350804 0.000912612615846672 0.000921448780715012 0.000930741938160156 0.000940576617442832 0.000951058861233483 0.000962317915875621 0.000974507688077771 0.000987807863096103 0.00100242456538742 0.00101859043558128 0.00103656400156492 0.00105662824057719 0.00107908826662556 0.00110426813401437 0.00113250682058433 0.0011641535362664 0.00119956258251705 0.00123908805239542 0.00128307869625296 0.00133187327498573 0.00138579667949143
0.00191199464654777 0.00183978260069906 0.00177062816872378 0.00170451204355816 0.00164141701430951 0.00158132734401708 0.00152422803717538 0.00147010399125086 0.00141893903090272 0.00137071482987734 0.00132540973365673 0.00128299750575354 0.00124344603159869 0.0012067160254318 0.0011727597962612 0.00114152013727855 0.00111292940741952 0.00108690887251728 0.00106336836563894 0.00104220631147932 0.00102331013891117 0.00100655708083798 0.000991815334112648 0.00097894552764087 0.000967802426890737 0.000958236790163968 0.000950097287304886 0.000943232394923523 0.000937492192456619 0.000932729998482546 0.00092880380432263 0.000925577479888241 0.00092292174317816 0.000920714898588947 0.000918843359664257 0.000917201978994947 0.000915694211977822 0.00091423214256394 0.000912736398582857 0.000911135982318795 0.000909368039261302 0.000907377584790234 0.00090511720529437 0.000902546747089725 0.000899633003624968 0.000896349408913347 0.000892675742926997 0.00088859785282512 0.000884107392325903 0.000879201580234401 0.000873882978054808 0.000868159285702579 0.000862043153537167 0.000855552008231623 0.000848707889332568 0.000841537292723992 0.000834071016566457 0.000826344004624751 0.00081839518122089 0.000810267271363955 0.000802006598936608 0.000793662855197465 0.000785288829355479 0.000776940092658213 0.000768674627433273 0.000760552392934479 0.000752634820833304 0.000744984234888119 0.000737663191858638 0.000730733744197654 0.000724256629462019 0.000718290396663317 0.000712890485700526 0.000708108282222427 0.000703990176233611 0.000700576657853098 0.000697901487188687 0.000695990976652916 0.000694863422766166 0.000694528720362369 0.000694988185292322 0.000696234602713573 0.000698252507750582 0.000701018694695076 0.000704502941151623 0.000708668925524127 0.000713475310731059 0.000718876964330078 0.00072482628533341 0.000731274610486466 0.000738173677145575 0.00074547712534087 0.000753142027469903 0.000761130439619321 0.000769410973214547 0.000777960389041713 0.000786765217377228 0.000795823407621736 0.00080514600829865 0.000814758873293124 0.000824704382596016 0.00083504315549821 0.000845855721140149 0.000857244095916312 0.000869333200045989 0.000882272028033785 0.000896234471618589 0.000911419682081965 0.000928051854847179 0.000946379327219741 0.000966672903332675 0.000989223361272348 0.00101433815553398 0.00104233739949592 0.00107354928941467 0.00110830520200198
0.00168906673093071 0.00161976276115225 0.00155310095346374 0.00148909705034894 0.00142776925722033 0.00136913785405949 0.00131322467422435 0.00126005242458709 0.00120964382143521 0.00116202051945295 0.00111720181763646 0.0010752031372128 0.00103603428332076 0.000999697524584838 0.00096618555200284 0.000935479408631234 0.000907546510667704 0.000882338903551906 0.000859791907763039 0.000839823302749664 0.000822333170694692 0.000807204475043255 0.000794304386745665 0.000783486302751066 0.000774592437328609 0.000767456817698991 0.000761908488559403 0.00075777472797325 0.000754884097435006 0.000753069185611179 0.000752168950411119 0.000752030609987962 0.000752511074038768 0.000753477938756305 0.000754810090691655 0.000756397977118024 0.000758143604845185 0.000759960327883399 0.000761772478941814 0.000763514892217761 0.000765132356626908 0.000766579030455064 0.000767817840941668 0.000768819885811657 0.000769563848350215 0.000770035433226374 0.000770226826822049 0.0007701361831775 0.000769767134692831 0.000769128325300006 0.000768232962836109 0.000767098386717003 0.00076574564666842 0.000764199088165076 0.000762485940331027 0.000760635902344181 0.000758680724853374 0.000756653783556637 0.000754589642900325 0.000752523608836936 0.000750491270724006 0.000748528033725212 0.000746668644441962 0.000744946713965046 0.000743394244002865 0.000742041163139066 0.000740914881528037 0.000740039873355505 0.000739437297098556 0.000739124663944623 0.000739115564617883 0.000739419464304599 0.00074004157438138 0.000740982808287412 0.000742239827236498 0.000743805179664721 0.000745667536479155 0.000747812022473874 0.000750220642826283 0.000752872802502055 0.000755745915747434 0.000758816102673427 0.0007620589702218 0.000765450475505021 0.000768967870528396 0.000772590728510755 0.00077630205325893 0.000780089474112619 0.000783946529651787 0.000787874043346347 0.00079188159334019 0.000795989076207595 0.000800228360380975 0.00080464501856919 0.000809300119380982 0.000814272046133731 0.000819658295214112 0.000825577187480628 0.000832169404720822 0.000839599240689241 0.000848055435415846 0.000857751446371568 0.000868925005949679 0.00088183682759786 0.000896768358328547 0.000914018536562055 0.000933899600178661 0.000956732092913145 0.00098283932363847 0.00101254162334126 0.00104615079841187 0.00108396518079282 0.00112626562045941 0.00117331266148231 0.00122534500906267 0.00128257925678553
0.0027007682435167 0.00251563463465688 0.00234359137884821 0.00218422388618833 0.00203711409249193 0.00190183627649949 0.00177795228283688 0.0016650063480597 0.00156251987516304 0.0014699866636617 0.00138686924544883 0.00131259705517918 0.00124656712803182 0.00118814783153152 0.00113668580090585 0.00109151580736526 0.00105197283813953 0.00101740531619445 0.000987188224796959 0.00096073496135841 0.000937506995527894 0.000917020769959636 0.00089885166524044 0.000882635176307219 0.000868065673251367 0.000854893236562417 0.000842919082312739 0.000831990054884145 0.000821992592689483 0.000812846489349832 0.000804498694565493 0.000796917333667627 0.000790086075229168 0.000783998941003248 0.000778655628755317 0.000774057402362519 0.000770203590967431 0.000767088726894793 0.000764700338331764 0.000763017396492722 0.000762009398489793 0.000761636047611264 0.000761847474022585 0.000762584923090814 0.000763781827179093 0.000765365171053964 0.000767257061128659 0.000769376414228738 0.000771640691239663 0.000773967613514573 0.000776276813684042 0.000778491386222621 0.000780539315719133 0.000782354771441943 0.000783879265272744 0.00078506267610523 0.00078586414761133 0.000786252867955138 0.00078620873994899 0.000785722948457039 0.000784798428851174 0.000783450236234719 0.000781705809987917 0.000779605122376017 0.000777200693372173 0.000774557447062327 0.000771752378199466 0.000768873991448397 0.000766021471303303 0.000763303538915276 0.000760836954337929 0.000758744630600419 0.000757153340822397 0.000756191022424019 0.000755983712850639 0.000756652188118912 0.000758308415162522 0.000761051966621058 0.000764966576018774 0.000770117025881343 0.000776546556267838 0.000784274954853598 0.000793297443627429 0.000803584418254138 0.000815082032171879 0.000827713559403064 0.000841381424662794 0.000855969763511744 0.000871347368767256 0.0008873708914455 0.000903888189693397 0.00092074175299856 0.000937772165628459 0.000954821609552638 0.000971737439852153 0.000988375894400128 0.00100460602316221 0.00102031394216175 0.00103540753223309 0.00104982171305037 0.00106352442755549 0.00107652346720932 0.00108887424920125 0.00110068861532681 0.00111214464652328 0.0011234973627583 0.0011350899885946 0.00114736519710733 0.0011608753953881 0.00117629070805012 0.00119440291575766 0.00121612334248473 0.00124247274262532 0.00127456182258595 0.00131356226677598 0.0013606699412172
0.00178200512415455 0.00170866578186927 0.00163807935260277 0.00157024630074174 0.00150516911485982 0.00144285197405852 0.00138330032164416 0.00132652032917736 0.00127251823396722 0.00122129953460746 0.00117286803275977 0.00112722471570394 0.00108436648373592 0.00104428473960884 0.00100696387373343 0.000972379697963054 0.00094049790080583 0.000911272615233373 0.000884645203557235 0.000860543368518632 0.00083888069268545 0.000819556687797707 0.000802457402406994 0.00078745659319993 0.000774417418288924 0.000763194566324696 0.000753636700186764 0.000745589073191552 0.000738896171407369 0.000733404246912477 0.000728963630273199 0.000725430741278763 0.000722669749926697 0.000720553870448194 0.000718966296788271 0.000717800806908144 0.000716962075349222 0.000716365739412935 0.000715938265295532 0.000715616657961945 0.000715348053754269 0.000715089228791809 0.000714806049951583 0.000714472889182294 0.000714072016440893 0.00071359298183264 0.000713031993643076 0.000712391295863588 0.000711678546484645 0.000710906196192474 0.0007100908660844 0.000709252722550227 0.000708414847487538 0.000707602602472014 0.000706842986335566 0.000706163986754794 0.000705593927856265 0.000705160817425176 0.000704891698968987 0.000704812015534484 0.000704944993688025 0.000705311057331441 0.000705927281920645 0.000706806900089541 0.000707958869593066 0.000709387513834064 0.000711092244063056 0.000713067370694219 0.000715302009192715 0.000717780083804504 0.000720480430199942 0.000723376996072608 0.000726439137040082 0.000729632003984893 0.000732917017357583 0.000736252424001078 0.000739593932772152 0.000742895426614288 0.000746109750733206 0.00074918957907574 0.000752088364347156 0.000754761380236568 0.000757166868276949 0.000759267305742274 0.000761030815076984 0.000762432739361023 0.000763457411987445 0.000764100151638476 0.000764369515107758 0.000764289839547467 0.000763904100813402 0.000763277103639725 0.000762498999576475 0.000761689096355838 0.000760999873543666 0.000760621049976904 0.000760783456233002 0.0007617623519101 0.000763879702321936 0.000767504814029946 0.000773052660712881 0.000780979262013073 0.000791773664195673 0.000805946450209067 0.00082401526424914 0.000846488479394807 0.000873848694719145 0.000906538018863395 0.000944946937290416 0.000989407969872752 0.0010401944673786 0.00109752403002741 0.00116156539850977 0.00123244739129254 0.00131026852480645 0.00139510624267706
0.00233617327843989 0.00223764335808635 0.00214200061811818 0.00204922822933269 0.0019593129340284 0.00187224508971736 0.00178801871807654 0.00170663155534061 0.00162808509847068 0.00155238463898121 0.00147953927314568 0.00140956187330888 0.00134246900011276 0.00127828072956798 0.00121702036217496 0.00115871397404458 0.00110338976285971 0.00105107713571931 0.00100180548321686 0.000955602587044647 0.0009124926201549 0.000872493722501625 0.000835615174569547 0.000801854246358598 0.000771192868759632 0.000743594349620138 0.000719000424599949 0.000697328974845724 0.000678472740700118 0.000662299300133854 0.000648652462051572 0.000637355064235952 0.000628212993959005 0.000621020102639114 0.000615563595064925 0.000611629453866296 0.000609007507273504 0.000607495843544671 0.0006069043923898 0.000607057607451854 0.000607796277008645 0.000608978554384944 0.000610480334898232 0.000612195117340854 0.000614033481973576 0.000615922300644637 0.000617803773577424 0.000619634365544898 0.000621383694009142 0.000623033404560291 0.000624576055062908 0.000626014019213283 0.000627358412419375 0.000628628037613723 0.000629848345409238 0.0006310504015562 0.000632269854670144 0.000633545898437808 0.000634920224776163 0.000636435967507393 0.000638136639821843 0.000640065072861236 0.000642262366889722 0.000644766870389238 0.000647613205649272 0.00065083136168957 0.000654445876343231 0.000658475128855971 0.000662930762351439 0.000667817252087941 0.000673131630833945 0.000678863377350432 0.000684994468344985 0.000691499588916168 0.000698346491889847 0.000705496492962251 0.000712905086455972 0.000720522665862894 0.000728295334152659 0.000736165790914984 0.000744074286542499 0.0007519596376068 0.000759760302047736 0.000767415517591806 0.000774866511723272 0.000782057796420603 0.000788938565638465 0.000795464218019708 0.0008015980314627 0.000807313019706007 0.000812594003676309 0.000817439931448027 0.00082186647936849 0.000825908961992378 0.0008296255681341 0.000833100922188717 0.000836449940922867 0.000839821912793033 0.000843404666202595 0.000847428612895257 0.000852170353913669 0.00085795542503072 0.000865159652290661 0.000874208514151701 0.000885573904562599 0.000899767806889191 0.000917332658946388 0.000938828619728137 0.000964818488686733 0.000995851564063108 0.00103244810037168 0.00107508609179642 0.00112419180475284 0.00118013486995762 0.00124322799202965 0.00131373065108925
0.00242041330253319 0.0022372255558371 0.00206656841793315 0.0019082253746234 0.00176199785507338 0.00162770138633543 0.00150515899908934 0.00139419105136794 0.00129460077018295 0.00120615527554071 0.00112856277777071 0.00106144804125099 0.00100432983804153 0.000956605375395594 0.000917546751125106 0.000886312766126278 0.000861976073291492 0.000843561804107285 0.000830091075998468 0.000820622227456862 0.000814284206340668 0.000810299259565608 0.000807994739505011 0.000806805675748248 0.000806270577673739 0.000806022956272523 0.000805780634125431 0.000805334346789832 0.000804536607056576 0.000803291383152545 0.000801544845876997 0.000799277250158085 0.000796495906684543 0.000793229143860065 0.000789521139406505 0.000785427500439802 0.000781011481351289 0.000776340744510556 0.000771484586086602 0.000766511566096512 0.000761487496995671 0.000756473758015953 0.000751525912774747 0.00074669261517332 0.000742014793369067 0.000737525103717926 0.000733247646311467 0.00072919793157196 0.000725383083703507 0.000721802262417162 0.000718447279729215 0.000715303384490017 0.000712350184067479 0.000709562670671677 0.000706912319287751 0.00070436822515529 0.000701898250884621 0.000699470156557412 0.000697052689932669 0.000694616618015847 0.000692135685233315 0.000689587487168161 0.000686954251818591 0.000684223522710089 0.000681388739728571 0.000678449714307742 0.000675412995545742 0.000672292123294092 0.000669107762975289 0.00066588771563477 0.000662666795101135 0.000659486562987098 0.000656394911551546 0.00065344548479724 0.000650696929859104 0.000648211974242523 0.000646056330160443 0.00064429743505998 0.00064300304778089 0.000642239731803468 0.000642071270137568 0.000642557069589684 0.000643750623175633 0.000645698107813234 0.000648437197107315 0.000651996166651804 0.000656393359896508 0.000661637068361006 0.000667725861094477 0.000674649378169628 0.00068238958293971 0.000690922451329221 0.000700220063881523 0.000710253059502671 0.000720993407790904 0.000732417458992429 0.000744509234464957 0.000757263925007234 0.000770691565956121 0.000784820855981342 0.000799703077487079 0.000815416060813837 0.000832068109632599 0.000849801772873396 0.000868797309560083 0.00088927565185015 0.000911500634207445 0.000935780231464003 0.000962466547171755 0.000991954327199807 0.00102467784992782 0.00106110616770465 0.00110173683350249 0.00114708842465499 0.0011976923377531 0.00125408444315094
0.00220547978319751 0.00203648637971653 0.0018819999970523 0.0017417353109354 0.00161538396627731 0.00150259461682095 0.0014029494161311 0.00131593909061524 0.0012409402542818 0.00117719981982977 0.00112383148856578 0.00107982778642237 0.00104408801855937 0.00101545877282071 0.000992780657259317 0.000974933958426042 0.000960877050833642 0.000949673914429327 0.000940509886163501 0.000932696898976963 0.000925670602512773 0.000918982022910009 0.000912286119269965 0.000905329047604102 0.000897935369173206 0.000889995952848006 0.000881456957099145 0.000872310030373103 0.000862583715549669 0.000852335958861014 0.000841647583830017 0.000830616579817903 0.000819353061308093 0.000807974770805293 0.000796603020808517 0.000785358996084113 0.000774360364779422 0.000763718174424189 0.000753534035194822 0.00074389761624092 0.000734884499489521 0.00072655444702483 0.000718950141187818 0.000712096449884862 0.000706000253440093 0.000700650845202691 0.000696020888968408 0.000692067885963186 0.00068873607672485 0.000685958682313864 0.000683660377304098 0.000681759884699848 0.000680172589708662 0.000678813083155166 0.000677597563705195 0.000676446048193768 0.000675284358877357 0.00067404587345404 0.000672673037150901 0.000671118645618941 0.000669346912619856 0.000667334338186933 0.000665070391140456 0.000662558015585073 0.000659813964372054 0.000656868954357174 0.000653767628996631 0.00065056830393006 0.000647342461829235 0.000644173954570113 0.000641157865586142 0.000638398984627211 0.000636009853120627 0.000634108353276234 0.000632814839038664 0.000632248842858781 0.000632525436961981 0.000633751377686946 0.000636021209180674 0.000639413540299084 0.000643987726528498 0.000649781180349618 0.000656807496883439 0.000665055519974615 0.000674489396451023 0.000685049586696057 0.000696654730312807 0.000709204217555675 0.000722581295383237 0.000736656541042113 0.000751291561195912 0.000766342813861459 0.000781665495831169 0.000797117483961261 0.00081256336033166 0.000827878586276445 0.000842953917878526 0.000857700175808164 0.00087205349417724 0.000885981176494082 0.000899488277643187 0.000912625005542646 0.000925494985634779 0.000938264346179015 0.000951171448966122 0.000964536896123981 0.000978773181935868 0.00099439303707938 0.00101201516670187 0.00103236579319254 0.00105627430901403 0.00108466158713338 0.00111852023247055 0.00115888731311631 0.00120681169702603 0.00126331960728384
0.00188605558398629 0.00182077948053999 0.0017579178131468 0.00169744826173197 0.00163935169831331 0.0015836118139351 0.00153021468770072 0.00147914829251958 0.00143040193309512 0.00138396561323445 0.00133982933188482 0.00129798231049753 0.00125841215843106 0.001221103988087 0.00118603949715685 0.00115319604142552 0.00112254572754042 0.00109405456037575 0.00106768168335207 0.0010433787515489 0.00102108947601023 0.0010007493728728 0.000982285742796021 0.000965617895048831 0.000950657617380858 0.000937309878714699 0.000925473738189617 0.000915043422583251 0.000905909525802577 0.00089796027969335 0.000891082845064378 0.000885164575232512 0.00088009421082662 0.000875762973050416 0.000872065532031455 0.000868900836296467 0.000866172798032914 0.000863790836090223 0.000861670284367048 0.00085973267726681 0.000857905926392371 0.000856124403806516 0.0008543289472757 0.000852466802214196 0.00085049151380845 0.00084836278124395 0.000846046284251276 0.000843513490460237 0.000840741450391114 0.000837712585372471 0.000834414472287031 0.000830839627819521 0.000826985293811857 0.000822853224411616 0.000818449474914729 0.000813784191539183 0.000808871400810818 0.000803728796779937 0.000798377523920818 0.000792841953284098 0.000787149449285802 0.0007813301244292 0.00077541657928798 0.00076944362524514 0.000763447987813002 0.000757467988870354 0.0007515432068752 0.000745714115067429 0.000740021698874717 0.000734507055181061 0.000729210977791445 0.000724173535292105 0.000719433649494685 0.000715028684672776 0.000710994059736418 0.000707362897197568 0.000704165724119247 0.000701430241061607 0.000699181175217744 0.000697440233390246 0.000696226169151264 0.000695554976491294 0.000695440219564728 0.000695893504945067 0.000696925099241307 0.000698544691217651 0.00070076229381937 0.000703589277873894 0.000707039525736291 0.000711130689735474 0.000715885536896725 0.000721333357809241 0.000727511413622777 0.000734466390714515 0.000742255827588298 0.000750949473065938 0.000760630529147089 0.000771396726498082 0.000783361176372036 0.000796652940803772 0.000811417264622221 0.000827815419398937 0.000846024122058335 0.00086623450999689 0.000888650679728973 0.000913487825821688 0.000940970048180612 0.000971327924966252 0.0010047959711247 0.00104161011503597 0.00108200532549138 0.00112621350763213 0.00117446176129408 0.00122697106203757 0.0012839553887462 0.00134562128694625
0.00156375908485483 0.0015088637911295 0.0014562720337271 0.00140594190032546 0.00135783385287666 0.00131191046704728 0.00126813613226384 0.00122647671099442 0.0011868991570022 0.00114937109378116 0.00111386035624708 0.00108033450099696 0.00104876029300908 0.00101910317942412 0.000991326763851966 0.000965392297256334 0.000941258203597156 0.000918879659751829 0.000898208249492275 0.00087919171022697 0.000861773788690596 0.000845894217793971 0.000831488821621884 0.000818489749446586 0.000806825833111617 0.000796423055814952 0.000787205114763611 0.000779094055882863 0.00077201095608955 0.000765876627732478 0.000760612320612823 0.000756140399293169 0.000752384976827894 0.000749272490173832 0.000746732206942432 0.000744696657451952 0.000743101989932549 0.000741888250030314 0.000740999588340925 0.000740384401563384 0.00073999541403901 0.000739789707018211 0.000739728703084904 0.000739778112880491 0.000739907850714549 0.00074009192492492 0.000740308308035382 0.000740538790917005 0.000740768824338347 0.000740987350519556 0.000741186626612158 0.000741362041417636 0.000741511926145925 0.000741637359596142 0.000741741967821061 0.000741831718108121 0.000741914706973305 0.000742000941812992 0.000742102115895442 0.000742231376487085 0.000742403086101188 0.00074263257711633 0.000742935900337429 0.000743329568451069 0.000743830295743865 0.000744454735904665 0.000745219220185242 0.000746139498646232 0.000747230487634469 0.000748506027003867 0.000749978650892735 0.000751659376072149 0.000753557511981676 0.000755680496556489 0.000758033761815086 0.000760620632933127 0.000763442264182765 0.000766497614693047 0.000769783466499882 0.000773294486851434 0.000777023336230752 0.000780960823098373 0.000785096105962931 0.000789416943086499 0.000793909989945286 0.000798561144489937 0.000803355940306917 0.000808279987938567 0.000813319464870934 0.000818461655017755 0.000823695538862248 0.000829012435726602 0.000834406699872818 0.000839876472185366 0.00084542448901391 0.000851058949211088 0.000856794439401697 0.000862652915906565 0.000868664739398466 0.000874869755097181 0.000881318407029825 0.00088807286939275 0.000895208171429773 0.000902813284414863 0.00091099213065784 0.000919864465373596 0.000929566573540989 0.000940251716760788 0.000952090261028131 0.000965269417092991 0.000979992532530263 0.000996477890282648 0.00101495699316844 0.00103567234711524 0.00105887479564766 0.00108482050038818
0.00261623801842686 0.00241201124459957 0.00222304236497896 0.0020490634453889 0.00188981684250633 0.00174504476205262 0.00161447410447336 0.00149779605338463 0.00139464070885098 0.00130454849670007 0.00122694196431043 0.00116110338191899 0.00110616440393141 0.00106111297638204 0.00102481940630801 0.000996078892639751 0.000973663660837768 0.000956375890526513 0.000943093491384039 0.000932803696745328 0.000924622927255254 0.000917804167110768 0.000911734642919528 0.000905926994264298 0.000900006780134431 0.000893698494684873 0.000886811559893098 0.000879227168879328 0.000870886416493923 0.000861779862575891 0.000851938496360893 0.000841425974023889 0.000830331957214824 0.00081876636826711 0.00080685438398602 0.000794732006274436 0.000782542069733738 0.000770430571542908 0.000758543236510601 0.000747022259923423 0.000736003202356153 0.000725612043123331 0.000715962430867652 0.00070715319822997 0.000699266229237533 0.000692364779281049 0.000686492345342979 0.000681672166877669 0.00067790740634866 0.00067518201636577 0.000673462253307535 0.000672698752258533 0.000672829041549466 0.000673780352019715 0.000675472568498954 0.000677821178243356 0.000680740090127168 0.000684144224895794 0.000687951806318413 0.000692086311370134 0.000696478062180395 0.000701065461615379 0.000705795887703583 0.000710626270118287 0.000715523375627564 0.000720463829798102 0.000725433900639338 0.000730429067091934 0.000735453392531835 0.000740518720903628 0.000745643711755354 0.000750852730095061 0.000756174608115923 0.000761641298127484 0.000767286439551077 0.000773143867017882 0.000779246091282984 0.000785622789024905 0.000792299341386994 0.000799295463613077 0.000806623968852998 0.000814289708321049 0.000822288726735241 0.000830607667449374 0.000839223455614609 0.000848103281183676 0.000857204897268999 0.00086647724410511 0.000875861405209976 0.000885291901330973 0.000894698329186447 0.000904007356533228 0.000913145092620638 0.000922039862866179 0.00093062542921857 0.000938844710916356 0.000946654074987383 0.00095402827840716 0.000960966153129247 0.000967497126978414 0.000973688661472639 0.000979654654440575 0.000985564788569674 0.000991654693216996 0.000998236608192618 0.0010057099841743 0.00101457111969157 0.00102542054634537 0.00103896649911396 0.00105602257741914 0.00107749780240753 0.0011043779048341 0.00113769794242278 0.00117850812411917 0.00122783657385802 0.00128665402689502
0.00174597051857625 0.00166929623760144 0.00159529859776116 0.00152399715389433 0.00145541726913346 0.00138959001793416 0.00132655198147952 0.00126634489235942 0.00120901507568232 0.00115461262430113 0.00110319023827867 0.00105480165561068 0.00100949960606704 0.000967333237105069 0.000928344994654202 0.000892566995624502 0.000860017003742298 0.000830694210956674 0.000804575121140158 0.000781609911588506 0.000761719686722243 0.000744795015066585 0.000730696043388807 0.000719254317578747 0.000710276235879175 0.000703547858438593 0.000698840641597538 0.000695917586868062 0.000694539302260295 0.000694469554114379 0.000695480012786064 0.00069735403350691 0.000699889438202279 0.000702900359184595 0.000706218266331863 0.000709692328449114 0.000713189264112791 0.000716592825678109 0.000719803039668208 0.000722735303063233 0.000725319411751787 0.000727498576664382 0.00072922846575815 0.000730476296189567 0.000731219990386269 0.000731447401815397 0.000731155610492261 0.000730350284170268 0.000729045098254994 0.000727261205440535 0.000725026744597823 0.000722376377358364 0.000719350840002832 0.000715996497616083 0.000712364886991965 0.000708512234504772 0.000704498935185127 0.000700388979681259 0.00069624931680301 0.00069214914112393 0.000688159097833856 0.000684350400844882 0.000680793865146462 0.000677558860560794 0.000674712201179875 0.000672316992520046 0.00067043146622458 0.000669107839243746 0.000668391239976064 0.000668318746996171 0.000668918586055413 0.000670209527584948 0.000672200520023112 0.000674890584396739 0.00067826898368697 0.000682315667849218 0.000687001983331811 0.000692291625811496 0.000698141807625059 0.000704504607547189 0.000711328470228191 0.000718559825369754 0.000726144801939497 0.000734031019499426 0.000742169446176192 0.000750516320042364 0.000759035136942156 0.000767698712422297 0.000776491327831062 0.000785410970261594 0.000794471672282958 0.000803705949673456 0.000813167323026268 0.000822932891432879 0.000833105903069555 0.000843818238362569 0.000855232687349077 0.000867544866103171 0.00088098458173969 0.000895816428032751 0.000912339382749324 0.000930885193604917 0.000951815391804346 0.000975516866264171 0.0010023960657527 0.00103287205743848 0.00106736883387572 0.00110630739350512 0.00115009818927882 0.00119913452365583 0.00125378736289589 0.0013144018685047 0.00138129573509816 0.00145475922393588 0.00153505662516202 0.00162242878929276
[truncated: 796,948 more chars]
