# Supplementary material for: Generalized functional varying-index coefficient model for dynamic synergistic gene-environment interactions with binary longitudinal traits
Source: PLoS One. 2025 Jan 27;20(1):e0318103. doi: 10.1371/journal.pone.0318103 (PMC11771918; doi:10.1371/journal.pone.0318103)
Supplement: S1 Data — (ZIP) [file pone.0318103.s001.zip › Code_and_Data/Fig_Ex_With_Intermediate_Data/SE.txt]

0.059271961260097 0.0489480161768485 0.0496150451343735 0.0470175426796274 0.0416819472974611 0.0369792187069393
0.059271961260097 0.0489480161768485 0.0496150451343735 0.0470175426796274 0.0416819472974611 0.0369792187069393
0.0540324177114842 0.0440346151094218 0.0508431759212735 0.0546995669458559 0.0513998109873231 0.0550942842279025
0.0619097910555525 0.0626568172183511 0.0545421739842092 0.0642825623900367 0.0624638214079566 0.0518831494561626
0.0694490287052993 0.0651907241802199 0.0686360108871956 0.09346705121338 0.0811295250324347 0.0790899313622633
0.0559899855599953 0.0599776711983383 0.069727053175682 0.0563792926894458 0.0622996557824484 0.0666874792955406
0.0832504310320413 0.0713920045539056 0.0813024668248085 0.0715634849554704 0.0666379620481851 0.0762211458964275
0.05937080068171 0.0773884850228152 0.0777831179699825 0.0541212157202088 0.0806090954349335 0.0815457194614752
0.0515599668199241 0.0473977390633244 0.0521270036897936 0.0404823466048476 0.0364577285348351 0.0380637549914032
0.0679869261356081 0.050456759404449 0.062741509528743 0.054567591424827 0.05548180612102 0.0517250416985508
0.0748904239127448 0.07875872366939 0.0714818736598013 0.082132696798512 0.0786292312319601 0.075644308285825
0.0503864896443038 0.0465424157415228 0.0459559970565194 0.0403322353725787 0.0381243077534708 0.0380148609735879
0.0544050540841556 0.0559595256568769 0.0554920309855043 0.0438355084110914 0.0489081784122699 0.0446958419875362
0.0967005495681411 0.075726107772006 0.0658809787364486 0.0856558602754765 0.0747196071186445 0.0730983495018227
0.0665651315393591 0.0571653447588867 0.0575531072798481 0.0613952897554242 0.0623252456602835 0.0616003387052625
0.0807962691412724 0.0873146911507287 0.0793252695858912 0.0756283314959967 0.0775969679930281 0.082830523347047
0.0470951140049511 0.051131655648276 0.048995566605416 0.0491991336410139 0.0553575567347083 0.0551751646971848
0.0524263939068351 0.061401373416574 0.0497973336089171 0.0594450844882254 0.0620892192218048 0.0517139274576231
0.0545485895263323 0.0630918138417854 0.060363446670371 0.0528299668162835 0.0599245464428129 0.0607645354959716
0.0724633030801432 0.0590367112790671 0.0736272171075915 0.0573103212109996 0.0534117744949376 0.0558844884818677
0.0673546246682279 0.0654902148881542 0.0654030041390476 0.0846747898064517 0.0792936289281898 0.06629778818853
0.0856397700026864 0.0676527681858119 0.080824033617709 0.0732444868064498 0.0755057727686738 0.0736522573455588
0.082278989956526 0.0856645721897353 0.0839661818218435 0.0745999659510855 0.0950152708966221 0.0951409914219167
0.0861199132794091 0.0706800940031704 0.0808212296227283 0.0758704837012308 0.0783299363812545 0.0738574344020148
0.0742457883037291 0.0686547803721497 0.0675529893340906 0.0658468637755659 0.0593395097743834 0.066715142878542
0.0566622076150803 0.0547633262955343 0.060470728838154 0.0675075808824786 0.0588420496060915 0.0568790083076398
0.061745126735128 0.058087379436002 0.075986481743132 0.0525568144189783 0.0483456777198311 0.0580314601737123
0.0696486816844405 0.0720097726575387 0.0778668830247309 0.0717874802813808 0.0746309841474919 0.0722903032002609
0.0883800606703794 0.0786681555788036 0.0865423808346767 0.0791691334982819 0.074638795657181 0.0787704093423888
0.0748148603213627 0.0715162312750447 0.0654394134712375 0.105345068512338 0.0843485137338221 0.0854902264819672
0.0772479619657756 0.0869689869149929 0.0691173205950992 0.0768570342150035 0.0800563693622766 0.0681445450841625
0.0569110758119133 0.0624975796111099 0.0628973113817027 0.0542515438908837 0.0580097288844256 0.0618093280037737
0.0677210043394311 0.0638825769297391 0.0687575311391926 0.0695559909533514 0.0706561213501638 0.0723013710736976
0.0526951620198897 0.056458313792315 0.0533119412233002 0.0611575828265543 0.0523764120187942 0.0485635742900079
0.0651651852269027 0.0690571428503581 0.0726091090770934 0.059435795549425 0.0635743960833069 0.0732054877179467
0.0683760500170529 0.0575805662362426 0.0681267820392238 0.0602315629821712 0.0614858092302721 0.0665471002273095
0.0865595202634392 0.069746046593787 0.0494236275704134 0.0681288909231021 0.0681045511148366 0.0505106801946417
0.0951417339589353 0.0900489503407104 0.0952922144997707 0.0832095207915017 0.0696689973280886 0.0660113664432133
0.0671935317873746 0.0584347152998338 0.0722526797215132 0.058603255532357 0.0538050651797265 0.0619008651373072
0.0604080383527326 0.0571586789674887 0.0574269756559046 0.0643027481321602 0.0664460303471482 0.0619777812653326
0.0653182406531603 0.0765622331104313 0.0742392234590672 0.0741586293540597 0.0911279836397585 0.0793692903182136
0.0815239506482266 0.0703463153814071 0.0506581242213128 0.0913193072899218 0.0866742592385003 0.059970734528577
0.078736441136815 0.0805916898999818 0.0793245471037633 0.0621878563654543 0.0682724913763138 0.0685058361594089
0.0530645603940568 0.0571958446328526 0.0611099792582588 0.051952800373377 0.0524250456606661 0.0514905249202952
0.0691401888966714 0.0733566771438456 0.0627283754112193 0.0632656592365625 0.0601582506245343 0.0590554650564731
0.07718565134967 0.0752301413279641 0.0753503021309214 0.0640787857011348 0.0689340867861311 0.0647807939055753
0.0648606547944808 0.0547043479605203 0.063252499660232 0.0595987052345391 0.0573348630869299 0.0599774966636638
0.0599675045941495 0.0520693405531844 0.0620193046167944 0.058637343740605 0.0504305887356792 0.0620578348002109
0.0836810257906146 0.0657671348824998 0.0659813133243976 0.0773526959428876 0.0732260236863584 0.0705221074216931
0.0754251099888128 0.0812523020357578 0.0779522631026835 0.0640378526554607 0.0646970752850815 0.0653487567345933
0.0672045807601215 0.061994791567837 0.0591180086688342 0.06644897550449 0.0659877449026302 0.0513763173286264
0.0784259846850332 0.0617081926560518 0.0617937129251309 0.07266633774363 0.0578627871265531 0.0576494761240851
0.047286925573105 0.042040203957392 0.0455017089357258 0.0432449312344274 0.0397264757039493 0.0422620474999924
0.0566019557390043 0.0679076325619301 0.0734801648858538 0.0507211841485514 0.0688702417885421 0.0648310131646881
0.0633668445443659 0.0683053926358449 0.06838736692362 0.0464856023835484 0.0461454929383198 0.0453451470484218
0.0629840056184594 0.0548944627560184 0.0623391019274701 0.0682950839443496 0.0685388612308126 0.0686988343188189
0.0728899170656066 0.0682781859131956 0.0759705599615206 0.0640228191710322 0.0782734245535344 0.0763987000372802
0.0537305104106256 0.0532834735498197 0.056235095294472 0.050286974475648 0.0518036387010923 0.0516391007590206
0.0452842766268011 0.0395303376118941 0.0554452695511079 0.0441644567299287 0.042040125373712 0.0521725642944822
0.0805570927146381 0.059021406952035 0.0888747377870014 0.0778673932646847 0.0676599439512024 0.0834567268830612
0.098535953225953 0.0836726144605128 0.0830974274535958 0.0827408609229034 0.0866995050322606 0.0869081337645022
0.0522844034850831 0.0536137644775685 0.0551136687132881 0.0479581460264748 0.0456483506753992 0.0471508665483823
0.0509967688805845 0.0618389341611473 0.0519663155913998 0.0522576965289951 0.0580630265227368 0.0538060150277398
0.0647360932744343 0.0717844472180828 0.0682861658958658 0.0644164071207696 0.0668046166622086 0.0645666182189489
0.0728491060637515 0.0694962991119444 0.0721220008954982 0.0666102121498092 0.0677464093791799 0.0647354790982905
0.054355600112707 0.0480434191156979 0.0479943029673787 0.052910208245885 0.045292527805572 0.0481190173285832
0.0737445379568774 0.0713109092118773 0.0663007648584719 0.0653374498276773 0.0798570690350776 0.0730615569253386
0.0517716062279353 0.0549392553160344 0.0576848166970769 0.0544040257681345 0.0513189013096559 0.0522512067318269
0.0484593837708836 0.0478046157922826 0.0476183888892093 0.0435898651661964 0.046743484758573 0.0471802807088806
0.0878682595219735 0.0998424153546502 0.10799248413964 0.070464812751312 0.0703899739400348 0.0661691596691122
0.0708494619511361 0.065301456969302 0.0700289700407505 0.0696404693964459 0.062866308818478 0.062583913337578
0.0601648539079983 0.0677322298675122 0.0671935821013037 0.0501829908861827 0.060686059895762 0.0511773943382435
0.0852773780949967 0.0700616339902077 0.0681898359593396 0.0677675340905863 0.0591537315100447 0.0619747645263363
0.0757624400287132 0.0805332987026132 0.0732560977286879 0.0533659912246795 0.0536016899814697 0.0593492532604849
0.0615125927531215 0.0608206961185244 0.0623228662815659 0.0584288741253201 0.053800426561463 0.0537420707309139
0.0524303626785156 0.0486863498972161 0.0468879566222327 0.0516305897879497 0.0443425130928147 0.0464196287434871
0.0821388837892945 0.0650893662871077 0.0769707108435151 0.0631056696842152 0.0674235499659914 0.0652830021702385
0.0731789930819846 0.0770389717490599 0.0670757573981804 0.0674054453837302 0.0768917887386918 0.0685836275874014
0.06678944195241 0.0727179122190633 0.0654617258520176 0.0525365112643546 0.0620840597318006 0.0473190929403542
0.0565464891016578 0.0581990810103829 0.0554737938245663 0.064576085667015 0.0659298830050646 0.0633173653495763
0.0702029263758631 0.0620893030924525 0.0609132952365726 0.061306130084073 0.050188992259929 0.058537331662051
0.0647437682508361 0.0585172934994088 0.0622186983765054 0.0542215302562678 0.0521634998752766 0.0577992752609729
0.0859749383910629 0.0778193277114226 0.0671670630301124 0.0925237912166516 0.0896397106408924 0.0806781578200571
0.039708320973572 0.0422779686644634 0.043089382981912 0.0419162156284895 0.0442654770376233 0.0437629382985519
0.0721410542120514 0.0707134971240833 0.0648065880756905 0.0822396553515666 0.0738558751309312 0.0604021280223222
0.0644344323944634 0.071690841643701 0.0611943454163142 0.0634969570337784 0.0661525376676788 0.0600430286594482
0.0556665575068052 0.0646953129070902 0.0557335144389502 0.0425388763830419 0.0604732193017389 0.0549519244975061
0.0905813597782414 0.106891156788496 0.0934790315356121 0.0720049450266106 0.094956591357421 0.0821315759683511
0.066830170650164 0.0674088759946681 0.0659385320004101 0.0595398189698485 0.0610927468796184 0.061587406572233
0.0480953227224478 0.0558390037681022 0.0514389514322123 0.044763906636005 0.05090929755695 0.0489794120134711
0.0551643896375538 0.0516962028350915 0.0489720096312649 0.0490194400565251 0.0390420166964549 0.0430029812482342
0.0644061186297172 0.0663600781236951 0.0606959192433599 0.0595397906268075 0.0658340090948936 0.0547935996032311
0.087927824946222 0.0646667580379758 0.0905353339324452 0.0627007000545346 0.0675294465481785 0.0794173489933892
0.0720343683873625 0.0686929193115195 0.0667146234113096 0.0749224250425502 0.0625426849034153 0.0690676464305313
0.0700036994027823 0.0683833194622426 0.0717955278165945 0.061603336278907 0.0715529062663006 0.0630322446688218
0.0709850220028554 0.0670378860863469 0.0851602684681273 0.0537795844112542 0.0515640234171512 0.0570445690452868
0.0652155235582157 0.0513539779837418 0.0763520106415051 0.0654132069055948 0.0525320761438949 0.0710812603365993
0.0707920946738982 0.0696829025738286 0.0712418007845663 0.0709589621149168 0.078291118779741 0.070345280362386
0.0758850963695768 0.0860663847878489 0.0636867608913688 0.0605223298286074 0.0723395237155119 0.0610779959306026
0.0641016984677499 0.055482539789331 0.057100232141132 0.0570658219599236 0.0500170940425559 0.0487397535013728
0.0545488887497867 0.0561269242543366 0.055695386696012 0.0565777109531709 0.0607813343066965 0.0611367729572309
0.0787695247212179 0.0619391036067921 0.0710343154358241 0.0702126357545106 0.0612755219136949 0.074030470363957
0.0776113441692107 0.0672853357604951 0.078616088860501 0.0676794550686806 0.0700536580740449 0.0686513466182451
0.0468596042780684 0.0427563847044195 0.046611217319421 0.0537745295807682 0.0465237424802483 0.0493958002336739
0.0661183994459944 0.0646990494967469 0.068216604568558 0.0557537546819561 0.0501228598686701 0.0570645422962216
0.0683276737444876 0.0614514861524406 0.0671709431501394 0.0549965369808516 0.0496418989557228 0.0558959280093263
0.0617905349416837 0.0615349607850278 0.0689225805999897 0.0556208582787008 0.0624026451870978 0.059979368200776
0.0865641390212879 0.0754470575515958 0.0795389529354933 0.0628331809687058 0.0520603402279081 0.0570571153802865
0.0544314460985752 0.0515576703368762 0.0483979156709093 0.0537636317541798 0.0550595650281548 0.0542338671455047
0.0581442305920137 0.0512005647467127 0.058431630701674 0.0505154716512971 0.047262686814792 0.0563644892085388
0.0726138901343734 0.0763944996107074 0.0764076108482303 0.126096298541219 0.109140151474233 0.110625129463335
0.0735960500587293 0.0729609609705182 0.0739281641662446 0.0671770237771152 0.0666852030536347 0.0701129587952636
0.066853317309046 0.0594372902811483 0.063404237491193 0.0520438818002893 0.0516639387231887 0.056194499752796
0.0706272457963629 0.0683332278081851 0.0624417465862225 0.060802069954793 0.0645491097073567 0.0599370199357102
0.0725682748221131 0.08163529830138 0.089202328352903 0.0581227632042296 0.068056807121974 0.0671792851468833
0.0631288403888396 0.0559238680323679 0.0541696150614015 0.0686937592310704 0.0488564310612425 0.0621896856965771
0.0585974008827641 0.0668907176151447 0.0667003442380208 0.0599611042633992 0.0646557514573617 0.0687366522835506
0.0702628006762135 0.0621017478034679 0.0597016067586972 0.0663749830062544 0.0555751690628998 0.0597035563103288
0.0569447055605039 0.0527336716100912 0.0506632438324178 0.0507269925039794 0.0487518736655875 0.0518129752389243
0.0770707982660367 0.0730159925617178 0.0743400210565168 0.078960098062591 0.0685196042378448 0.0654007465695251
0.0681553130743931 0.0621031620958523 0.0596588387079556 0.0650258018643712 0.0579477926672131 0.0552989754809257
0.0503298809134796 0.0465382980960475 0.0485724222783715 0.045770136666127 0.0416596555134017 0.0472316786172536
0.0684297995452435 0.0669097727673771 0.0768065872041795 0.0729149901755024 0.0623151926490005 0.0705436472593342
0.0494169358032477 0.0495481596610217 0.0587916553353072 0.0511102563592708 0.0550747811545799 0.0531135454015622
0.0639042286582592 0.0676305367325922 0.062312145932787 0.0597228945079586 0.064546786255534 0.0628312642839463
0.0568780314697566 0.0607920596998957 0.0662716378835145 0.057725595668492 0.0596595668677257 0.0599724016287221
0.0791374338144118 0.0616402367815474 0.0615626038053021 0.0658003947261591 0.0636992718643055 0.0683334206898836
0.0773499458800861 0.077689737866567 0.072251590866891 0.0593966576845997 0.0666913641762571 0.0648747189043782
0.0562135054468349 0.0548275003608582 0.0646668164085198 0.0678703764839039 0.0656303084747457 0.0763963941519321
0.0712786502009642 0.0661265918504456 0.0578039350638427 0.0494449747522254 0.0453123654272006 0.0487856980136303
0.064013267561357 0.0727677661042634 0.0767866660899094 0.0794188023773971 0.0755980180120953 0.0762420004802132
0.0541108664838688 0.0541396479032108 0.0883452085514484 0.0512294232274625 0.0491843557108209 0.0821955411196856
0.0606166015292763 0.0620373594838952 0.0618413423612439 0.0633268904981411 0.0710565516783006 0.0676526631331931
0.0653978158123664 0.0659682025756028 0.0655234892564752 0.0669871142143153 0.0617672828047618 0.0701753239971179
0.0583577260316068 0.0507554079661785 0.0562454713760889 0.0464514686476865 0.0405982463154567 0.0449394873388647
0.0815447173563276 0.0775140312628913 0.0838224216322302 0.0567944682599943 0.0579127527853342 0.057869346864054
0.0530920669708623 0.0544670861848851 0.0573774839457515 0.0467239933212646 0.0567506133791582 0.0569682940169796
0.0461583021508991 0.0484309539190737 0.0575144999744272 0.0443788139289236 0.0460150877778226 0.0601209855318793
0.0447430745065281 0.0459685201667429 0.0446131318846298 0.0435975392381424 0.0412811605656984 0.0450719948551371
0.0405360866569262 0.0501898650813589 0.0448813466518223 0.0499818276974691 0.0536273687912786 0.0553500845699247
0.0642751137661662 0.0679937131813183 0.0849977023921775 0.0646042073243493 0.0532822678577669 0.0584618640902517
0.0739829089641437 0.0758625494596629 0.0749602493365653 0.0750652868057178 0.0768460245300536 0.0685924262016832
0.0547144581033738 0.0464705622451991 0.0552848401987908 0.0463017224045902 0.0446114053820695 0.045009178116066
0.0524206557860815 0.0499622763955765 0.0503256903378028 0.0609207577844155 0.0543804658021804 0.0583157658515038
0.0501423796254211 0.0557040603294416 0.0568428493920233 0.0487500700968277 0.0517891221953009 0.0534475261817987
0.0675416274080268 0.0669759562226566 0.0687553238949697 0.0711571908222558 0.0714868105983473 0.0784092924475286
0.076313932226741 0.0764942411003982 0.054781285044123 0.0562261810103721 0.0471762361674931 0.0507803980499152
0.069587855964427 0.0581640424328179 0.0665885956017419 0.0673344085773597 0.0634316726266393 0.0715393428457626
0.0655662953677608 0.0650899231057148 0.0658918088951065 0.0531384677434929 0.0515108771489348 0.0548209937716152
0.0806635966764427 0.0795257443710274 0.0697568832866472 0.0582580233250442 0.0596300955188036 0.0621360044395977
0.0688068276123191 0.0718906999165586 0.0777494866822222 0.0610806015514583 0.0582715974280435 0.0663132707294694
0.0884313619337527 0.07140493135985 0.081623785876234 0.0746230327158492 0.0702596942175657 0.0790082540933018
0.0372035896540233 0.0344832750902827 0.0363573264740734 0.0411895584805282 0.0335451290213321 0.0384194929224448
0.0566700668793367 0.0516413910303449 0.0675561088552382 0.0546503924507342 0.0548465954979751 0.0699406269059618
0.059025949865438 0.0731401682292457 0.0745426738933771 0.04843227619817 0.0744433032777623 0.0703949672290726
0.0993591697834656 0.0829017851893075 0.0634938596092846 0.0748365208937762 0.063035842354392 0.061278734425074
0.074816826277496 0.0746837695004055 0.0791113126777979 0.0614509220458004 0.0610011684086528 0.0673158848027017
0.0962237108429061 0.0880075719809467 0.0954552372337689 0.0659445998725533 0.0707470904620092 0.0781487631013269
0.0583139949850158 0.0584936479840923 0.0536776627028755 0.0557744943753914 0.0607654030140447 0.0523148640946478
0.0637013527956747 0.0607950023064133 0.0609673724231405 0.0545773871886068 0.0590622671846133 0.0619179552199992
0.0554104300713388 0.047073145753991 0.0559021039821177 0.0518564319459648 0.0480253932721554 0.0486061695503893
0.0984215537524477 0.0936357324387883 0.094676506563851 0.0818012385836439 0.0955216611048199 0.0925172527898099
0.0831962720643253 0.093078185922175 0.0878810782345611 0.0602885978936051 0.0668656927344914 0.0664033349896561
0.0921621411243078 0.0876157262778832 0.0887932984078562 0.0908162113819645 0.0875510367451019 0.0982338502601361
0.0522356014963342 0.0485140645508324 0.0502160939523556 0.0576927857199388 0.0547500993764919 0.0550599716797326
0.0523684631726503 0.0603122789530217 0.0593773404795596 0.0522287084619881 0.0635629384974702 0.0621489467653676
0.0882468280124644 0.0562600940269513 0.082972022461316 0.0792209778990488 0.0500244711018773 0.0808009846614331
0.0842121892915025 0.0740381459115372 0.07059753323215 0.0595449452383683 0.0519419712317207 0.0542759608501384
0.0666235961382265 0.0667495523472039 0.0607807393473126 0.051858983490414 0.0540194842961595 0.0523153119484574
0.0596707834809545 0.0561788751143118 0.057751717051026 0.0514990442418877 0.0546550924844288 0.0468918099961938
0.0713929405774214 0.0741696759510215 0.0606055162805009 0.0622819001895378 0.0680158852755077 0.0545669558752744
0.070332867868767 0.0520404777528545 0.0553849221434011 0.0518419859242754 0.0482203173035909 0.0444887963531729
0.0686712538948495 0.0717777879932428 0.0654043149355266 0.0679978707123251 0.0680083751631349 0.0656732302619621
0.0907143615091552 0.07037436847612 0.0788517470100126 0.0755281051233456 0.0866701833968582 0.072165948898729
0.0494076258806326 0.0533859369111305 0.0561937553265245 0.0488783314650191 0.0530272583663895 0.0600243226344972
0.0684717498883718 0.0689811597553638 0.0686789417134124 0.0656781174850504 0.0695702499076075 0.0659218110082593
0.0476438827709515 0.0557050030700714 0.0554257158841335 0.0379387102913001 0.0420339108419557 0.0415447399784866
0.0738531448866682 0.064121731149156 0.0794206336023902 0.0744581681454465 0.0727158668429481 0.0750623789865079
0.0475371554467179 0.0432158829136527 0.0394329990568989 0.0460556309836345 0.0392283566742521 0.0372862713449045
0.075021921254951 0.061697179178583 0.0670497331490825 0.0674113638606667 0.06239132621269 0.069719379079075
0.0709797749784412 0.0630758761672833 0.0646732100153117 0.0560883217874668 0.0501680907297135 0.0544599385503382
0.0807253109488972 0.0781065233413678 0.0811351268797182 0.0608308004212137 0.0759810444020994 0.0700085618996679
0.098547137429278 0.0743100330764526 0.0862940538281251 0.0633221593482808 0.0527116972147354 0.0599693932381593
0.0726029718263898 0.0672235408429836 0.0628455166864299 0.0708669999433255 0.067352869056466 0.0603486572323656
0.105663895746686 0.0869743980624452 0.0986348453216513 0.0642870263406673 0.0526531128123033 0.0552778461710397
0.0837622796884428 0.0799116385802792 0.0901939240156718 0.0855803048952787 0.0802196864785655 0.0866494217537596
0.0874152580305891 0.0868050793751222 0.0896381444991023 0.0652572221087182 0.0698482712021302 0.073704486213807
0.0620810902916817 0.044583154262223 0.0535295860003281 0.0532382062946564 0.0429944708575246 0.0508059625771104
0.0714547323055801 0.0627617099877238 0.0645695074401562 0.0616542607958441 0.0569209222884079 0.0591997376086218
0.0727714825329724 0.0753760795951363 0.0807056676797527 0.0724813384469267 0.0798354940740551 0.0955087808822417
0.0700455023824463 0.0696587215578442 0.065481604184532 0.0630039917851814 0.0689072911194646 0.0656449152570071
0.0639366535688325 0.0701420300382674 0.065619813429775 0.066848291447678 0.0667311872614731 0.0680941725031287
0.0587148607783858 0.0565668076269567 0.0508266868892941 0.0389007027766844 0.0408193462905424 0.0379579492012883
0.0624384904703082 0.0725903616848918 0.069101493834714 0.0577792569172062 0.0646736463997387 0.0589315450504221
0.0921100448484101 0.0897045467974248 0.0812868100093781 0.0895113361105623 0.0870416096149586 0.0801607997776865
0.0591374366995012 0.0505546250522131 0.0565092127343629 0.0477698663614087 0.0485210903071169 0.049106712253268
0.0790191078603619 0.0792303132775226 0.0681758513751589 0.0715582229963528 0.069512566664267 0.0597294192800951
0.0740300745115109 0.0789353441122893 0.0782735701801156 0.0691077303361556 0.077832773863261 0.0773562798324737
0.063284237323477 0.0751314405615612 0.0720495886287139 0.0458456377823657 0.0604143002471813 0.060419763337478
0.0578955001362856 0.0513819740525468 0.0637823504274945 0.0561134708119164 0.0504611562517815 0.0556172845227882
0.062774786307098 0.0549442539769649 0.0605292072093273 0.0626018725886813 0.0555285210455393 0.0623489984914946
0.0671425740593836 0.0642333618112564 0.0640033296224935 0.0558658549173353 0.0526770809237592 0.0481751909141966
0.0598386252203262 0.0552461479474986 0.0568043099653071 0.0614253752500802 0.0619119972712838 0.0423614752799616
0.0956123737105773 0.0718349928942078 0.0928007441907325 0.0574258868609898 0.0558432616025408 0.0565057526380837
0.0624189589790629 0.0631853007133415 0.0567931496244759 0.0833970356467243 0.0916692547359757 0.0845553141246267
0.0603266110091898 0.0633065085657455 0.067447933796447 0.0644529194048204 0.0686511012266682 0.0624695160507092
0.084663745517679 0.0770819469190707 0.0614209601968203 0.0892951729359091 0.0832675260923202 0.0784146801640492
0.0485801591746196 0.0494230543668349 0.0501372221806694 0.0441139204510786 0.0462314041020865 0.0457045353116446
0.0623521794369031 0.0669810331157723 0.0652778118989822 0.0793724065258846 0.0743009401746041 0.079824560743497
0.0632719626228295 0.0562700740950017 0.0629520144734956 0.0580046732843137 0.0530011547739339 0.0590948840025886
0.0738480853696886 0.0710428860393638 0.0668252719957817 0.0700246826648733 0.0824485179301554 0.0712430613099306
0.0764137936356898 0.0606008550986573 0.0696982304174517 0.069154714959921 0.0523280770760919 0.05810971132759
0.0742121245442648 0.0720178856901456 0.0626577895672002 0.059979405079108 0.0652867682314509 0.0620040969027323
0.0639510659337906 0.0673731091187814 0.0591652734107381 0.0644809413397856 0.0725051807636571 0.0578348951620623
0.0702098267303536 0.0782053358784169 0.0688686965395032 0.0675718755332823 0.0612169819473339 0.0566972964867409
0.0629685158502934 0.0575175888333374 0.0561533971603421 0.0596533370873548 0.0540451488179694 0.0547900046730103
0.0642083751380126 0.0702792247753982 0.0720230733161589 0.0650342642877279 0.0699125810624105 0.0550913985652154
0.112125837489411 0.0683459701947573 0.104728216493256 0.0683047034108785 0.0641097476090366 0.0708684556370012
0.0493602039759754 0.0490874031979068 0.0588978798397066 0.0441321950461707 0.0458540115417717 0.0523725704336263
0.0325942328004177 0.034172272241478 0.0378226967321684 0.0316776215465796 0.0333917189139656 0.0380241767959014
0.0640932399740695 0.0692337786389753 0.0670786611930082 0.0585931651431832 0.0670302603766623 0.0657124125091327
0.0687781344489102 0.0708948148269761 0.0664052302106346 0.0852076622387472 0.0790555798309964 0.0750542160253632
0.0693137589013 0.0606642150685263 0.0620553210006458 0.0754461301869458 0.0737771762387195 0.0665938896461511
0.0672790657590976 0.0588473012249504 0.0727445981035944 0.0626588333311606 0.0582851563669502 0.0594032409499562
0.0815591014802877 0.0951950250445675 0.0825068644160251 0.077159455748555 0.0898612325186697 0.0825011046350807
0.0599796088741462 0.057899871911734 0.0550835305082105 0.0609919254168202 0.0571797615023187 0.0517878324362181
0.069844243268784 0.0876743312260724 0.0840349012915475 0.0645866453917981 0.075257947935341 0.0730916217196639
0.0657411037815707 0.0633005183549099 0.0688319282786863 0.0613799426799601 0.0620360170535225 0.0529353023167744
0.0754362070151704 0.0767552891744985 0.0833913701872715 0.0619491500710243 0.0717388109669566 0.0712584013686933
0.0790026937738298 0.082767701023151 0.0837622707546549 0.0838489003278656 0.0751976057641945 0.0773095749151916
0.0669228217303936 0.0722114220592218 0.0729067086022129 0.0620216034715698 0.0664935471012165 0.0746752611072288
0.059875787848636 0.0507123222844773 0.0541094877802298 0.0696100367816117 0.0452082221247147 0.0651088700523732
0.0493806139633605 0.0642676738627737 0.0720827574131797 0.0467023105266717 0.0556026033640666 0.0581966912780062
0.0815581529772984 0.0687976200080211 0.0734796002873187 0.0588273598490408 0.0594078500651004 0.0603472434555115
0.119547368291556 0.0635751574593849 0.11520320908773 0.0782123471102923 0.079890658414455 0.0802099875276873
0.0700819945671942 0.0716553924716653 0.0787149546498971 0.0764783987742323 0.0729520860079799 0.0839353908484503
0.0588608903473489 0.0577228693300011 0.0485830402488715 0.0572651416838115 0.0538469997527982 0.0513038881740744
0.0593381539214779 0.0636941239956469 0.0634941655898695 0.0681761091281433 0.0771575577027726 0.0717528245610626
0.0648959913799406 0.0727128888282217 0.0606432281521531 0.062326961036132 0.0767201741973462 0.0655234243986704
0.0484889291463114 0.0457652652851865 0.0499809849401132 0.0514414525860085 0.0531878123749803 0.0534277351885991
0.0646548875693019 0.0688067730292101 0.0550845822346404 0.0569080552191558 0.0618516010705277 0.0527381536373863
0.0583290360216994 0.0466960378323786 0.0502416857855837 0.0659812778209347 0.0635805267570116 0.0632087628116245
0.0504875809562613 0.0530911226551885 0.0575682853311721 0.0596096710515778 0.0629552927793133 0.0640852895999366
0.0724197845199619 0.0628862972273615 0.065890781863244 0.0753323281018163 0.0665918269403041 0.0669086064202471
0.0674333195294068 0.0635989827564515 0.0674956653565894 0.0664085969326068 0.0614087522131236 0.0619959571222901
0.0657281963433212 0.064305803080323 0.052878936440117 0.0637463382440879 0.0641404487440198 0.055172181834169
0.0720196129756931 0.0764026172185787 0.0743096513685196 0.0631936775600938 0.0661211599058766 0.0635221378763974
0.0752890940475374 0.0727571596840655 0.0743967681899713 0.0511286355316098 0.0488472506415788 0.0504455217207709
0.0662706176422882 0.0592487762630207 0.0629862692948531 0.0587949283289561 0.0575207691309959 0.0540256420432776
0.0398740079136153 0.0594598549866904 0.0580154124803269 0.0430261322533152 0.0583586842644061 0.0537315477218462
0.0416238416227014 0.0511086334088676 0.0375496183008195 0.0433774851839774 0.0540413204368649 0.0390507127661134
0.0670417305427936 0.0536842557893889 0.0630647239948666 0.0535351123037292 0.0544139581757629 0.0534795641646412
0.0751705119291899 0.10796695236513 0.102281578059633 0.0643009040810543 0.0711184303660817 0.0777123613391233
0.0674304900025226 0.0763083903323981 0.0665830452074583 0.0618931984755022 0.0718130983780175 0.0727630516997631
0.0752475963451782 0.0678206402726147 0.0685847329826375 0.063520206493383 0.0582174661396088 0.0597091377892206
0.0467976052683743 0.0492321427166729 0.0393285682636983 0.043795942129 0.0442738556094965 0.0359395639993457
0.0701024860754629 0.0527570563685389 0.0647184637982254 0.0596730673411688 0.0503390996134474 0.0569040418610962
0.0554600097835377 0.0542837858046334 0.0556935973836317 0.0521201662483136 0.0569138867652083 0.0613386589688165
0.0883577978714642 0.0736286232983419 0.0744422888496659 0.0907629859656067 0.0759972673051002 0.0771267834703127
0.0667545732401472 0.0780219865580794 0.0676403930032723 0.0602666790520209 0.0607518833027777 0.0631551621046402
0.0586657082997948 0.0605864384173494 0.0624698057479272 0.054135694363331 0.0584689760503832 0.0572615225095664
0.0492284619534687 0.0398998109023614 0.0505551926850247 0.0460177756298924 0.0475276262694161 0.0582816869745994
0.101372206264981 0.0830467381213039 0.0749480480932146 0.0751639326383281 0.0683527226678198 0.0726330870774811
0.083287257616756 0.0864821877701567 0.0771236286109289 0.0639895929545429 0.0686737052803569 0.0662523550323402
0.0464186656662998 0.0521223061455236 0.0573488776642665 0.0465387932434418 0.0548793388572626 0.0607281693885117
0.0646968604648888 0.0666139971997755 0.0588289236543545 0.0739255621326221 0.0761373932030448 0.0588355385944823
0.0498490830031123 0.0574641873452358 0.0475532356514564 0.0438322666303311 0.0523363630249722 0.0408378232665249
0.0645208467055875 0.0598714744851828 0.056647268175366 0.0728818171598261 0.0513558503512959 0.0568350409412539
0.0566564394255037 0.108280439693859 0.0743466173669777 0.0756024386410421 0.0846629893649521 0.0832647688856373
0.0544116272368798 0.0553087026992392 0.049824651079659 0.0561182908149239 0.0586131414620949 0.0534536419362615
0.0888548542938473 0.0682508790022304 0.0731586756988636 0.0838411909767935 0.0642180586318044 0.0674497571823195
0.0598722537405984 0.0763760136872404 0.0613700512028446 0.0596517643603992 0.0664638712928747 0.0516158899312508
0.0527751456371756 0.0536092421564397 0.0517259302913349 0.0470350595978532 0.0418076594252399 0.0454446519997364
0.075903632496707 0.0660056791021321 0.0740463983599728 0.0781105970565231 0.0696017614864676 0.0691070534034054
0.0915695504273949 0.0941086890945868 0.0903239355290582 0.0855241612265074 0.0756234885836817 0.0759013103706262
0.0674812672556734 0.0691928549736015 0.0644117840706041 0.0652933075835638 0.0647465636168478 0.0637382140789466
0.0678145984219179 0.0597084449995681 0.059457615045313 0.0684097763114247 0.0645613821302798 0.0588689441923555
0.0670612008853506 0.0626294868032139 0.0485699837196392 0.065905813389966 0.0619414835512947 0.0520012938894313
0.044692374802127 0.0493177292735407 0.054500314829116 0.0428473214345124 0.0510683284609176 0.0548702943224415
0.0571605652023039 0.064677229055677 0.0646576121136474 0.0505931059217694 0.0757626744929826 0.0753502210339426
0.0592514121493883 0.0350237653929508 0.0553088196358169 0.0533230903444773 0.0357829660841381 0.0507266032148504
0.0570206124100339 0.0552592460992294 0.0561720542970971 0.0620280082577148 0.0570404941096692 0.0530289970842761
0.0708458759837927 0.0835194271142998 0.0703119842772191 0.0667290651568763 0.0714855415079553 0.0696305450479445
0.0733941689078726 0.0692354420963145 0.0671743942372973 0.0543905288019211 0.0561610965208398 0.0543474841987948
0.0683782164754534 0.0638031449389369 0.0648987841983368 0.063570086386397 0.0704293345279945 0.0654826542596882
0.0538347054353881 0.0502540121922139 0.0559647011475259 0.0607313913579859 0.0481876926761899 0.0647751025123909
0.0804881807321942 0.0815181869481248 0.0941994571833468 0.065716065756725 0.0521971330599325 0.0528798292728587
0.0758977900340958 0.0729363352977503 0.0853698471070048 0.067985182186616 0.0688467455338063 0.0801832573974539
0.0610857873890927 0.0596417058521404 0.0582620401542441 0.066367471564387 0.0707953007507085 0.0699050550021126
0.0542844460316548 0.0549108239040834 0.0488678494343523 0.0626162586526341 0.05830006774445 0.0511259394217795
0.091120447263714 0.0714967625230031 0.0856354296855469 0.0775811638816921 0.0727930435203036 0.0813513323222635
0.0451124803771369 0.0517873352256983 0.0495992893531727 0.0424689320046309 0.0533674455487499 0.0500065256683272
0.0684728129632392 0.0660143147827487 0.0676493464141852 0.0601558273192898 0.0570585905088561 0.0581092474507841
0.0763224798060421 0.0709502946441696 0.0722658887013114 0.0704685962975573 0.0645990879521825 0.0696804323891518
0.0594117174124681 0.0629345557401995 0.0559595103026984 0.0596612807455319 0.0597369893116157 0.0556429709287854
0.0811812593826328 0.0652710162541726 0.0643525114677032 0.0768556938146962 0.0707409022081498 0.068035745088747
0.0776178059098067 0.0759234261323709 0.0650780873121701 0.0741651369730031 0.0741968774668229 0.061118618939268
0.0665668513492089 0.0681913989706244 0.0634185990407968 0.0724832559294258 0.0738088273647224 0.0672628520995203
0.0610081201420145 0.0600773308418776 0.0541172771998863 0.0497263984584354 0.053268659783503 0.0489655726666001
0.0521335548488045 0.053899890488142 0.0453904298319693 0.0557317188062161 0.0500910771353095 0.0447702473144921
0.0548096090147667 0.0486475091366193 0.0529241556939441 0.0527989198700714 0.0469632846119251 0.0462057466631442
0.0550626017643413 0.0511302049461497 0.0662540997742145 0.0597033114145297 0.0606861968231155 0.0723986456700213
0.0616954643091085 0.0501914438105766 0.0580923681468297 0.059259281163217 0.0544331304837523 0.0628025399774289
0.0618695695507075 0.0583744501450237 0.067589267263925 0.0561379962925976 0.0568226890753982 0.0601414638842054
0.0873015792508491 0.0830115081178448 0.0957099276443651 0.0764318106859073 0.0710137383702204 0.0754549501885144
0.056361586768048 0.0512636004176782 0.0623374295912977 0.0478674033078283 0.0476046201447821 0.0554524001329168
0.0538864135863301 0.0555023496707024 0.0513690499715741 0.0526244746623889 0.0672092599810718 0.059209136898107
0.084287285993493 0.0815115309831274 0.0741121399616345 0.0843480843046715 0.0779969620332298 0.0764777933783528
0.0664408360975324 0.0625723038874388 0.0722203868910638 0.0635793133123491 0.0559264886551418 0.0664421315699405
0.0821252632996788 0.0692285229417891 0.068381736452655 0.0664878425524012 0.0683200089980264 0.064855644271216
0.0766536411968077 0.0735322595141167 0.0749875096275863 0.0647679423134697 0.0722301517694617 0.0692458541955366
0.0540772273390939 0.0575535714301442 0.0485387492399121 0.0469740305404494 0.0553788810286244 0.0481532864225256
0.0603488852538966 0.0633885750987528 0.0632645455339229 0.0627096255472852 0.0591026822960094 0.0603913735323039
0.07246609273925 0.0571068517866296 0.0697908953728096 0.0700281743490562 0.055806496904227 0.0612120013530983
0.0668930291207287 0.0715775500368679 0.0710731029585377 0.0546502475227789 0.0666047155908207 0.0622503342566071
0.111034230500367 0.101414247998484 0.113760695545217 0.106380467726803 0.10743324872868 0.0914537207916988
0.0764405107257378 0.0841193435304432 0.0764163626564472 0.0689402876482759 0.0782401250951684 0.0673649973567855
0.0674191511934149 0.0550384069526485 0.0659497956722517 0.0619166887044684 0.0565816599416026 0.0634738172954172
0.0704976382764406 0.0602510280389789 0.0694252309156585 0.0506579113075816 0.0563144936367239 0.058241379713016
0.0923959556832522 0.0710398970928396 0.0709164704493443 0.0787830854985811 0.0642265966647484 0.0621371957359712
0.0637522670166524 0.0516165567556734 0.0626307361501524 0.0572385545449986 0.0543579899106809 0.0565023529629636
0.0705083628203857 0.0781459458016876 0.0742426284612525 0.0710279171616522 0.0764482472234081 0.0754891335898566
0.0446512460500321 0.0553496682038696 0.0561661976567539 0.0422851866057944 0.0490593951046465 0.049155920803412
0.0909404293535099 0.0804901706455114 0.0957162900023802 0.0770148957186011 0.0836743025463807 0.0895518383357613
0.0804613097619519 0.0710881142594634 0.0699622324403604 0.0740552315278319 0.0808680106778035 0.0815681095539006
0.0755976668198221 0.0720633798137881 0.0698050113629016 0.0782086915888466 0.0802777966082824 0.0763494626346753
0.0636461786206459 0.0653155563442257 0.0664625811184687 0.0564360929232342 0.0604729341867733 0.056503933047945
0.0698414163120707 0.0641897431116003 0.0574621074528084 0.0626544570082831 0.0630116406049717 0.0589908047481948
0.0583534044700812 0.0534299167804061 0.0615197891285413 0.0475079414343523 0.0473865540996388 0.0521874637413668
0.0492314868910599 0.0386281896286121 0.0411353404593559 0.0451510424066727 0.0355041437203381 0.0371968935829707
0.058840062704065 0.0589727174466753 0.0606414832080258 0.0510176605491429 0.0603877994853591 0.0592877738443368
0.0696541508714607 0.0593197162685157 0.0524488503068865 0.0722243697907105 0.0652806049400134 0.0643258525787679
0.142807356298999 0.13733823334104 0.0803082940635735 0.0770013677535809 0.0832136424130272 0.0581429382332703
0.0656548282470452 0.0503943973690266 0.0651890397728779 0.068749132528263 0.0440218603032464 0.0663125913278435
0.0587743304081806 0.0597176503959593 0.0624668190235752 0.0464672704902846 0.05330668140669 0.0531043681853233
0.0520331633948186 0.0564436643875755 0.063424328651544 0.0518087306742373 0.0618273511482921 0.0646340855688608
0.0894826191808998 0.0731418485868393 0.0757044816091606 0.0875085805206874 0.0957190487368652 0.112475641172852
0.0726521552902862 0.0677205450126402 0.0684681481705323 0.06200698596919 0.0647820675402297 0.0641173103800495
0.0838411528413513 0.0762007074284694 0.0815917325983786 0.0838842470951578 0.0750703889267565 0.0822948337117556
0.0790764141059307 0.0688878528297547 0.0771198274780501 0.069911368611501 0.0638022138216622 0.0717768248912806
0.072589971235777 0.0793869220746189 0.0636671529530878 0.0666487524601343 0.0739463240858842 0.0584103467065984
0.0570825400212903 0.0489982904933763 0.0500363473087397 0.0507900340904557 0.0512128294194144 0.0540916560337265
0.0524344025978665 0.0377128898603762 0.0448953149633758 0.0454953680471625 0.0344051933556562 0.0422819888494913
0.0789137360497192 0.0648029063951611 0.0833416970957345 0.0657613321543594 0.0571107635649297 0.0657898536803233
0.0773179392541487 0.0586279505228174 0.0595460371794366 0.0839921606469917 0.0819917132605352 0.0844782376923016
0.0497905429984281 0.0479221366171224 0.0479296035001111 0.0515678748472619 0.0527398759795116 0.0530919066637272
0.0536554530375064 0.0501597270611666 0.0534241451786955 0.0567094202906393 0.0528828264093064 0.0576471194636444
0.0614393254198065 0.0560312436937735 0.0575741369974825 0.0609490860661686 0.0525747619819879 0.0470865184606461
0.0669582532723582 0.0548131836051089 0.0632449874632404 0.0712761450507073 0.0654830329856558 0.0709460528601825
0.0822911707938993 0.0693368197953729 0.0728631175432314 0.0655431611100699 0.0603410288435792 0.0704770299671327
0.0658495829181808 0.0656734575650163 0.0603121781862223 0.0586306206260501 0.0608923944483581 0.0584498274182426
0.0700952250002426 0.0608004551514911 0.0650472034615257 0.071682637178553 0.066796482227764 0.0663114358536354
0.0588103674511004 0.0613016087300886 0.0660903791618994 0.0496592732897349 0.0494370056963221 0.056064075505649
0.0541345302225016 0.0497809660736787 0.0498588745988139 0.0478721765392886 0.048766892358225 0.0450418696283593
0.0564827574311817 0.0579720467414406 0.0577528555131509 0.0629440933008934 0.0605175061044743 0.0574130896259454
0.0685160812555813 0.0735776318598597 0.0788338772112528 0.0542059269952028 0.0575843537709342 0.0624622673488662
0.0713827346945583 0.0635086035976303 0.0596024429990127 0.0763089389691485 0.0662145094281932 0.0560046941974758
0.0765438730308103 0.0733711121531801 0.0780049295756913 0.0557462992767433 0.060799754351021 0.0697969131481314
0.0728791813479863 0.0716949063728752 0.0715867900627419 0.0701653554962786 0.0653617883967567 0.0710795281787131
0.0638668431340877 0.0580000152520023 0.0716748088441433 0.0539971897872204 0.0585880578790491 0.0637970776044252
0.0701396724400514 0.0802721811638389 0.0678294262812679 0.0685260812572419 0.0785680420815498 0.0715224134303534
0.0736756246172065 0.0758077061737036 0.0551895074883884 0.0680971947432134 0.0612061967114963 0.0542729657099255
0.0548299288360382 0.0444409717382599 0.0513353671080916 0.0543648537731731 0.0449608668531653 0.0472396775074638
0.0642275601135905 0.0577603840282241 0.0640639974597346 0.0528949851751821 0.0489696872459781 0.0582819124980432
0.0722593137451814 0.0769457243201113 0.0793849419753856 0.068379637242049 0.0674172660717782 0.0635319065568926
0.101514687997754 0.0896755753986746 0.103409432789549 0.0713969096157289 0.0727983381617693 0.0625782036942038
0.0464079502786633 0.0680186569548561 0.0663510898561886 0.0480905028516172 0.061462129631429 0.0639448993208209
0.0571144692754957 0.0556851176536921 0.0553143255606711 0.0506714305862594 0.0568751245012579 0.0507951508058845
0.0611203072908465 0.0483860308544625 0.0654755927064145 0.0513947518960298 0.0437089029492293 0.0549926601298374
0.0653687741237671 0.0681674762582107 0.0752722745396399 0.0781847948451135 0.0691301653354039 0.0873137177206573
0.0741223491825851 0.0734938837731781 0.0700355342139294 0.0723870474806455 0.0768869573719837 0.0795732722015275
0.0773858011929808 0.0751657775302755 0.0719893597261517 0.0883769720644004 0.0826159420034541 0.0877582354275682
0.0838712775116853 0.0756159434945206 0.0746574355581216 0.0829821225492142 0.0801207162585589 0.071275514493764
0.0736042967983042 0.0707649090130834 0.0689247293358817 0.0753176816735145 0.0698253889624706 0.0705956154739005
0.0547293698391057 0.069930313252587 0.0801804768128525 0.054265752187137 0.0648470267802407 0.0730423975335361
0.0707092631368482 0.0693793265027632 0.0643407251915846 0.0847492577044235 0.0882717527180686 0.0779277916267238
0.0614549255576768 0.0568237798056245 0.0645295256774656 0.073709614310479 0.0587704809570871 0.0701194770318565
0.0619719377240302 0.0640758139619213 0.058579593483156 0.0600166581973115 0.0714371174589806 0.0550164317210248
0.0650492167402137 0.0581094090864672 0.0755528805413166 0.0626211443766884 0.0558666312040465 0.0555567849304212
0.0614839552298862 0.0562323647802367 0.069359797577369 0.0591660962344893 0.0517691404671828 0.0584318556751135
0.0784714022616238 0.0752148925275948 0.0753882737965081 0.0603977291737973 0.0519006656334997 0.0544674873029232
0.0845235934925038 0.0673140941903511 0.0662596987456722 0.0693197222215679 0.0566137289803354 0.0497134164217859
0.0661301975963825 0.0598641551705088 0.0662890580243915 0.0535647897432954 0.0573592138790735 0.0578932337908128
0.0703635386989235 0.0705501499552233 0.0699791854412131 0.0738034243066084 0.0762339956603826 0.0761414386376553
0.0574006747318235 0.0597693866137058 0.0607229366642975 0.0650770881413371 0.0686322534256339 0.0707778966206074
0.0685860803726714 0.0563722426781681 0.0603640959054294 0.0700000574499461 0.0594726146559825 0.0657449975980829
0.0501392006188577 0.0435187364910714 0.0500163041628994 0.0462221789214487 0.0407929115153008 0.047417715517209
0.0612421571773411 0.0679689094407064 0.0630114328151788 0.0553252356147676 0.0636702473439767 0.0570783149219608
0.0557854670157096 0.0566298225272905 0.0515586596030665 0.0494079583555937 0.0528481293855308 0.048356378988278
0.0648417854800373 0.0651829712538501 0.064596538708185 0.0500145752531954 0.0587337024221318 0.0629660560579389
0.0708932280115872 0.0648808878852746 0.0628765078877591 0.0623324717769718 0.0608768364842942 0.0613963128730972
0.0742785898988661 0.0655671975186347 0.0715815441225427 0.0761396533241346 0.0664707997350801 0.0726696010542828
0.075620089669936 0.0766858334143802 0.0847159166288135 0.0481336782396432 0.0481142846183583 0.0483213639579352
0.0694696435436772 0.0610273098876227 0.0579716913143957 0.0800336523241146 0.0694888510068319 0.0688783052854708
0.0586112358814962 0.0595081762677992 0.0547892686168361 0.0529339509477199 0.0557577317028195 0.0541263583221809
0.0710215105364479 0.0694976016430196 0.0700403303182176 0.0761068096608242 0.0773471917171566 0.0774254416723157
0.0548719760369903 0.0566310580635425 0.0508524319327862 0.0537252814782325 0.0518142331524286 0.0491218693665858
0.0772642631029317 0.0701120728380968 0.0788000023633968 0.0717597957744188 0.0763471950402586 0.0726804838079177
0.084148564954309 0.0796383919163749 0.0833761188918253 0.0706472255913515 0.0675562892619258 0.0716104147397363
0.0478419109392879 0.0552065590788641 0.0559935584355822 0.0435397596267616 0.0492076039863414 0.0500437613216
0.095870575206364 0.0843638975767831 0.0715618683893285 0.069504567815317 0.0651355200515092 0.0498929781599822
0.0505446200448436 0.0551520195818136 0.0435594473673402 0.0511742258602092 0.0552508389004862 0.0458381436183876
0.0744295113369458 0.080426975173602 0.0702508809958406 0.0531876562548621 0.0523167112832425 0.0486812039970247
0.0895405677826674 0.0834870916806098 0.0727837783133851 0.0869769133956727 0.0760116632494207 0.0692300373170947
0.0819595805216535 0.0808825927867948 0.0857118270125598 0.0731023889600847 0.0717098304554066 0.0708414380976492
0.0943824091529457 0.0654164606774012 0.080744817494847 0.0599927182229417 0.0526893041886412 0.0601837725282726
0.0701893191993012 0.0642404802041935 0.0667105684058973 0.0625723152409531 0.0645706790853304 0.0679326693519695
0.0918176231331675 0.0755672685175106 0.0699079320499712 0.0695451090516628 0.0647176714136365 0.060469372594053
0.0633039977021912 0.0625271129381847 0.062658600790994 0.0505683197724074 0.0562790951740617 0.0524174959882984
0.0624488088023927 0.0694968186187323 0.0667226920829033 0.0532165710055432 0.0759547434000409 0.0685093529445039
0.068268742827494 0.0672287739446502 0.069682178642031 0.0620550717980232 0.0608251799994624 0.0655818064538802
0.0440627820464049 0.0420469684238448 0.0505283499955589 0.0442234883173616 0.0382250281571967 0.0481888673050332
0.0693150430426639 0.0708451341425548 0.0583775069983404 0.0701709175253021 0.0589661640324516 0.0640254340021273
0.0554442160059545 0.048141794315377 0.0619745681017611 0.0572751378946138 0.0510283373457577 0.0595393547256843
0.0801925067096489 0.0784952948719045 0.0826573607350552 0.0724832438286422 0.0663613120087208 0.0698059646980272
0.0790038486766677 0.0758029586291718 0.0601734134931771 0.0653676302327585 0.0595126962215141 0.055978102069368
0.0700833700088451 0.0641911880749909 0.0611394849403668 0.07826810806708 0.0735936272564362 0.0756593629106227
0.0737340881380712 0.0713001996113088 0.0763962757760011 0.0812615259973371 0.071607437245515 0.0678343771865428
0.0488535556692325 0.0565316066038485 0.0478645315050781 0.0466490461309401 0.0506384152786577 0.0474511670637008
0.0798955632775713 0.0835813378039971 0.0876927390814597 0.0950447005046544 0.10359401051336 0.0552130304435856
0.0502829495554734 0.053316340659832 0.0630099902625668 0.0554078748057726 0.063597231382407 0.0673380819798423
0.0648073422278254 0.0571462213390716 0.0671129089858409 0.0746477441480168 0.0738028665521356 0.0840925702965521
0.0678256025613261 0.0663004866117248 0.0727721855103812 0.0760031574055501 0.0761811988249033 0.0752181467678325
0.0736616321299018 0.088384046547493 0.0772556542389247 0.0696628402144897 0.0696122869703855 0.065744072212967
0.0645343449414468 0.0530974067051718 0.0526591159449611 0.070212958379156 0.0521867043699642 0.0582194827034123
0.0505944511642177 0.0527157685647733 0.0585989189288789 0.0520488383488993 0.0596429555676386 0.0575235202286764
0.0589118629388613 0.0603346278815639 0.0553624575136543 0.0541865865095695 0.0609693988886308 0.0556585952418496
0.0752041256143599 0.065587672844073 0.0740136357351286 0.0761867235291199 0.0632057081514542 0.0741234780928328
0.0472521472277075 0.0564948701059498 0.059555585130201 0.0496249586132303 0.0574104084754974 0.0588102128091076
0.0552613305166441 0.0552175418260802 0.0528102885587646 0.0474643805186625 0.0515638080202252 0.04627806389237
0.063942176947455 0.0617352969777455 0.0544686138046622 0.0662663949599938 0.0623181623646588 0.0565006494718
0.0800375550456475 0.0772112481756591 0.0727094391513584 0.0659849927272452 0.0711613685737525 0.0628747646822652
0.0730533784471532 0.0843073534978411 0.081275043064468 0.0629204531501067 0.0685205464128722 0.0676531232458907
0.0725523170025814 0.0694317799054378 0.0794245044753284 0.0587974557015081 0.0560565858544689 0.0644348992656582
0.0636322009895113 0.0814309675908805 0.0907995657024773 0.0537573350321065 0.0710096099830917 0.0779987051285065
0.0799385445781934 0.0755316049411096 0.0602651297005485 0.0765810325766057 0.0684036554110473 0.0610181578548788
0.057757162716794 0.0602669748336306 0.0632762312488861 0.0528547694236143 0.0643222810541025 0.0594526652936592
0.066894600656635 0.0716429250827622 0.0709259373014699 0.0575798812236646 0.0607952497563442 0.0611740813628016
0.0601994597476988 0.0671161937239693 0.0579165506596155 0.0633765282136626 0.0687980491157564 0.0592961409218762
0.0785690430766956 0.071678916604921 0.0758744061018683 0.0696352459614176 0.0658970051475924 0.0760123253645078
0.0575256222672013 0.0525567621336291 0.0583094963832689 0.0549142543748513 0.0496022606965432 0.0559753523481702
0.0744713745475162 0.0635567779085085 0.0551103354968317 0.0717594060471179 0.05558842300631 0.0573215450145759
0.0600676431555975 0.0619589577207641 0.0576857045719664 0.049259141290078 0.0476878317792902 0.0493322504304665
0.0669560409319985 0.0739112531227135 0.0646370131020035 0.0647066972111731 0.0734291404688009 0.0707865457976263
0.0813784079073093 0.0797964538138839 0.0860483934250816 0.0733519069885004 0.0747524887413282 0.0752921119528989
0.0683634185091168 0.0686681420530721 0.0597851577808949 0.0512097857145805 0.0417961764131801 0.0503651169214076
0.0610414913486764 0.0631571096825686 0.0658247841544749 0.0595512247548597 0.0612616170094572 0.0629300453639995
0.0738313196654659 0.0751278042933964 0.0735983206630729 0.0822924190220431 0.0919261645987616 0.0916014110240732
0.0685291211423518 0.0656995348625006 0.0658636814648391 0.0714975615473407 0.0733654216105426 0.0710585922782962
0.0789235880080179 0.0717989995882005 0.0829798215935956 0.0667530317741259 0.0783496495345249 0.0788861014981575
0.0611931838353315 0.0621606252246403 0.0639846200342492 0.0575349650239581 0.0521013624868818 0.0581807399339625
0.0614020745720868 0.0692466451982508 0.0648845872243304 0.0683900514303807 0.0643593572396408 0.06718820327162
0.119592262055905 0.133274673716164 0.0918161400485602 0.0996523994114443 0.108222896256491 0.0905416269345082
0.0641844812910859 0.060233709989736 0.0550130295790088 0.0649312678855623 0.0560328296205853 0.046963614961319
0.0752339614351143 0.0567164686960819 0.0876201533570828 0.0592173596311724 0.0463726929775013 0.065517305026379
0.0565209842344169 0.0603318615803295 0.0559962184202538 0.0627633631588867 0.0645387671203332 0.0615094329720714
0.0592611780592392 0.0560292291096715 0.0501338826726455 0.0623803408632723 0.0522327976742946 0.0540678826101789
0.0664437516384055 0.0779440776975297 0.066206137918623 0.0650207955195392 0.0672839163207842 0.0576306231909939
0.0741335489349092 0.081555794413328 0.0694280227129525 0.0790603719445666 0.078058056983965 0.069925901856738
0.0685133948826355 0.0871241866350623 0.0787815687632746 0.0585908547898845 0.064817345136933 0.0523431110231229
0.048040858449602 0.073975455644476 0.0622508513317309 0.0424650745679702 0.0612823237603899 0.0498655409026556
0.0819190417623876 0.0934751671732983 0.0844386592922073 0.0772210249894957 0.0805230912262233 0.0732530980018632
0.0791182617662688 0.0770587797146432 0.073494700130731 0.0673528571391444 0.0776492343565354 0.0703081130713447
0.0692379532763165 0.0712020051519857 0.0646772499842819 0.0769780763056232 0.068303020906981 0.0661407834529172
0.0503203920318287 0.0490663554338061 0.0366974259798521 0.0467473380301729 0.048293900648904 0.0361166596602058
0.056449632936474 0.0643570173312334 0.0662692191956694 0.0546577897470281 0.0636364337595008 0.0564603456154491
0.0734696007630223 0.0687054452894732 0.0667495875200592 0.0614080603524586 0.0552631516311012 0.0487812059623974
0.0762275857975414 0.0794028343457823 0.0886561378522044 0.0632570727181596 0.0640863890742614 0.0696059632986994
0.0781877918108525 0.0699294406181482 0.0650691120476194 0.0824625103331415 0.0705620631390429 0.0572057003141877
0.0471620500562465 0.0595571692115545 0.0565030022191649 0.0464272134297362 0.0524360442965297 0.0529249122999266
0.0663259351551492 0.0547164092955228 0.0578575952916387 0.0684879610614141 0.0491305419420729 0.0574592537121099
0.092473530647991 0.0729774829565979 0.0926565527270816 0.0785885538805318 0.0694689666610229 0.0804930488426963
0.0574330986605449 0.0523823432270507 0.0550837418891631 0.0569804199568556 0.0504608428218261 0.053226550832875
0.0850692375779431 0.0818266091332558 0.0740940467229946 0.0709968981884679 0.0664932452188155 0.0701558475783696
0.0693373883833728 0.0640246298434037 0.062426767081142 0.0666403287945382 0.0651086867511456 0.0672930054048316
0.0630015657986901 0.0678912666328924 0.0549942320239666 0.0568246545996025 0.063977144935457 0.0455195241472415
0.0953331477845868 0.0851917545534697 0.0762185043379245 0.0591365426020705 0.0726246141154515 0.0667474231118575
0.0792610812955471 0.0649960716164169 0.0723574928637648 0.0707121262656042 0.0615401429283484 0.0643439917562825
0.0697556002752949 0.0698597122177849 0.0716313611880064 0.0424819473610382 0.0456932937518204 0.0490882081970694
0.0641614873056194 0.0565033304341772 0.0599272472863162 0.0661840536381186 0.0554103742132403 0.0507889784223762
0.0687539622926956 0.0581883073549414 0.0578838476279035 0.0736183894212971 0.0632272631931979 0.0539869740540368
0.0514089051659989 0.0556482145217409 0.0559896636344133 0.0521282635240266 0.055240170169879 0.0530341156508579
0.0726835830003351 0.0766863343195346 0.0723716368502276 0.0606602936614328 0.0645605760822544 0.0601809041119731
0.0720302442615872 0.0569175372164657 0.0630980496411971 0.058716447138945 0.05521020538891 0.0540488595699899
0.0720363675346679 0.0667038664092662 0.0686558470821382 0.0849020713407259 0.0908696382054234 0.0784093852609491
0.0659094541470742 0.0683154528251742 0.0617502372659104 0.0559550970782214 0.0533299163831917 0.0499181950729963
0.0551980671231459 0.0464373169041618 0.0456672709383705 0.0657262472838838 0.0567770856340934 0.058290001547921
0.0585677624005826 0.0546210248400961 0.0583777307877442 0.0648985844287892 0.0536687002236763 0.0518738827824221
0.0780720107018706 0.0641079795094904 0.0872554722868732 0.0640058084190803 0.0523950567607897 0.066050556149557
0.0624428548503114 0.0570506090097127 0.0689678122558637 0.0560040504616093 0.0541546436157674 0.05760427737061
0.0631083995720295 0.0597712069583902 0.0577985781389688 0.0692335017768485 0.063851875356355 0.0684201285496119
0.0668721235020575 0.0575199808205671 0.0666009678134324 0.0725725780914341 0.0609129539144747 0.0671621777181344
0.083154474606108 0.0877837211630582 0.0880169310545719 0.0929342463238539 0.093264208225307 0.103647837175561
0.0772504843599885 0.0754561429052727 0.0709498491572051 0.0755915523326072 0.0747946398446929 0.0695701548208969
0.0581594203229253 0.0568251523366266 0.0666263557107034 0.0644167442531298 0.0621156498373468 0.0711025657080509
0.0481201641399636 0.0436969818679357 0.0495691647364189 0.041536255590471 0.040614254197164 0.0421908624695041
0.0473991054041697 0.0478175069365888 0.0536150355708009 0.0409558542028928 0.0424768766251589 0.0477699721023238
0.0861694568920066 0.0848291465441628 0.0882329300822596 0.0817972705595317 0.0825580140189968 0.0790928765875685
0.0773241839218723 0.0749199455190625 0.0748083785143058 0.0574737207421522 0.0597987616069144 0.0542240075754365
0.0559222377099128 0.0603391457151526 0.0630245154874749 0.056215113871038 0.0614548553513838 0.0613397621661112
