# Supplementary material for: Generalized functional varying-index coefficient model for dynamic synergistic gene-environment interactions with binary longitudinal traits
Source: PLoS One. 2025 Jan 27;20(1):e0318103. doi: 10.1371/journal.pone.0318103 (PMC11771918; doi:10.1371/journal.pone.0318103)
Supplement: S1 Data — (ZIP) [file pone.0318103.s001.zip › Code_and_Data/Simulation/main.R]

source(".\\functions.R")

gFVICM_simulation=function(N,m,pA,S){
  #N is the sample size
  #m is the number of repeated measurements for each individual
  #pA is the minor alle frequency for the genetic data 
  #S is the number of simulation repetition 

  beta0_true = c(sqrt(5/13),sqrt(4/13),sqrt(4/13))  
  beta1_true = c(sqrt(1/3),sqrt(1/3),sqrt(1/3))
  beta_true=c(beta0_true, beta1_true)
  
  beta_est=matrix(0,ncol=6,nrow=S)
  se_beta=matrix(0,ncol=6,nrow=S)
  coverage=matrix(0,ncol=6,nrow=S)

  for(i in 1:S){
    print(i)
    result=estimation_main(N,m,pA,i)
    beta_est[i,]=result$beta.old
    se_beta[i,]=result$SE_beta
    coverage[i,]=result$cp
  }
  
  beta_bias=apply(beta_est,2,mean)-beta_true
  beta_sd=apply(beta_est,2,sd)
  beta_se=apply(se_beta,2,mean)
  beta_coverage_prob=apply(coverage,2,mean)
  #############################################
  
  return(list(beta_bias=beta_bias,beta_sd=beta_sd,beta_se=beta_se,
              beta_coverage_prob=beta_coverage_prob))
}

#############################################
### Table 1 and 2                        ####
#############################################
S=500
N=200 #500
m=10 #20
pA=0.1 #0.3,0.5

result_temp=gFVICM_simulation(N,m,pA,0,S=S)
beta_bias=result_temp$beta_bias
beta_sd=result_temp$beta_sd
beta_se=result_temp$beta_se
beta_coverage_prob=result_temp$beta_coverage_prob

##############################################
### Figure 5                              ####
##############################################
gFVICM_power=function(N,m,pA,tau,S){
  #N is the sample size
  #m is the number of repeated measurements for each individual
  #pA is the minor alle frequency for the genetic data 
  #tau is the parameter for the alternative hypothesis in the testing of function forms
  #S is the number of simulation repetition 

  beta0_true = c(sqrt(5/13),sqrt(4/13),sqrt(4/13))  
  beta1_true = c(sqrt(1/3),sqrt(1/3),sqrt(1/3))
  beta_true=c(beta0_true, beta1_true)
  
  test_res=rep(0,S)
  for(i in 1:S){
    print(i)
    test_res[i]=tesing_main(N,m,pA,tau,i)
  }
  
  #############################################
  power=mean(test_res)
  return(power)
}

tau_seq=(0:5)/10
power_fig5=rep(0,length(tau_seq))
for(i in 1:length(tau_seq)){
      res=gFVICM_power(N,m,pA=0.3,tau_seq[i],S)
      power_fig5[i]=res
}

plot(tau_seq,power_fig5,xlab=expression(tau),ylab="Power",type='l',col='red')
lines(tau_seq,power_fig5,col='blue')

#############################################
##############################################
### Figure 6                              ####
##############################################
tau_seq=(0:5)/10
pAs=c(0.1,0.3,0.5)
power_fig6=matrix(0,length(tau_seq),length(pAs))
for(i in 1:length(tau_seq)){
  for(j in 1:length(pAs)){
    power_fig6[i,j]=gFVICM_power(500,10,pAs[j],tau_seq[i],S)
  }
}

plot(tau_seq,power_fig6[,1],xlab=expression(tau),ylab="Power",type='l',col='red')
lines(tau_seq,power_fig6[,2],col='blue')
lines(tau_seq,power_fig6[,3],col='green')
